# Supplementary material for: Mechano-responsive hydrogen-bonding array of thermoplastic polyurethane elastomer captures both strength and self-healing
Source: Nat Commun. 2021 Jan 27;12:621. doi: 10.1038/s41467-021-20931-z (PMC7841158; doi:10.1038/s41467-021-20931-z)
Supplement: Supplementary file 9 — Source Data [file 41467_2021_20931_MOESM9_ESM.zip]

Archive with 3 entries (2 files):
- Source Data/
- Source Data/Figures.xlsx
- Source Data/Supplementary Figures.xlsx
