# Supplementary material for: Mechano-responsive hydrogen-bonding array of thermoplastic polyurethane elastomer captures both strength and self-healing
Source: Nat Commun. 2021 Jan 27;12:621. doi: 10.1038/s41467-021-20931-z (PMC7841158; doi:10.1038/s41467-021-20931-z)
Supplement: Supplementary file 9 — Source Data [file 41467_2021_20931_MOESM9_ESM.zip › Source Data/Figures.xlsx]

## Sheet: Figure 1b
Figure 1b					C-IP-SS
	E-IP-SS		Es-MD		Virgin		1 h		6 h		24 h		48 h
	0.02432	-0.00329	0	-0.00922	0	-0.00524	0	0.00068	0	-0.01599	0	-0.0089	0	-0.00312
	0.34068	0.04395	0.006	0.03725	0.006	0.0453	0.006	0.05345	0.005	0.03374	0.006	0.04287	0.005	0.04676
	1.08352	0.04853	0.084	-0.00118	0.085	0.08135	0.085	0.0968	0.084	0.06976	0.083	0.05616	0.08	0.06536
	1.75612	0.07771	0.202	0.06574	0.202	0.20395	0.202	0.22371	0.203	0.18776	0.198	0.16308	0.194	0.17661
	2.41904	0.10493	0.395	0.06135	0.391	0.32367	0.389	0.35181	0.391	0.30211	0.388	0.24412	0.383	0.26885
	3.0888	0.12873	0.639	0.03142	0.637	0.39679	0.635	0.4358	0.633	0.37423	0.633	0.28293	0.628	0.31986
	3.75292	0.15259	0.86	0.0564	0.861	0.4653	0.861	0.51289	0.858	0.44233	0.859	0.33456	0.853	0.38267
	4.42208	0.17593	1.065	0.08373	1.064	0.53072	1.066	0.57918	1.065	0.50266	1.065	0.38364	1.059	0.43727
	5.08656	0.19634	1.269	0.09635	1.267	0.58518	1.269	0.63279	1.268	0.554	1.265	0.42091	1.262	0.47969
	5.75492	0.21683	1.471	0.11396	1.47	0.63163	1.469	0.68227	1.47	0.60032	1.465	0.45868	1.464	0.52036
	6.42076	0.23685	1.671	0.132	1.671	0.68081	1.667	0.73276	1.669	0.6455	1.667	0.49707	1.665	0.5625
	7.0898	0.25509	1.87	0.14633	1.87	0.72459	1.865	0.78454	1.868	0.68638	1.867	0.53075	1.864	0.60024
	7.75308	0.27422	2.067	0.16325	2.07	0.76433	2.066	0.82842	2.064	0.72765	2.065	0.56347	2.062	0.63599
	8.42188	0.2926	2.264	0.17801	2.267	0.80235	2.267	0.86958	2.262	0.76704	2.264	0.59162	2.259	0.67054
	9.08964	0.31072	2.463	0.19101	2.462	0.83994	2.466	0.90955	2.463	0.80105	2.463	0.61874	2.459	0.70184
	9.7536	0.329	2.662	0.20654	2.66	0.87653	2.664	0.94882	2.662	0.83529	2.659	0.64689	2.658	0.73369
	10.4208	0.34575	2.861	0.21989	2.859	0.91282	2.862	0.9829	2.861	0.87096	2.855	0.67592	2.856	0.76611
	11.0859	0.36383	3.06	0.23579	3.058	0.94789	3.058	1.02206	3.061	0.90346	3.054	0.70248	3.056	0.79841
	11.7559	0.37882	3.259	0.2499	3.256	0.98253	3.254	1.06091	3.258	0.93594	3.254	0.72804	3.254	0.82358
	12.4186	0.39481	3.456	0.26301	3.455	1.01422	3.452	1.09549	3.452	0.96813	3.453	0.75185	3.45	0.8516
	13.0892	0.40866	3.651	0.27825	3.654	1.04366	3.651	1.1257	3.649	0.99764	3.651	0.77798	3.645	0.88052
	13.7553	0.42343	3.849	0.29381	3.851	1.07113	3.85	1.15887	3.85	1.02587	3.851	0.80177	3.844	0.90437
	14.422	0.43916	4.051	0.30612	4.047	1.10497	4.05	1.19051	4.049	1.05489	4.048	0.82718	4.044	0.92954
	15.0884	0.4525	4.25	0.3197	4.247	1.13342	4.249	1.22126	4.247	1.0847	4.244	0.84962	4.242	0.95689
	15.754	0.46747	4.448	0.33223	4.447	1.15923	4.446	1.25064	4.446	1.11272	4.443	0.87189	4.441	0.98162
	16.4229	0.48074	4.646	0.34417	4.645	1.18753	4.643	1.28014	4.644	1.13591	4.643	0.8949	4.64	1.00355
	17.0864	0.49525	4.843	0.35835	4.844	1.2132	4.842	1.30918	4.84	1.16282	4.841	0.91624	4.837	1.02657
	17.7553	0.50769	5.038	0.37343	5.041	1.23684	5.041	1.3368	5.038	1.18911	5.039	0.93575	5.033	1.05115
	18.4211	0.51972	5.235	0.38955	5.237	1.26263	5.24	1.36441	5.238	1.2125	5.238	0.95436	5.233	1.07306
	19.0889	0.53064	5.436	0.398	5.434	1.28962	5.439	1.39165	5.437	1.23658	5.434	0.97593	5.433	1.09329
	19.7539	0.54322	5.636	0.41136	5.633	1.31401	5.638	1.41544	5.635	1.26303	5.63	0.99528	5.631	1.11497
	20.4218	0.55426	5.834	0.42589	5.833	1.33534	5.833	1.43992	5.833	1.28489	5.828	1.01371	5.829	1.13647
	21.089	0.56731	6.034	0.43657	6.031	1.36011	6.028	1.46495	6.03	1.30689	6.027	1.0332	6.027	1.15424
	21.7533	0.5793	6.231	0.44799	6.23	1.38442	6.227	1.49158	6.227	1.32846	6.227	1.05328	6.223	1.17554
	22.421	0.59061	6.426	0.46576	6.43	1.4047	6.427	1.5147	6.425	1.35059	6.426	1.07246	6.42	1.19549
	23.0864	0.60234	6.625	0.47888	6.627	1.42525	6.625	1.53874	6.624	1.37318	6.625	1.08767	6.619	1.21814
	23.7559	0.61159	6.826	0.48653	6.823	1.44679	6.823	1.56364	6.824	1.39424	6.823	1.10294	6.819	1.23681
	24.4196	0.62257	7.024	0.49731	7.022	1.46761	7.023	1.58623	7.022	1.41656	7.018	1.12286	7.018	1.25689
	25.09	0.63101	7.221	0.51388	7.222	1.49052	7.222	1.60609	7.221	1.43714	7.216	1.14048	7.216	1.27801
	25.7546	0.64177	7.421	0.52321	7.42	1.50958	7.418	1.63157	7.42	1.45582	7.417	1.15557	7.415	1.29095
	26.4225	0.65184	7.619	0.53212	7.618	1.52783	7.616	1.6533	7.617	1.47457	7.616	1.1717	7.614	1.30799
	27.0881	0.66257	7.814	0.54702	7.816	1.54563	7.815	1.67293	7.813	1.494	7.814	1.19216	7.81	1.32839
	27.7542	0.67294	8.011	0.55894	8.013	1.56484	8.015	1.69274	8.012	1.51244	8.013	1.20664	8.008	1.34794
	28.4235	0.68204	8.21	0.57008	8.209	1.58199	8.213	1.71519	8.211	1.53067	8.21	1.21843	8.207	1.36331
	29.0844	0.69139	8.41	0.57952	8.407	1.6025	8.412	1.73396	8.411	1.55118	8.406	1.23592	8.406	1.38168
	29.7554	0.70021	8.608	0.59147	8.607	1.62106	8.609	1.75192	8.609	1.56637	8.603	1.25152	8.604	1.39757
	30.4212	0.70881	8.807	0.60246	8.806	1.64127	8.804	1.77015	8.807	1.58328	8.802	1.26967	8.803	1.41305
	31.089	0.71624	9.006	0.6155	9.005	1.65956	9.002	1.79143	9.003	1.60073	9.002	1.2818	9	1.42881
	31.7546	0.72479	9.202	0.62706	9.204	1.67582	9.201	1.81362	9.198	1.61843	9.201	1.29563	9.196	1.44371
	32.4221	0.73418	9.4	0.63518	9.402	1.69146	9.401	1.83286	9.397	1.63689	9.4	1.31119	9.392	1.46215
	33.0896	0.7425	9.599	0.65014	9.598	1.70932	9.599	1.84884	9.598	1.65305	9.598	1.32705	9.592	1.47676
	33.7537	0.7511	9.799	0.65932	9.795	1.72796	9.799	1.86602	9.797	1.67061	9.795	1.34099	9.793	1.49233
	34.4214	0.75827	9.997	0.66823	9.996	1.74295	9.997	1.8858	9.994	1.68977	9.991	1.35396	9.991	1.50731
	35.087	0.76703	10.196	0.67818	10.195	1.75855	10.194	1.9038	10.195	1.70158	10.191	1.3675	10.189	1.52365
	35.7568	0.77377	10.394	0.68775	10.394	1.77529	10.392	1.91934	10.392	1.71563	10.391	1.38076	10.388	1.53442
	36.4201	0.78212	10.59	0.70159	10.592	1.79023	10.591	1.93896	10.588	1.73522	10.589	1.39449	10.585	1.55046
	37.0892	0.78774	10.785	0.71246	10.79	1.80202	10.79	1.95522	10.787	1.75098	10.787	1.40697	10.782	1.56263
	37.7558	0.79468	10.984	0.72107	10.986	1.8163	10.989	1.97067	10.987	1.7631	10.985	1.41817	10.982	1.57742
	38.4215	0.80302	11.185	0.73012	11.182	1.83572	11.187	1.98706	11.185	1.7806	11.181	1.43085	11.181	1.59246
	39.0882	0.81067	11.383	0.74144	11.381	1.85232	11.384	2.00113	11.383	1.79677	11.377	1.44701	11.379	1.6063
	39.7537	0.81708	11.581	0.75173	11.581	1.86617	11.581	2.015	11.583	1.80919	11.575	1.46142	11.577	1.62085
	40.4226	0.82433	11.78	0.75882	11.78	1.88042	11.777	2.03291	11.78	1.82317	11.775	1.47165	11.777	1.63259
	41.0851	0.83145	11.978	0.77082	11.979	1.89541	11.975	2.0505	11.976	1.83858	11.975	1.48503	11.973	1.64635
	41.7548	0.83787	12.175	0.78434	12.178	1.90911	12.175	2.06719	12.173	1.85242	12.174	1.49664	12.169	1.65683
	42.42	0.84496	12.374	0.79143	12.374	1.92383	12.374	2.08308	12.371	1.8663	12.374	1.50748	12.367	1.67279
	43.0898	0.84887	12.573	0.79843	12.57	1.93618	12.573	2.09713	12.571	1.88028	12.571	1.52031	12.566	1.68795
	43.7533	0.85587	12.772	0.80957	12.771	1.95132	12.772	2.10872	12.77	1.896	12.766	1.53448	12.765	1.6996
	44.4227	0.86138	12.97	0.82092	12.971	1.96369	12.97	2.12477	12.97	1.90959	12.965	1.54709	12.965	1.71259
	45.0896	0.86849	13.169	0.82675	13.168	1.97705	13.166	2.13971	13.168	1.92085	13.166	1.55459	13.165	1.72272
	45.7527	0.8755	13.366	0.83526	13.366	1.9879	13.365	2.15527	13.364	1.93331	13.364	1.5664	13.361	1.73457
	46.4218	0.88069	13.562	0.8506	13.565	1.99783	13.565	2.16862	13.561	1.94979	13.562	1.57866	13.557	1.7496
	47.0857	0.88821	13.758	0.86176	13.761	2.01236	13.763	2.18197	13.76	1.96192	13.76	1.58642	13.755	1.76219
	47.7567	0.8917	13.958	0.86629	13.956	2.02795	13.96	2.19858	13.961	1.97444	13.957	1.59705	13.956	1.77313
	48.4194	0.89916	14.158	0.87353	14.155	2.03868	14.159	2.21174	14.159	1.98665	14.152	1.61038	14.155	1.78526
	49.0887	0.90286	14.356	0.88434	14.355	2.05174	14.358	2.22482	14.357	1.99885	14.35	1.6219	14.353	1.79467
	49.7562	0.90773	14.554	0.89534	14.554	2.06683	14.555	2.23798	14.555	2.00882	14.551	1.63279	14.551	1.80384
	50.4219	0.91458	14.753	0.89921	14.754	2.07892	14.751	2.25205	14.75	2.02157	14.75	1.64554	14.748	1.81279
	51.0878	0.91805	14.95	0.90753	14.954	2.08966	14.95	2.26498	14.946	2.03614	14.947	1.65586	14.943	1.82714
	51.7544	0.92568	15.148	0.91996	15.15	2.10038	15.149	2.27716	15.145	2.04605	15.147	1.66551	15.14	1.83943
	52.4222	0.93094	15.348	0.92554	15.346	2.11207	15.348	2.29236	15.346	2.05644	15.346	1.67349	15.341	1.85076
	53.0861	0.93751	15.548	0.93509	15.545	2.12419	15.548	2.30465	15.545	2.06851	15.542	1.68452	15.541	1.86342
	53.7556	0.94086	15.745	0.94422	15.744	2.13405	15.745	2.31398	15.743	2.0838	15.739	1.69617	15.739	1.87348
	54.4212	0.94463	15.943	0.9506	15.943	2.1473	15.941	2.32717	15.943	2.09367	15.939	1.70564	15.938	1.88412
	55.091	0.94804	16.142	0.95759	16.142	2.15629	16.139	2.34082	16.14	2.10357	16.139	1.71579	16.137	1.8939
	55.754	0.95506	16.338	0.96871	16.341	2.16393	16.339	2.35258	16.336	2.11441	16.337	1.72581	16.334	1.90418
	56.4206	0.95909	16.534	0.97996	16.537	2.17689	16.539	2.36406	16.535	2.12785	16.535	1.73389	16.531	1.91673
	57.0898	0.96452	16.733	0.98593	16.732	2.18679	16.737	2.37625	16.735	2.13729	16.734	1.74334	16.73	1.92432
	57.7532	0.96894	16.933	0.99348	16.93	2.19814	16.935	2.38995	16.933	2.14955	16.929	1.75259	16.929	1.93378
	58.4218	0.97382	17.13	1.00243	17.13	2.211	17.133	2.39896	17.132	2.15905	17.125	1.76317	17.127	1.94749
	59.0862	0.98087	17.329	1.01152	17.329	2.2218	17.329	2.41049	17.332	2.16704	17.324	1.77284	17.326	1.95669
	59.7568	0.9817	17.529	1.01904	17.528	2.23281	17.524	2.42389	17.528	2.17711	17.524	1.78031	17.525	1.96073
	60.4194	0.98822	17.727	1.02677	17.727	2.24304	17.724	2.43562	17.722	2.19059	17.723	1.78922	17.72	1.97118
	61.0889	0.98945	17.923	1.03498	17.926	2.25169	17.924	2.4476	17.92	2.20148	17.922	1.79995	17.916	1.9823
	61.7556	0.99476	18.122	1.04096	18.122	2.26227	18.123	2.45845	18.12	2.2095	18.12	1.80834	18.115	1.9928
	62.4214	0.99987	18.322	1.04835	18.318	2.27408	18.322	2.47161	18.319	2.21947	18.317	1.81496	18.315	2.00203
	63.0885	1.00359	18.52	1.0589	18.519	2.28247	18.522	2.48109	18.518	2.23214	18.514	1.82601	18.514	2.01155
	63.7536	1.01029	18.718	1.06606	18.719	2.29183	18.719	2.4894	18.718	2.24289	18.714	1.83539	18.713	2.02226
	64.4224	1.01327	18.917	1.07026	18.917	2.3021	18.915	2.50208	18.916	2.2513	18.913	1.84381	18.913	2.03089
	65.086	1.01724	19.113	1.07896	19.115	2.31044	19.114	2.51347	19.111	2.26278	19.111	1.85164	19.109	2.04003
	65.755	1.02067	19.309	1.08491	19.313	2.31817	19.314	2.52385	19.308	2.27582	19.309	1.8608	19.305	2.05138
	66.421	1.02313	19.506	1.0955	19.509	2.32863	19.511	2.53356	19.51	2.28159	19.508	1.86804	19.504	2.06124
	67.0892	1.02682	19.706	1.0995	19.705	2.33899	19.71	2.54469	19.71	2.2908	19.704	1.87735	19.705	2.06791
	67.7542	1.02991	19.905	1.10791	19.904	2.34994	19.909	2.55334	19.907	2.30044	19.901	1.88626	19.903	2.07884
	68.4225	1.03492	20.104	1.11624	20.105	2.3576	20.105	2.56422	20.106	2.30912	20.099	1.89254	20.102	2.08622
	69.0894	1.03938	20.303	1.11954	20.303	2.3677	20.3	2.57548	20.303	2.31719	20.299	1.89834	20.3	2.09283
	69.7539	1.04398	20.503	1.12675	20.502	2.37826	20.498	2.58488	20.499	2.3286	20.497	1.90837	20.496	2.10316
	70.4215	1.04774	20.699	1.13814	20.701	2.3874	20.699	2.59392	20.696	2.33983	20.695	1.91945	20.692	2.11271
	71.0876	1.05054	20.896	1.14363	20.897	2.39754	20.897	2.60652	20.895	2.34825	20.895	1.92423	20.89	2.11973
	71.7564	1.05432	21.096	1.14993	21.094	2.40541	21.096	2.61927	21.094	2.35644	21.093	1.92889	21.09	2.12798
	72.4196	1.05777	21.295	1.15502	21.294	2.41227	21.296	2.62789	21.293	2.36559	21.289	1.94007	21.289	2.13796
	73.0892	1.06002	21.492	1.16655	21.493	2.4209	21.495	2.63314	21.492	2.37614	21.487	1.94843	21.488	2.14726
	73.7557	1.06505	21.691	1.1735	21.691	2.43032	21.691	2.64694	21.692	2.38365	21.688	1.95414	21.687	2.15163
	74.4224	1.06808	21.89	1.17714	21.889	2.4388	21.888	2.65659	21.888	2.39188	21.887	1.9612	21.884	2.15916
	75.0894	1.07177	22.086	1.18319	22.088	2.44742	22.088	2.66352	22.084	2.40226	22.084	1.97292	22.08	2.16934
	75.7537	1.07773	22.283	1.19344	22.285	2.45541	22.287	2.67337	22.283	2.41337	22.283	1.9804	22.279	2.1794
	76.4231	1.07909	22.483	1.19949	22.481	2.46452	22.485	2.68624	22.483	2.42083	22.481	1.98488	22.479	2.18602
	77.0859	1.08403	22.682	1.2048	22.678	2.47186	22.684	2.69271	22.682	2.42936	22.677	1.99054	22.678	2.19341
	77.7557	1.08526	22.879	1.21255	22.879	2.47958	22.882	2.69803	22.881	2.43626	22.873	2.00246	22.876	2.20355
	78.421	1.08967	23.078	1.21967	23.078	2.49222	23.077	2.70869	23.079	2.44422	23.073	2.00864	23.075	2.21111
	79.0896	1.09062	23.276	1.22434	23.276	2.49808	23.274	2.7201	23.275	2.45402	23.273	2.01271	23.272	2.2187
	79.7545	1.09499	23.472	1.23123	23.476	2.50375	23.473	2.73192	23.47	2.46217	23.47	2.02281	23.468	2.22544
	80.4222	1.09813	23.669	1.23821	23.674	2.51249	23.672	2.74065	23.669	2.47345	23.669	2.02961	23.664	2.23555
	81.0886	1.10162	23.869	1.24364	23.869	2.52228	23.871	2.7504	23.87	2.47877	23.869	2.03569	23.864	2.24427
	81.7541	1.10496	24.069	1.25059	24.068	2.53068	24.071	2.75765	24.069	2.48685	24.066	2.04323	24.065	2.24692
	82.4222	1.1084	24.268	1.25735	24.268	2.53837	24.27	2.76528	24.266	2.4962	24.262	2.05168	24.263	2.25554
	83.0849	1.11243	24.467	1.26199	24.467	2.54513	24.466	2.77439	24.465	2.50269	24.462	2.05766	24.461	2.26434
	83.7566	1.11435	24.665	1.26636	24.665	2.55449	24.663	2.78352	24.663	2.50825	24.661	2.06732	24.66	2.27166
	84.4206	1.11659	24.862	1.27689	24.863	2.55991	24.862	2.79452	24.859	2.51922	24.859	2.07714	24.856	2.27831
	85.0897	1.11944	25.058	1.2827	25.061	2.56621	25.063	2.80116	25.058	2.52791	25.057	2.08168	25.054	2.28774
	85.7556	1.12328	25.256	1.28898	25.257	2.57392	25.261	2.80917	25.259	2.53412	25.256	2.08323	25.254	2.29437
	86.4224	1.12592	25.456	1.29164	25.454	2.58256	25.459	2.81605	25.458	2.5418	25.452	2.09058	25.454	2.30084
	87.0877	1.1303	25.655	1.3017	25.653	2.59136	25.657	2.82497	25.655	2.55161	25.648	2.09606	25.652	2.30671
	87.7544	1.13226	25.853	1.30941	25.853	2.59794	25.853	2.83334	25.853	2.55961	25.846	2.10504	25.849	2.31323
	88.4222	1.13674	26.052	1.31091	26.051	2.60519	26.049	2.84447	26.051	2.56302	26.046	2.11026	26.048	2.31928
	89.0854	1.13977	26.25	1.31547	26.249	2.61511	26.248	2.85312	26.248	2.57065	26.245	2.11921	26.245	2.32726
	89.7562	1.1416	26.446	1.32385	26.449	2.62101	26.448	2.85873	26.444	2.57896	26.445	2.12502	26.441	2.33777
	90.4208	1.14432	26.644	1.33038	26.646	2.62636	26.647	2.869	26.644	2.58865	26.644	2.12927	26.639	2.34441
	91.0896	1.14649	26.844	1.33303	26.843	2.63399	26.845	2.87868	26.843	2.59522	26.841	2.13498	26.838	2.34969
	91.7548	1.14813	27.042	1.33962	27.042	2.64161	27.044	2.88542	27.041	2.60376	27.037	2.14244	27.037	2.35772
	92.422	1.15221	27.24	1.34605	27.242	2.64846	27.242	2.89199	27.241	2.61185	27.236	2.14983	27.236	2.36544
	93.0896	1.15443	27.439	1.35183	27.439	2.6553	27.438	2.90041	27.44	2.61834	27.435	2.15477	27.436	2.36824
	93.7536	1.15907	27.636	1.3572	27.638	2.66276	27.637	2.90665	27.636	2.62448	27.634	2.16201	27.633	2.37516
	94.4222	1.16121	27.832	1.36408	27.837	2.66682	27.838	2.91227	27.833	2.63155	27.832	2.16773	27.829	2.38452
	95.0872	1.1646	28.03	1.36883	28.033	2.67537	28.036	2.92165	28.032	2.6409	28.031	2.17265	28.027	2.39092
	95.7563	1.16638	28.229	1.3742	28.228	2.68357	28.234	2.93218	28.232	2.64883	28.227	2.17935	28.228	2.39513
	96.42	1.16938	28.428	1.38049	28.426	2.69023	28.432	2.93863	28.431	2.65712	28.423	2.18744	28.427	2.40608
	97.0899	1.17057	28.627	1.38521	28.627	2.69709	28.63	2.94514	28.629	2.66208	28.621	2.19438	28.625	2.41179
	97.7565	1.17358	28.827	1.39093	28.826	2.70429	28.825	2.95471	28.826	2.66719	28.821	2.19787	28.823	2.41616
	98.4225	1.17561	29.025	1.39503	29.025	2.71135	29.022	2.96267	29.022	2.67293	29.021	2.20478	29.02	2.42081
	99.0872	1.18062	29.221	1.40251	29.225	2.71627	29.222	2.96808	29.218	2.68408	29.219	2.21266	29.216	2.42826
	99.7538	1.18354	29.418	1.41116	29.422	2.72424	29.421	2.97539	29.418	2.69063	29.418	2.21866	29.413	2.43741
	100.422	1.18612	29.618	1.41203	29.617	2.73247	29.62	2.98601	29.618	2.69667	29.617	2.22205	29.614	2.44386
	101.086	1.18911	29.818	1.41548	29.815	2.73825	29.819	2.99461	29.816	2.70433	29.813	2.23002	29.813	2.44979
	101.756	1.19036	30.016	1.42339	30.015	2.74284	30.018	2.99779	30.015	2.71184	30.01	2.23985	30.011	2.45557
	102.421	1.19291	30.215	1.42696	30.214	2.75051	30.214	3.00451	30.215	2.71737	30.21	2.2438	30.21	2.46207
	103.09	1.1932	30.412	1.43208	30.413	2.75829	30.412	3.01228	30.413	2.7232	30.41	2.24619	30.409	2.468
	103.754	1.19642	30.608	1.43953	30.612	2.7622	30.612	3.01947	30.609	2.73082	30.607	2.25456	30.606	2.47446
	104.422	1.19968	30.805	1.44489	30.809	2.76811	30.812	3.02629	30.806	2.73949	30.805	2.26046	30.803	2.479
	105.09	1.20282	31.004	1.45023	31.005	2.77599	31.009	3.03506	31.006	2.7433	31.004	2.26168	31.001	2.48742
	105.754	1.20548	31.204	1.45308	31.203	2.78267	31.208	3.04119	31.204	2.75164	31.201	2.26732	31.2	2.49325
	106.421	1.20831	31.402	1.45914	31.402	2.78783	31.405	3.0452	31.403	2.75862	31.397	2.27605	31.398	2.49972
	107.087	1.21113	31.6	1.46439	31.601	2.79533	31.6	3.05347	31.603	2.76415	31.595	2.28417	31.598	2.50359
	107.756	1.21337	31.8	1.46934	31.799	2.80249	31.797	3.06192	31.8	2.7699	31.795	2.2869	31.796	2.50789
	108.42	1.21552	31.997	1.47463	31.999	2.80754	31.996	3.0708	31.994	2.77708	31.995	2.2919	31.992	2.51749
	109.089	1.2176	32.193	1.48203	32.197	2.81245	32.196	3.0755	32.192	2.78301	32.193	2.2985	32.188	2.52518
	109.755	1.22032	32.392	1.48733	32.393	2.82112	32.395	3.08338	32.392	2.78904	32.391	2.30196	32.387	2.5304
	110.422	1.22236	32.592	1.48689	32.59	2.82889	32.594	3.09034	32.591	2.79815	32.587	2.30966	32.587	2.53559
	111.089	1.22447	32.791	1.49368	32.79	2.83257	32.793	3.0961	32.79	2.80501	32.783	2.3187	32.786	2.54037
	111.753	1.22847	32.989	1.49977	32.99	2.83589	32.991	3.10403	32.99	2.8087	32.984	2.32088	32.986	2.54719
	112.424	1.22952	33.187	1.50278	33.189	2.84471	33.187	3.1094	33.189	2.81607	33.184	2.32448	33.184	2.5542
	113.086	1.23332	33.383	1.50851	33.387	2.84963	33.385	3.11927	33.385	2.8241	33.381	2.33533	33.381	2.55756
	113.756	1.23519	33.579	1.5157	33.584	2.85419	33.585	3.12775	33.582	2.83197	33.579	2.34067	33.578	2.56604
	114.422	1.23768	33.777	1.52029	33.781	2.86058	33.784	3.1336	33.782	2.83423	33.779	2.34001	33.777	2.5722
	115.09	1.23767	33.978	1.52055	33.978	2.86754	33.982	3.1394	33.981	2.83875	33.976	2.34787	33.977	2.57824
	115.754	1.24107	34.177	1.52908	34.177	2.87522	34.181	3.14214	34.177	2.84913	34.171	2.35406	34.175	2.58412
	116.422	1.24319	34.376	1.53598	34.377	2.8803	34.377	3.15047	34.376	2.85357	34.369	2.36138	34.373	2.58782
	117.09	1.24655	34.575	1.54018	34.575	2.8862	34.573	3.15708	34.574	2.85793	34.569	2.36574	34.571	2.594
	117.753	1.24902	34.773	1.54321	34.774	2.89307	34.772	3.16355	34.771	2.86526	34.768	2.37268	34.768	2.60339
	118.422	1.25174	34.969	1.55112	34.972	2.89867	34.972	3.17077	34.968	2.87363	34.967	2.37758	34.965	2.60675
	119.087	1.25376	35.167	1.55612	35.168	2.9025	35.171	3.17906	35.167	2.88167	35.166	2.38164	35.163	2.61078
	119.757	1.25657	35.367	1.5563	35.365	2.91017	35.368	3.18513	35.367	2.88483	35.364	2.38763	35.363	2.61613
	120.419	1.25809	35.566	1.55943	35.565	2.91454	35.567	3.19104	35.566	2.89091	35.559	2.3956	35.561	2.62295
	121.09	1.25933	35.763	1.56728	35.765	2.92008	35.766	3.19743	35.764	2.89977	35.758	2.39954	35.76	2.63135
	121.756	1.26145	35.962	1.57276	35.963	2.92539	35.962	3.20764	35.963	2.90282	35.958	2.40257	35.959	2.63429
	122.423	1.26393	36.161	1.57589	36.161	2.93125	36.161	3.21416	36.16	2.9095	36.157	2.40721	36.158	2.6372
	123.087	1.26779	36.356	1.58415	36.36	2.93717	36.361	3.21887	36.356	2.91703	36.355	2.41391	36.353	2.64667
	123.754	1.26975	36.552	1.58982	36.556	2.9435	36.56	3.22252	36.555	2.92194	36.554	2.42023	36.551	2.65489
	124.422	1.27237	36.752	1.59253	36.752	2.9479	36.758	3.23051	36.755	2.92834	36.751	2.42111	36.751	2.65632
	125.086	1.27506	36.952	1.5948	36.95	2.95294	36.956	3.23421	36.953	2.9327	36.947	2.42755	36.95	2.66202
	125.756	1.27635	37.15	1.59942	37.15	2.96105	37.153	3.23984	37.152	2.93901	37.143	2.43829	37.148	2.66936
	126.421	1.27836	37.349	1.60426	37.349	2.9678	37.349	3.24622	37.35	2.94466	37.343	2.44127	37.346	2.67432
	127.089	1.27885	37.548	1.60695	37.548	2.97086	37.547	3.25442	37.546	2.95156	37.543	2.4445	37.544	2.67755
	127.754	1.28098	37.745	1.61151	37.747	2.97598	37.746	3.262	37.741	2.9586	37.741	2.45097	37.739	2.68286
	128.422	1.28427	37.942	1.6167	37.945	2.98172	37.945	3.26971	37.94	2.96606	37.94	2.45832	37.935	2.69282
	129.09	1.28618	38.141	1.62141	38.141	2.98865	38.145	3.2745	38.141	2.97166	38.139	2.46252	38.136	2.69705
	129.753	1.28938	38.341	1.62646	38.339	2.9943	38.344	3.27953	38.34	2.97595	38.335	2.46554	38.336	2.70068
	130.422	1.29291	38.539	1.63139	38.539	2.99745	38.542	3.28364	38.538	2.98218	38.532	2.47176	38.534	2.70519
	131.087	1.29457	38.737	1.6331	38.739	3.00384	38.738	3.29164	38.738	2.98693	38.732	2.47658	38.733	2.71306
	131.756	1.2955	38.935	1.63565	38.937	3.01054	38.935	3.30046	38.935	2.99202	38.931	2.47989	38.932	2.71527
	132.42	1.29858	39.131	1.64314	39.135	3.01351	39.135	3.30513	39.131	3.00017	39.129	2.48407	39.129	2.72042
	133.09	1.29942	39.327	1.64824	39.332	3.01795	39.335	3.3086	39.33	3.00629	39.328	2.48972	39.326	2.72771
	133.756	1.30199	39.526	1.65105	39.527	3.02461	39.531	3.31538	39.53	3.00969	39.526	2.49653	39.526	2.73233
	134.422	1.30473	39.726	1.65414	39.724	3.03301	39.73	3.32081	39.728	3.01536	39.723	2.50212	39.725	2.73738
	135.088	1.30797	39.925	1.66304	39.924	3.03742	39.928	3.32496	39.926	3.02199	39.919	2.51023	39.923	2.74498
	135.755	1.30933	40.124	1.66648	40.125	3.03836	40.125	3.33236	40.125	3.02623	40.118	2.51309	40.121	2.75071
	136.424	1.31184	40.323	1.66678	40.322	3.04345	40.321	3.34274	40.323	3.03049	40.318	2.51719	40.32	2.75349
	137.084	1.31473	40.52	1.6702	40.52	3.0524	40.52	3.34871	40.519	3.03676	40.516	2.5243	40.516	2.75884
	137.757	1.31553	40.716	1.67866	40.72	3.05654	40.72	3.35359	40.715	3.04387	40.716	2.52809	40.712	2.76481
	138.421	1.31701	40.915	1.68299	40.917	3.06147	40.919	3.36049	40.915	3.04732	40.915	2.53243	40.91	2.76979
	139.09	1.31826	41.115	1.68375	41.114	3.06841	41.117	3.36734	41.114	3.05264	41.112	2.53599	41.109	2.77255
	139.755	1.32052	41.313	1.68926	41.314	3.0713	41.316	3.3715	41.313	3.05941	41.307	2.54532	41.309	2.77894
	140.422	1.32271	41.511	1.6979	41.513	3.07633	41.515	3.37577	41.512	3.06618	41.506	2.55069	41.508	2.78484
	141.09	1.32573	41.711	1.69737	41.711	3.08349	41.71	3.38242	41.711	3.07007	41.706	2.55139	41.708	2.78751
	141.753	1.32911	41.908	1.70058	41.909	3.08806	41.909	3.3898	41.907	3.0755	41.905	2.55739	41.904	2.79323
	142.421	1.33018	42.103	1.70454	42.108	3.0905	42.109	3.39329	42.104	3.0831	42.103	2.56554	42.1	2.80197
	143.086	1.33244	42.3	1.7113	42.304	3.09671	42.308	3.40193	42.304	3.08785	42.302	2.56814	42.299	2.80546
	143.757	1.33394	42.5	1.71397	42.5	3.10212	42.505	3.40838	42.504	3.09246	42.499	2.571	42.499	2.80896
	144.42	1.33746	42.699	1.71966	42.699	3.10836	42.705	3.41164	42.702	3.09816	42.694	2.57702	42.699	2.81488
	145.088	1.33763	42.898	1.723	42.899	3.1133	42.902	3.41696	42.9	3.10323	42.891	2.58284	42.897	2.82092
	145.756	1.33981	43.098	1.72613	43.097	3.11816	43.097	3.42371	43.097	3.10723	43.092	2.58651	43.095	2.82667
	146.422	1.34149	43.297	1.729	43.297	3.12611	43.294	3.42932	43.293	3.11124	43.291	2.5908	43.291	2.83194
	147.087	1.3441	43.492	1.73412	43.496	3.12969	43.493	3.43426	43.49	3.11926	43.489	2.59828	43.487	2.83804
	147.753	1.34838	43.689	1.74067	43.694	3.13311	43.693	3.4398	43.69	3.12564	43.689	2.60192	43.686	2.84291
	148.422	1.34929	43.889	1.74231	43.889	3.14053	43.892	3.44548	43.89	3.1318	43.888	2.60816	43.886	2.84552
	149.086	1.35269	44.09	1.74459	44.088	3.14453	44.092	3.45168	44.089	3.13787	44.084	2.6137	44.085	2.8509
	149.755	1.3529	44.287	1.75045	44.288	3.149	44.29	3.45724	44.287	3.14437	44.281	2.62017	44.283	2.85685
	150.422	1.35467	44.486	1.75453	44.487	3.15204	44.486	3.4624	44.487	3.1481	44.48	2.62371	44.482	2.86109
	151.09	1.35555	44.684	1.75797	44.685	3.15713	44.683	3.46841	44.684	3.15321	44.679	2.62623	44.681	2.86366
	151.754	1.35818	44.88	1.76097	44.884	3.16222	44.884	3.47372	44.881	3.15912	44.878	2.63181	44.878	2.87144
	152.422	1.36065	45.076	1.76638	45.081	3.16636	45.083	3.48075	45.079	3.1653	45.077	2.63556	45.075	2.87875
	153.089	1.36287	45.274	1.76996	45.276	3.17164	45.281	3.48698	45.279	3.16807	45.275	2.6379	45.274	2.88389
	153.754	1.36596	45.474	1.77351	45.473	3.1773	45.48	3.491	45.477	3.17533	45.47	2.64628	45.473	2.88474
	154.422	1.36872	45.674	1.77791	45.673	3.18215	45.676	3.49492	45.674	3.17852	45.666	2.65074	45.671	2.89056
	155.087	1.37026	45.872	1.78065	45.873	3.18573	45.872	3.50171	45.874	3.17968	45.865	2.65759	45.869	2.89673
	155.757	1.3719	46.071	1.78282	46.071	3.19241	46.069	3.50885	46.071	3.18633	46.065	2.66315	46.069	2.89998
	156.42	1.37389	46.269	1.78972	46.27	3.19794	46.269	3.51397	46.266	3.19479	46.264	2.66794	46.265	2.90451
	157.09	1.37409	46.464	1.79582	46.469	3.20086	46.468	3.52023	46.463	3.201	46.463	2.67301	46.46	2.91254
	157.756	1.37742	46.663	1.79834	46.665	3.20604	46.668	3.52517	46.664	3.20598	46.662	2.67389	46.659	2.91595
	158.422	1.37976	46.863	1.79943	46.862	3.21166	46.867	3.53072	46.863	3.21244	46.858	2.67979	46.859	2.91967
	159.088	1.38185	47.062	1.80497	47.063	3.21409	47.066	3.53584	47.062	3.21779	47.054	2.68879	47.058	2.9283
	159.754	1.38502	47.26	1.80659	47.262	3.21967	47.263	3.54121	47.261	3.22241	47.254	2.69392	47.257	2.93293
	160.422	1.38732	47.458	1.80689	47.459	3.22548	47.46	3.54955	47.459	3.22678	47.455	2.69443	47.456	2.93536
	161.086	1.38906	47.656	1.81395	47.658	3.23207	47.658	3.55435	47.656	3.2332	47.652	2.69909	47.653	2.94039
	161.755	1.39196	47.851	1.82058	47.856	3.23436	47.858	3.55823	47.853	3.23966	47.85	2.70428	47.849	2.94419
	162.421	1.39195	48.049	1.82239	48.052	3.23709	48.057	3.56532	48.053	3.24506	48.049	2.70643	48.049	2.95073
	163.091	1.39251	48.249	1.82266	48.248	3.24351	48.255	3.57203	48.252	3.24959	48.246	2.71233	48.249	2.95408
	163.754	1.39444	48.448	1.82767	48.447	3.2496	48.453	3.57601	48.45	3.2548	48.441	2.71882	48.446	2.95984
	164.422	1.39709	48.647	1.83544	48.647	3.25336	48.65	3.58034	48.648	3.25983	48.64	2.7236	48.645	2.96338
	165.089	1.40051	48.846	1.83449	48.846	3.25568	48.845	3.58725	48.846	3.26291	48.84	2.72597	48.843	2.96766
	165.754	1.4015	49.043	1.83669	49.044	3.26238	49.043	3.59462	49.042	3.26816	49.039	2.73501	49.04	2.97282
	166.421	1.40404	49.238	1.846	49.243	3.26475	49.243	3.59843	49.24	3.27261	49.238	2.73988	49.236	2.97799
	167.087	1.40685	49.437	1.85185	49.44	3.27094	49.443	3.6047	49.439	3.27812	49.437	2.74295	49.435	2.98198
	167.756	1.40817	49.639	1.85008	49.636	3.27663	49.64	3.61179	49.637	3.28293	49.635	2.74631	49.634	2.98627
	168.419	1.41179	49.837	1.85161	49.837	3.28097	49.84	3.61614	49.836	3.28968	49.831	2.75502	49.833	2.99074
	169.089	1.41117	50.034	1.85868	50.037	3.28582	50.039	3.61966	50.035	3.29679	50.029	2.76107	50.03	2.99766
	169.755	1.41392	50.233	1.86403	50.234	3.29264	50.235	3.62847	50.235	3.30135	50.229	2.7606	50.23	3.00063
	170.423	1.41656	50.432	1.86193	50.432	3.29621	50.433	3.63447	50.431	3.30593	50.428	2.76344	50.429	3.00622
	171.088	1.4186	50.627	1.86754	50.632	3.2983	50.633	3.63739	50.628	3.31146	50.626	2.77202	50.625	3.01203
	171.753	1.42184	50.823	1.87438	50.828	3.30407	50.832	3.63912	50.827	3.31649	50.824	2.77597	50.823	3.01776
	172.423	1.42384	51.023	1.87916	51.024	3.30916	51.03	3.64829	51.026	3.32181	51.022	2.77845	51.023	3.0186
	173.086	1.42612	51.222	1.87899	51.222	3.313	51.228	3.65254	51.224	3.32677	51.218	2.78499	51.221	3.02293
	173.756	1.42693	51.42	1.88194	51.421	3.31678	51.425	3.65653	51.423	3.33128	51.414	2.79122	51.419	3.03087
	174.421	1.42869	51.619	1.88768	51.62	3.32385	51.621	3.66152	51.623	3.33243	51.614	2.79655	51.618	3.03697
	175.09	1.42937	51.817	1.89069	51.82	3.32929	51.818	3.66745	51.818	3.33908	51.814	2.80024	51.817	3.03639
	175.754	1.43262	52.014	1.89472	52.02	3.32992	52.017	3.67154	52.013	3.34525	52.013	2.80684	52.011	3.04193
	176.422	1.43411	52.212	1.89623	52.217	3.33317	52.216	3.67953	52.212	3.35152	52.211	2.80966	52.208	3.05028
	177.089	1.43707	52.412	1.89915	52.413	3.34012	52.416	3.68398	52.413	3.35504	52.41	2.81272	52.408	3.05317
	177.754	1.43971	52.612	1.90385	52.611	3.34612	52.615	3.69242	52.612	3.36506	52.607	2.81683	52.609	3.05487
	178.42	1.44282	52.81	1.90761	52.811	3.3485	52.814	3.69718	52.81	3.37119	52.804	2.82349	52.806	3.06139
	179.088	1.44435	53.008	1.90953	53.011	3.3527	53.01	3.70094	53.01	3.37122	53.003	2.82928	53.006	3.06824
	179.756	1.44535	53.205	1.91581	53.209	3.35966	53.207	3.70705	53.208	3.37708	53.203	2.83127	53.205	3.07198
	180.419	1.44899	53.402	1.92147	53.407	3.3629	53.407	3.71174	53.404	3.38438	53.4	2.83612	53.401	3.07842
	181.089	1.44941	53.598	1.92472	53.604	3.36604	53.607	3.71465	53.603	3.38792	53.599	2.84275	53.599	3.08281
	181.755	1.45172	53.796	1.92346	53.799	3.37061	53.804	3.72307	53.803	3.3924	53.798	2.84499	53.798	3.08582
	182.423	1.45271	53.997	1.92522	53.997	3.37645	54.002	3.7292	54.001	3.39796	53.994	2.85001	53.997	3.08992
	183.087	1.45593	54.196	1.93356	54.196	3.38076	54.201	3.73263	54.198	3.40341	54.19	2.85958	54.195	3.09408
	183.754	1.45944	54.395	1.93814	54.396	3.38453	54.397	3.73946	54.397	3.40668	54.388	2.85993	54.393	3.0991
	184.423	1.45924	54.594	1.93686	54.595	3.39107	54.593	3.74638	54.595	3.41121	54.588	2.86477	54.592	3.10261
	185.085	1.46435	54.792	1.93946	54.793	3.39508	54.792	3.74915	54.79	3.41757	54.787	2.87073	54.788	3.1084
	185.755	1.46403	54.988	1.94669	54.992	3.39854	54.993	3.75215	54.987	3.4228	54.986	2.87774	54.984	3.11138
	186.421	1.46558	55.186	1.94872	55.19	3.40197	55.191	3.76051	55.187	3.42697	55.186	2.87984	55.182	3.11657
	187.089	1.46663	55.385	1.95115	55.386	3.40765	55.39	3.76496	55.386	3.43007	55.382	2.88521	55.382	3.1201
	187.754	1.46889	55.583	1.95576	55.586	3.41278	55.589	3.7676	55.585	3.43635	55.578	2.89014	55.581	3.12745
	188.421	1.4719	55.781	1.96244	55.785	3.41521	55.787	3.77504	55.785	3.44254	55.777	2.89443	55.781	3.13225
	189.09	1.4735	55.981	1.96192	55.983	3.42019	55.984	3.78195	55.984	3.44786	55.977	2.89499	55.98	3.13544
	189.753	1.47706	56.179	1.96309	56.182	3.42386	56.182	3.78774	56.18	3.45277	56.176	2.90081	56.177	3.14063
	190.421	1.47941	56.375	1.96975	56.38	3.4278	56.382	3.79174	56.376	3.45642	56.373	2.90847	56.373	3.14815
	191.085	1.48173	56.572	1.97525	56.576	3.43307	56.58	3.79781	56.575	3.46194	56.572	2.91385	56.572	3.15054
	191.756	1.48315	56.771	1.97545	56.772	3.43856	56.778	3.80418	56.776	3.46459	56.77	2.91839	56.772	3.15347
	192.419	1.4854	56.97	1.97728	56.97	3.44264	56.977	3.80792	56.975	3.4704	56.965	2.92209	56.971	3.15915
	193.09	1.48515	57.168	1.98508	57.171	3.44608	57.174	3.81193	57.173	3.47433	57.162	2.92644	57.17	3.16433
	193.756	1.4888	57.368	1.98822	57.369	3.45216	57.369	3.81703	57.37	3.48007	57.362	2.92915	57.368	3.1678
	194.423	1.49041	57.568	1.98881	57.568	3.45723	57.567	3.82168	57.566	3.48253	57.562	2.93545	57.564	3.17137
	195.088	1.49376	57.765	1.9936	57.768	3.45961	57.766	3.82872	57.762	3.4913	57.759	2.94156	57.76	3.17731
	195.754	1.49529	57.961	1.99883	57.965	3.46477	57.966	3.83289	57.962	3.49531	57.958	2.94682	57.957	3.18215
	196.422	1.49711	58.161	2.00009	58.161	3.47101	58.165	3.84044	58.162	3.4987	58.157	2.94977	58.157	3.18618
	197.086	1.50064	58.36	2.00033	58.36	3.47619	58.364	3.84374	58.36	3.50457	58.355	2.95485	58.357	3.19209
	197.756	1.50167	58.557	2.00628	58.56	3.47804	58.563	3.84793	58.558	3.5142	58.551	2.96353	58.555	3.19886
	198.421	1.50423	58.755	2.00951	58.758	3.48252	58.759	3.85419	58.758	3.51438	58.751	2.96599	58.754	3.19889
	199.09	1.50501	58.953	2.01205	58.956	3.48879	58.957	3.86169	58.956	3.51797	58.951	2.97046	58.953	3.20342
	199.754	1.50714	59.149	2.01546	59.155	3.49066	59.156	3.86607	59.151	3.52307	59.149	2.97524	59.149	3.21019
	200.422	1.50884	59.345	2.01949	59.352	3.49474	59.355	3.86942	59.35	3.53006	59.347	2.97744	59.346	3.21502
	201.089	1.5115	59.544	2.02196	59.547	3.49967	59.554	3.87524	59.551	3.53384	59.545	2.97994	59.546	3.21729
	201.753	1.51427	59.745	2.02354	59.745	3.5034	59.753	3.87941	59.749	3.53956	59.74	2.98444	59.746	3.22099
	202.421	1.51624	59.944	2.02667	59.945	3.50761	59.95	3.88212	59.947	3.54607	59.936	2.99177	59.943	3.22919
	203.087	1.51868	60.142	2.03064	60.144	3.51294	60.146	3.88769	60.146	3.5483	60.135	2.99819	60.142	3.2324
	203.756	1.51932	60.342	2.0353	60.342	3.51832	60.342	3.89745	60.343	3.55169	60.335	2.99944	60.341	3.23482
	204.42	1.52308	60.54	2.03907	60.541	3.52355	60.541	3.90221	60.538	3.55705	60.534	3.00432	60.537	3.24087
	205.089	1.52385	60.736	2.0412	60.74	3.52685	60.741	3.90543	60.735	3.5623	60.733	3.01022	60.732	3.24793
	205.756	1.5264	60.934	2.04191	60.937	3.53424	60.94	3.91269	60.935	3.56845	60.932	3.01678	60.931	3.24925
	206.422	1.52795	61.134	2.04747	61.135	3.53678	61.139	3.91883	61.135	3.5743	61.13	3.02073	61.131	3.25305
	207.087	1.53113	61.333	2.05354	61.334	3.53964	61.338	3.92233	61.333	3.57887	61.326	3.02644	61.329	3.25711
	207.753	1.53388	61.532	2.05196	61.533	3.5443	61.535	3.92612	61.532	3.5842	61.525	3.03104	61.527	3.26678
	208.422	1.5356	61.73	2.05471	61.731	3.55031	61.731	3.9317	61.73	3.58974	61.725	3.0326	61.726	3.26893
	209.085	1.53847	61.926	2.06016	61.929	3.55463	61.93	3.93652	61.926	3.59565	61.923	3.03957	61.924	3.27406
	209.755	1.5393	62.121	2.06659	62.127	3.5566	62.13	3.94036	62.125	3.5996	62.121	3.04539	62.121	3.28013
	210.421	1.54192	62.319	2.0664	62.323	3.56107	62.328	3.94771	62.325	3.60203	62.321	3.04617	62.322	3.2859
	211.089	1.542	62.519	2.06808	62.518	3.56639	62.526	3.95385	62.525	3.60638	62.517	3.05117	62.523	3.28695
	211.754	1.54567	62.718	2.07316	62.718	3.57019	62.725	3.95812	62.722	3.61299	62.712	3.0585	62.72	3.29075
	212.422	1.54597	62.916	2.08003	62.919	3.57225	62.922	3.96388	62.919	3.61826	62.91	3.06589	62.917	3.29662
	213.09	1.54962	63.116	2.07951	63.118	3.5783	63.117	3.96846	63.117	3.6213	63.11	3.06852	63.113	3.30003
	213.753	1.55334	63.315	2.08085	63.316	3.58625	63.315	3.97456	63.313	3.6254	63.31	3.07492	63.31	3.30518
	214.422	1.55388	63.511	2.08724	63.515	3.58959	63.515	3.9799	63.51	3.63304	63.508	3.0786	63.507	3.30945
	215.087	1.55746	63.709	2.0914	63.712	3.59347	63.715	3.98378	63.71	3.63935	63.708	3.08077	63.705	3.31335
	215.756	1.55881	63.909	2.09047	63.909	3.59843	63.913	3.98847	63.909	3.64245	63.907	3.08273	63.905	3.32007
	216.419	1.562	64.108	2.09146	64.108	3.60208	64.112	3.9916	64.108	3.64577	64.102	3.09077	64.104	3.32635
	217.091	1.56151	64.306	2.0996	64.308	3.60585	64.311	3.99897	64.307	3.65042	64.298	3.09977	64.303	3.33221
	217.755	1.56393	64.505	2.10345	64.506	3.61035	64.507	4.00636	64.505	3.65581	64.498	3.10241	64.503	3.3337
	218.422	1.56684	64.702	2.1035	64.704	3.61423	64.705	4.01226	64.703	3.65838	64.698	3.10558	64.701	3.33722
	219.088	1.56892	64.896	2.10722	64.903	3.61825	64.905	4.01463	64.9	3.66589	64.897	3.11265	64.897	3.34424
	219.753	1.57248	65.093	2.11352	65.1	3.62324	65.104	4.0198	65.099	3.67194	65.096	3.11494	65.094	3.35183
	220.423	1.57425	65.293	2.11547	65.295	3.62872	65.302	4.02542	65.3	3.6769	65.293	3.11765	65.295	3.35315
	221.086	1.57659	65.493	2.11473	65.492	3.63263	65.5	4.03249	65.498	3.67983	65.487	3.12256	65.495	3.35569
	221.755	1.57828	65.691	2.11814	65.693	3.63622	65.696	4.03496	65.695	3.68456	65.684	3.12918	65.692	3.3626
	222.422	1.58001	65.89	2.12443	65.892	3.64192	65.892	4.04018	65.894	3.68743	65.885	3.13493	65.89	3.3663
	223.089	1.58168	66.09	2.12926	66.091	3.64771	66.089	4.04566	66.089	3.69362	66.085	3.13786	66.088	3.36912
	223.753	1.5838	66.287	2.12879	66.291	3.64826	66.289	4.0524	66.284	3.70155	66.283	3.14243	66.284	3.37628
	224.422	1.58537	66.484	2.1306	66.49	3.6531	66.489	4.05678	66.482	3.70749	66.482	3.14612	66.479	3.38368
	225.089	1.58832	66.684	2.13567	66.685	3.65894	66.689	4.062	66.684	3.71082	66.68	3.14992	66.679	3.38803
	225.753	1.59177	66.884	2.13994	66.882	3.66613	66.888	4.06633	66.884	3.71674	66.877	3.15607	66.88	3.3887
	226.42	1.59336	67.082	2.14172	67.083	3.66586	67.086	4.07177	67.082	3.72159	67.074	3.16319	67.079	3.3938
	227.086	1.59674	67.279	2.14381	67.281	3.67047	67.282	4.07654	67.282	3.72462	67.273	3.16826	67.278	3.39941
	227.756	1.59755	67.477	2.14711	67.479	3.6759	67.479	4.08333	67.48	3.72848	67.473	3.17209	67.478	3.40491
	228.419	1.60098	67.673	2.15414	67.678	3.67963	67.678	4.08709	67.676	3.73738	67.672	3.17649	67.674	3.40998
	229.089	1.60128	67.869	2.1557	67.876	3.68293	67.879	4.09159	67.874	3.74329	67.871	3.17858	67.87	3.41641
	229.755	1.60396	68.067	2.15795	68.071	3.68953	68.077	4.09678	68.075	3.7453	68.069	3.18293	68.07	3.41912
	230.422	1.60624	68.268	2.15975	68.268	3.6937	68.275	4.10055	68.272	3.74948	68.264	3.18901	68.269	3.42411
	231.087	1.60897	68.467	2.16571	68.468	3.69833	68.474	4.10539	68.469	3.75559	68.46	3.19389	68.466	3.4291
	231.754	1.61142	68.666	2.16578	68.668	3.70186	68.67	4.11096	68.668	3.76087	68.659	3.19918	68.665	3.43294
	232.423	1.61372	68.865	2.16847	68.866	3.70701	68.865	4.11874	68.866	3.7644	68.859	3.20198	68.863	3.43454
	233.085	1.61762	69.062	2.17323	69.064	3.71279	69.064	4.12564	69.061	3.77024	69.057	3.2084	69.059	3.44197
	233.755	1.61813	69.258	2.17866	69.263	3.71528	69.264	4.12947	69.258	3.77762	69.256	3.21378	69.255	3.4463
	234.421	1.62031	69.457	2.17988	69.46	3.72019	69.464	4.13358	69.458	3.78163	69.456	3.21523	69.454	3.45101
	235.09	1.62051	69.658	2.17744	69.657	3.72577	69.662	4.1402	69.658	3.78701	69.653	3.22273	69.654	3.45534
	235.754	1.6233	69.856	2.18319	69.857	3.72841	69.861	4.14426	69.857	3.78954	69.849	3.22985	69.852	3.46077
	236.422	1.62627	70.054	2.18973	70.057	3.73338	70.06	4.14847	70.056	3.79593	70.047	3.23396	70.052	3.46721
	237.09	1.62847	70.253	2.19242	70.255	3.7383	70.256	4.15484	70.255	3.80072	70.248	3.23576	70.252	3.46852
	237.754	1.63148	70.45	2.19426	70.453	3.74321	70.454	4.16077	70.451	3.80627	70.447	3.24098	70.449	3.47382
	238.421	1.63406	70.645	2.19997	70.652	3.74726	70.655	4.16347	70.648	3.81153	70.644	3.2456	70.645	3.48032
	239.087	1.63648	70.842	2.20262	70.848	3.75048	70.852	4.1702	70.847	3.81486	70.843	3.24949	70.843	3.48409
	239.756	1.63902	71.042	2.20164	71.044	3.75449	71.049	4.17655	71.047	3.82109	71.04	3.25334	71.044	3.48486
	240.42	1.64049	71.241	2.20633	71.242	3.75836	71.249	4.17892	71.246	3.82805	71.235	3.26197	71.243	3.48977
	241.09	1.642	71.44	2.21158	71.441	3.76396	71.446	4.18418	71.445	3.83084	71.432	3.26738	71.441	3.49516
	241.756	1.64426	71.64	2.21334	71.641	3.76886	71.641	4.18998	71.642	3.83453	71.632	3.2707	71.639	3.49945
	242.422	1.64757	71.838	2.21235	71.84	3.77393	71.838	4.19793	71.838	3.84093	71.832	3.2738	71.836	3.50371
	243.087	1.65025	72.034	2.21725	72.039	3.77554	72.039	4.2012	72.034	3.84585	72.03	3.28246	72.031	3.5099
	243.755	1.65446	72.231	2.22393	72.236	3.78265	72.239	4.20712	72.233	3.85066	72.229	3.28573	72.228	3.51576
	244.423	1.65414	72.432	2.22348	72.432	3.78786	72.438	4.21345	72.434	3.85495	72.428	3.28867	72.429	3.51809
	245.085	1.65771	72.631	2.22454	72.631	3.79102	72.636	4.2188	72.632	3.86024	72.625	3.29436	72.629	3.51964
	245.755	1.65885	72.828	2.23253	72.831	3.79481	72.834	4.22217	72.83	3.86526	72.823	3.30026	72.826	3.52912
	246.42	1.66117	73.027	2.23596	73.03	3.79801	73.03	4.22874	73.029	3.86909	73.022	3.30432	73.025	3.53518
	247.09	1.66175	73.225	2.23555	73.228	3.80271	73.228	4.23582	73.227	3.87445	73.222	3.30694	73.225	3.53586
	247.754	1.66528	73.42	2.23919	73.427	3.80698	73.429	4.23755	73.423	3.88024	73.419	3.31466	73.422	3.54129
	248.422	1.66683	73.617	2.24266	73.623	3.80964	73.628	4.24156	73.622	3.8883	73.618	3.31899	73.618	3.549
	249.089	1.67095	73.816	2.24494	73.819	3.81429	73.825	4.2483	73.822	3.88891	73.816	3.32032	73.818	3.55209
	249.752	1.67289	74.016	2.24782	74.016	3.81937	74.025	4.25042	74.02	3.8951	74.011	3.32777	74.018	3.55331
	250.42	1.67592	74.215	2.2522	74.215	3.82468	74.222	4.25562	74.218	3.90193	74.208	3.33488	74.215	3.56104
	251.087	1.67863	74.414	2.25457	74.415	3.82898	74.418	4.26215	74.418	3.90219	74.407	3.33841	74.414	3.56557
	251.756	1.6792	74.612	2.25829	74.614	3.83489	74.614	4.26886	74.615	3.90733	74.607	3.34269	74.612	3.56837
	252.42	1.68247	74.809	2.26373	74.813	3.83951	74.813	4.27348	74.809	3.91429	74.805	3.34869	74.808	3.57318
	253.089	1.68393	75.006	2.26609	75.012	3.84178	75.013	4.277	75.006	3.91937	75.005	3.35365	75.003	3.57927
	253.756	1.68616	75.205	2.26848	75.209	3.84656	75.212	4.28342	75.207	3.92402	75.204	3.3591	75.201	3.58451
	254.422	1.68897	75.405	2.27245	75.406	3.85316	75.41	4.28921	75.406	3.92809	75.4	3.36266	75.402	3.58835
	255.087	1.69226	75.603	2.27666	75.606	3.85656	75.609	4.29434	75.605	3.93682	75.596	3.36836	75.601	3.59295
	255.754	1.69509	75.802	2.27546	75.806	3.86065	75.807	4.29883	75.804	3.94097	75.796	3.37261	75.802	3.59688
	256.422	1.69694	76	2.27848	76.004	3.86577	76.004	4.30447	76.002	3.94456	75.997	3.37726	76	3.5995
	257.086	1.69972	76.197	2.28364	76.201	3.86939	76.203	4.30951	76.199	3.94976	76.195	3.38093	76.197	3.60386
	257.755	1.70192	76.392	2.28816	76.399	3.8715	76.403	4.31555	76.397	3.95711	76.393	3.38675	76.394	3.60986
	258.422	1.70323	76.59	2.2897	76.595	3.87836	76.601	4.32265	76.597	3.96046	76.591	3.39085	76.593	3.61619
	259.09	1.70514	76.79	2.29099	76.791	3.88337	76.799	4.32703	76.797	3.96339	76.788	3.39548	76.793	3.62084
	259.754	1.70854	76.989	2.29491	76.991	3.88639	76.998	4.3296	76.994	3.97075	76.984	3.39974	76.992	3.62482
	260.423	1.71027	77.188	2.2975	77.191	3.89011	77.194	4.3354	77.192	3.97469	77.182	3.40505	77.19	3.62867
	261.089	1.71258	77.387	2.3003	77.389	3.89555	77.389	4.33919	77.389	3.97819	77.382	3.40885	77.387	3.63241
	261.754	1.71604	77.586	2.3006	77.588	3.90151	77.586	4.34701	77.585	3.98491	77.58	3.41643	77.583	3.63892
	262.422	1.71862	77.781	2.3073	77.788	3.90603	77.787	4.35163	77.783	3.99154	77.779	3.42245	77.779	3.64384
	263.087	1.72216	77.979	2.31406	77.984	3.91047	77.987	4.3566	77.982	3.99772	77.978	3.42522	77.978	3.64797
	263.757	1.72196	78.18	2.31171	78.18	3.91452	78.185	4.36458	78.182	3.99966	78.176	3.42695	78.178	3.65062
	264.419	1.72692	78.379	2.31576	78.38	3.91814	78.385	4.36767	78.38	4.00482	78.372	3.43377	78.377	3.65909
	265.089	1.72596	78.576	2.32152	78.581	3.92193	78.583	4.37159	78.579	4.01059	78.57	3.44077	78.575	3.66668
	265.756	1.72911	78.774	2.32442	78.779	3.92976	78.78	4.37908	78.778	4.01551	78.77	3.44185	78.775	3.66756
	266.421	1.7323	78.973	2.322	78.977	3.933	78.978	4.38585	78.975	4.0185	78.969	3.44813	78.974	3.67069
	267.087	1.73483	79.168	2.32516	79.175	3.9355	79.178	4.38948	79.171	4.027	79.167	3.45823	79.17	3.67737
	267.754	1.73807	79.364	2.33376	79.371	3.93994	79.377	4.39523	79.37	4.03104	79.366	3.45942	79.367	3.68181
	268.423	1.73926	79.564	2.33613	79.568	3.9449	79.574	4.40157	79.571	4.03464	79.564	3.46148	79.567	3.68376
	269.085	1.74345	79.764	2.3352	79.766	3.95051	79.773	4.40513	79.769	4.0398	79.759	3.4665	79.766	3.68829
	269.754	1.74543	79.962	2.34139	79.965	3.9542	79.97	4.40888	79.968	4.04596	79.955	3.47603	79.964	3.69442
	270.422	1.74699	80.161	2.34635	80.164	3.96024	80.165	4.41694	80.166	4.05046	80.155	3.47975	80.163	3.69989
	271.09	1.7487	80.361	2.34699	80.363	3.96362	80.363	4.42297	80.362	4.05584	80.355	3.48403	80.361	3.70147
	271.752	1.75143	80.558	2.3495	80.562	3.96692	80.562	4.4268	80.558	4.05978	80.553	3.48881	80.556	3.70749
	272.422	1.75398	80.754	2.35164	80.759	3.97092	80.762	4.43135	80.756	4.06327	80.753	3.49564	80.752	3.71336
	273.089	1.75643	80.953	2.35679	80.956	3.97736	80.96	4.43713	80.957	4.06792	80.951	3.49974	80.952	3.7165
	273.753	1.7608	81.153	2.35854	81.154	3.98291	81.16	4.44362	81.156	4.07353	81.147	3.50337	81.152	3.71938
	274.421	1.76341	81.351	2.36029	81.354	3.98755	81.359	4.44856	81.354	4.08114	81.344	3.50986	81.351	3.72499
	275.087	1.76536	81.55	2.36327	81.553	3.99116	81.555	4.45565	81.553	4.08548	81.544	3.5136	81.55	3.73175
	275.756	1.76705	81.748	2.36532	81.752	3.99461	81.751	4.46104	81.75	4.08979	81.744	3.51795	81.747	3.73713
	276.419	1.77041	81.944	2.37173	81.951	3.99623	81.952	4.46372	81.946	4.09683	81.942	3.52384	81.944	3.74015
	277.089	1.77165	82.14	2.37314	82.147	4.00173	82.152	4.47023	82.145	4.10181	82.141	3.52801	82.141	3.74549
	277.756	1.77367	82.339	2.37594	82.342	4.00642	82.35	4.47701	82.345	4.10445	82.339	3.53102	82.342	3.74728
	278.423	1.77571	82.539	2.38058	82.539	4.01339	82.549	4.47988	82.544	4.10942	82.534	3.54058	82.541	3.75085
	279.089	1.78003	82.737	2.38349	82.739	4.01648	82.747	4.48389	82.741	4.11771	82.73	3.54395	82.739	3.75775
	279.754	1.78349	82.936	2.38601	82.939	4.02071	82.942	4.49158	82.94	4.12156	82.929	3.54716	82.937	3.76135
	280.423	1.78562	83.136	2.38843	83.137	4.02705	83.139	4.49538	83.138	4.12261	83.129	3.55377	83.136	3.76419
	281.085	1.78846	83.333	2.39031	83.337	4.03142	83.337	4.50176	83.334	4.12734	83.327	3.56187	83.332	3.77097
	281.755	1.78989	83.529	2.3982	83.535	4.03377	83.537	4.50645	83.531	4.13566	83.526	3.56709	83.528	3.77781
	282.422	1.79234	83.726	2.39871	83.732	4.03921	83.736	4.51242	83.73	4.14028	83.726	3.56889	83.726	3.78063
	283.09	1.79313	83.927	2.40153	83.929	4.04329	83.934	4.52003	83.929	4.14466	83.924	3.57283	83.926	3.78598
	283.755	1.79696	84.126	2.40478	84.129	4.04594	84.133	4.52526	84.128	4.15159	84.119	3.57983	84.124	3.79428
	284.422	1.79874	84.325	2.40854	84.328	4.05144	84.331	4.52904	84.328	4.15615	84.317	3.58606	84.324	3.79725
	285.09	1.80143	84.524	2.40727	84.526	4.05894	84.527	4.53482	84.527	4.16342	84.518	3.588	84.524	3.79809
	285.754	1.80408	84.721	2.40875	84.724	4.06259	84.726	4.54106	84.722	4.1674	84.718	3.59479	84.721	3.8032
	286.422	1.8072	84.916	2.4162	84.923	4.06379	84.926	4.54505	84.919	4.17312	84.915	3.60088	84.916	3.80683
	287.087	1.8098	85.112	2.42017	85.119	4.06881	85.124	4.55152	85.119	4.17813	85.113	3.60251	85.115	3.81339
	287.756	1.81205	85.312	2.42178	85.314	4.07517	85.323	4.55825	85.319	4.18234	85.31	3.6063	85.316	3.81827
	288.419	1.81582	85.512	2.42531	85.513	4.07994	85.522	4.56232	85.518	4.18722	85.506	3.61386	85.515	3.82054
	289.089	1.81559	85.71	2.43091	85.713	4.08235	85.718	4.56592	85.716	4.19407	85.703	3.61886	85.712	3.82518
	289.755	1.81863	85.91	2.43233	85.912	4.08863	85.913	4.57172	85.913	4.19506	85.903	3.62368	85.911	3.82822
	290.422	1.82225	86.109	2.43472	86.111	4.09392	86.111	4.57813	86.109	4.20025	86.103	3.62887	86.108	3.83223
	291.087	1.82572	86.306	2.44049	86.31	4.09641	86.311	4.58297	86.305	4.20505	86.301	3.63485	86.303	3.83883
	291.754	1.82844	86.504	2.44236	86.508	4.10065	86.51	4.58961	86.504	4.21253	86.5	3.63962	86.5	3.84674
	292.422	1.83057	86.702	2.44433	86.703	4.10872	86.709	4.59357	86.704	4.21618	86.699	3.64167	86.701	3.85089
	293.085	1.83469	86.902	2.44495	86.902	4.11182	86.909	4.60061	86.902	4.22307	86.896	3.6507	86.9	3.85703
	293.755	1.83614	87.099	2.44898	87.103	4.11376	87.107	4.60463	87.101	4.22738	87.092	3.65585	87.097	3.86293
	294.422	1.83802	87.297	2.45234	87.302	4.11976	87.302	4.60941	87.301	4.23203	87.292	3.65758	87.296	3.86497
	295.09	1.83951	87.494	2.45617	87.499	4.12508	87.5	4.61811	87.499	4.23754	87.492	3.66112	87.495	3.86492
	295.754	1.84213	87.69	2.45866	87.698	4.12753	87.7	4.62083	87.695	4.2445	87.69	3.66759	87.693	3.8708
	296.422	1.84492	87.887	2.46334	87.895	4.13242	87.9	4.62445	87.894	4.25158	87.889	3.67319	87.89	3.8773
	297.09	1.84648	88.087	2.46547	88.09	4.13797	88.097	4.63363	88.094	4.25343	88.087	3.67686	88.09	3.88134
	297.755	1.85061	88.287	2.46805	88.288	4.14409	88.296	4.63968	88.292	4.25793	88.282	3.68468	88.289	3.8833
	298.422	1.85394	88.486	2.47346	88.488	4.14751	88.494	4.64246	88.489	4.26506	88.478	3.69108	88.487	3.8923
	299.087	1.85741	88.684	2.47525	88.687	4.14956	88.69	4.64786	88.689	4.26965	88.677	3.69533	88.686	3.89773
	299.758	1.85872	88.883	2.47908	88.885	4.15769	88.886	4.655	88.886	4.27493	88.877	3.70006	88.885	3.89837
	300.42	1.86256	89.081	2.47955	89.085	4.1603	89.085	4.65984	89.081	4.28043	89.076	3.7065	89.08	3.90422
	301.09	1.86393	89.278	2.48334	89.284	4.16341	89.285	4.664	89.278	4.28376	89.275	3.71281	89.276	3.91084
	301.757	1.86576	89.477	2.48729	89.48	4.17075	89.483	4.67271	89.478	4.28976	89.474	3.71703	89.475	3.914
	302.422	1.86942	89.677	2.49007	89.677	4.17484	89.682	4.67997	89.678	4.29606	89.671	3.72433	89.675	3.91722
	303.088	1.87218	89.874	2.49407	89.877	4.17789	89.882	4.68394	89.877	4.30187	89.867	3.72873	89.873	3.92524
	303.754	1.87502	90.073	2.49781	90.076	4.18227	90.079	4.68593	90.077	4.30577	90.066	3.73138	90.073	3.92869
	304.423	1.87758	90.272	2.49564	90.274	4.18924	90.276	4.6941	90.275	4.31311	90.267	3.73564	90.272	3.93184
	305.087	1.8823	90.467	2.50321	90.474	4.19234	90.475	4.69963	90.471	4.31979	90.465	3.74285	90.468	3.93639
	305.756	1.88232	90.663	2.50732	90.672	4.19593	90.675	4.70448	90.668	4.32621	90.663	3.74785	90.664	3.94134
	306.421	1.8855	90.861	2.50801	90.867	4.20151	90.873	4.71237	90.868	4.32771	90.862	3.75169	90.864	3.94662
	307.089	1.88761	91.062	2.50863	91.062	4.20791	91.071	4.71673	91.067	4.33148	91.059	3.75718	91.064	3.95266
	307.754	1.88988	91.26	2.51319	91.262	4.21109	91.269	4.72082	91.265	4.33805	91.254	3.76266	91.263	3.95766
	308.423	1.8915	91.458	2.51853	91.462	4.21448	91.466	4.72758	91.464	4.3436	91.451	3.76858	91.461	3.96593
	309.089	1.89572	91.658	2.51861	91.661	4.21977	91.661	4.73325	91.662	4.34679	91.651	3.77268	91.66	3.96547
	309.753	1.89817	91.856	2.52093	91.86	4.22592	91.86	4.73875	91.857	4.35238	91.85	3.77965	91.856	3.97119
	310.42	1.90236	92.053	2.52889	92.059	4.23029	92.06	4.74318	92.054	4.35928	92.048	3.78522	92.052	3.97508
	311.086	1.9049	92.25	2.53148	92.255	4.23375	92.259	4.75036	92.254	4.3661	92.248	3.78835	92.25	3.97817
	311.756	1.90688	92.45	2.53043	92.451	4.23885	92.458	4.75663	92.453	4.37147	92.446	3.79306	92.45	3.98453
	312.419	1.91007	92.649	2.53161	92.651	4.24349	92.657	4.76082	92.651	4.37633	92.643	3.80125	92.649	3.99179
	313.089	1.91201	92.847	2.53963	92.851	4.24669	92.856	4.76846	92.85	4.38399	92.841	3.80763	92.847	3.99559
	313.757	1.91406	93.046	2.54204	93.049	4.25151	93.052	4.7775	93.05	4.38652	93.041	3.80977	93.046	3.99894
	314.421	1.91824	93.244	2.54223	93.246	4.2593	93.249	4.78162	93.247	4.39021	93.241	3.81079	93.245	4.00364
	315.088	1.92119	93.44	2.54764	93.445	4.26167	93.449	4.78592	93.443	4.39895	93.438	3.82181	93.441	4.0093
	315.754	1.9235	93.637	2.55145	93.645	4.26688	93.647	4.79197	93.641	4.40451	93.636	3.82695	93.637	4.01499
	316.423	1.92689	93.836	2.55307	93.84	4.27216	93.846	4.79959	93.842	4.40955	93.834	3.82867	93.838	4.01764
	317.086	1.92972	94.035	2.55383	94.036	4.277	94.046	4.80207	94.041	4.4145	94.03	3.83743	94.038	4.01998
	317.756	1.93149	94.234	2.559	94.235	4.28008	94.243	4.80708	94.239	4.41874	94.226	3.84385	94.236	4.02808
	318.422	1.93466	94.433	2.56426	94.435	4.28553	94.439	4.81575	94.438	4.42296	94.426	3.84987	94.435	4.03305
	319.09	1.9356	94.632	2.56488	94.634	4.29155	94.636	4.82005	94.634	4.43005	94.625	3.85302	94.633	4.03384
	319.754	1.93897	94.828	2.56951	94.833	4.29488	94.834	4.82453	94.828	4.43683	94.824	3.85727	94.828	4.03982
	320.422	1.94127	95.025	2.57118	95.031	4.29816	95.034	4.82902	95.026	4.44267	95.022	3.86371	95.023	4.04688
	321.091	1.94387	95.225	2.57581	95.228	4.30496	95.231	4.83837	95.227	4.44554	95.222	3.86717	95.222	4.05209
	321.754	1.94925	95.425	2.57713	95.425	4.31009	95.431	4.84672	95.427	4.45175	95.419	3.87357	95.423	4.05544
	322.421	1.95041	95.622	2.58217	95.626	4.31373	95.631	4.85088	95.625	4.45934	95.616	3.88073	95.622	4.06018
	323.088	1.95441	95.821	2.58362	95.825	4.3176	95.828	4.85462	95.824	4.46456	95.815	3.88555	95.82	4.06791
	323.757	1.9553	96.019	2.58692	96.023	4.32604	96.024	4.86202	96.022	4.46819	96.015	3.88941	96.02	4.07224
	324.42	1.9604	96.215	2.59316	96.221	4.33088	96.223	4.86996	96.218	4.47443	96.212	3.89635	96.216	4.07605
	325.09	1.96075	96.411	2.59532	96.419	4.3321	96.424	4.87198	96.417	4.47979	96.41	3.90151	96.414	4.08222
	325.756	1.96311	96.61	2.59746	96.615	4.33707	96.622	4.88082	96.617	4.48299	96.609	3.90437	96.614	4.08616
	326.423	1.96631	96.809	2.59832	96.811	4.3447	96.82	4.88557	96.816	4.48922	96.805	3.91113	96.814	4.09067
	327.087	1.97068	97.008	2.60103	97.011	4.34762	97.018	4.89062	97.013	4.49674	97.001	3.91894	97.011	4.0954
	327.754	1.97195	97.206	2.60677	97.21	4.35127	97.214	4.89619	97.213	4.50087	97.2	3.92323	97.209	4.1008
	328.423	1.97628	97.406	2.60712	97.408	4.36003	97.409	4.90417	97.41	4.50421	97.4	3.92648	97.407	4.10413
	329.085	1.97938	97.604	2.61088	97.607	4.36466	97.607	4.91038	97.606	4.51065	97.598	3.93545	97.604	4.1114
	329.755	1.9808	97.801	2.61935	97.807	4.36848	97.808	4.91302	97.803	4.51688	97.798	3.94154	97.8	4.11685
	330.421	1.98444	97.999	2.62083	98.004	4.37121	98.007	4.91941	98.001	4.52415	97.998	3.94559	97.999	4.12069
	331.089	1.98404	98.199	2.61927	98.201	4.37696	98.206	4.92766	98.2	4.52779	98.195	3.95067	98.198	4.12565
	331.754	1.98764	98.398	2.62299	98.401	4.38142	98.406	4.9333	98.398	4.53391	98.39	3.95614	98.396	4.13101
	332.422	1.99022	98.595	2.62752	98.6	4.38736	98.604	4.94045	98.598	4.53764	98.588	3.96447	98.595	4.13631
	333.09	1.99322	98.794	2.62949	98.797	4.39231	98.8	4.94848	98.797	4.54488	98.789	3.96889	98.795	4.14084
	333.753	1.99834	98.991	2.63208	98.995	4.39703	98.999	4.95286	98.995	4.55044	98.988	3.97228	98.993	4.14389
	334.421	2.00081	99.187	2.63661	99.194	4.40104	99.198	4.95693	99.192	4.55773	99.186	3.97897	99.189	4.15148
	335.087	2.00284	99.384	2.64194	99.39	4.40859	99.396	4.9619	99.392	4.56295	99.385	3.98142	99.387	4.15726
	335.755	2.0048	99.584	2.6431	99.586	4.41318	99.594	4.97121	99.592	4.56636	99.582	3.98747	99.588	4.15998
	336.42	2.00835	99.783	2.64642	99.786	4.4166	99.793	4.97693	99.789	4.57254	99.778	3.99618	99.787	4.166
	337.089	2.00987	99.981	2.65017	99.985	4.42273	99.991	4.98107	99.988	4.57679	99.975	4.00113	99.985	4.17106
	337.757	2.0126	100.18	2.65146	100.183	4.42777	100.186	4.9892	100.185	4.57935	100.175	4.00651	100.182	4.17561
	338.422	2.01639	100.38	2.65476	100.383	4.43253	100.383	4.99413	100.38	4.58656	100.374	4.01126	100.379	4.18007
	339.088	2.01933	100.576	2.66018	100.583	4.43515	100.583	4.99929	100.577	4.59266	100.573	4.01953	100.574	4.1864
	339.755	2.02256	100.773	2.66442	100.78	4.44293	100.782	5.00509	100.777	4.59931	100.771	4.02251	100.773	4.1939
	340.424	2.02454	100.973	2.66636	100.976	4.44942	100.981	5.01284	100.977	4.60306	100.97	4.02619	100.974	4.19578
	341.086	2.02919	101.172	2.6695	101.174	4.45431	101.181	5.01951	101.175	4.60999	101.166	4.03423	101.173	4.20085
	341.756	2.03047	101.37	2.6729	101.374	4.45503	101.379	5.02469	101.373	4.61754	101.363	4.04213	101.37	4.20776
	342.422	2.03232	101.568	2.67322	101.573	4.46144	101.575	5.03256	101.572	4.62127	101.563	4.04894	101.569	4.21122
	343.091	2.03406	101.766	2.67427	101.771	4.46814	101.773	5.04073	101.77	4.627	101.763	4.05214	101.768	4.21337
	343.755	2.03752	101.963	2.68087	101.97	4.47125	101.974	5.04143	101.967	4.63162	101.96	4.0598	101.965	4.22024
	344.423	2.0407	102.159	2.68736	102.167	4.47614	102.173	5.04836	102.166	4.63824	102.159	4.06223	102.162	4.22721
	345.09	2.0438	102.357	2.6895	102.363	4.48194	102.37	5.05842	102.365	4.64455	102.357	4.06419	102.362	4.23079
	345.753	2.04741	102.557	2.69004	102.56	4.4875	102.568	5.06359	102.564	4.64842	102.552	4.07045	102.561	4.2367
	346.422	2.04973	102.757	2.69322	102.76	4.49294	102.766	5.06662	102.761	4.65638	102.749	4.07684	102.759	4.24695
	347.087	2.05365	102.956	2.69627	102.959	4.49881	102.962	5.07232	102.961	4.65855	102.948	4.08155	102.958	4.24816
	347.756	2.05571	103.154	2.70111	103.158	4.50409	103.158	5.08109	103.159	4.66378	103.147	4.08695	103.157	4.24951
	348.419	2.05941	103.351	2.70258	103.357	4.50722	103.358	5.08568	103.354	4.67047	103.346	4.09479	103.352	4.25804
	349.089	2.06009	103.548	2.70446	103.556	4.51054	103.557	5.09166	103.551	4.67684	103.545	4.10188	103.548	4.26239
	349.757	2.06322	103.747	2.70909	103.752	4.5172	103.756	5.09889	103.751	4.68096	103.745	4.10711	103.747	4.26887
	350.421	2.06725	103.946	2.71343	103.948	4.52323	103.955	5.10806	103.95	4.68918	103.942	4.11357	103.947	4.27369
	351.088	2.06953	104.146	2.71588	104.149	4.52689	104.155	5.11365	104.15	4.6948	104.138	4.11961	104.146	4.28178
	351.754	2.07305	104.344	2.71644	104.349	4.5302	104.352	5.11691	104.349	4.69988	104.337	4.12343	104.345	4.28552
	352.421	2.07563	104.542	2.71973	104.546	4.53738	104.548	5.12328	104.546	4.70572	104.538	4.13024	104.544	4.28843
	353.085	2.07968	104.738	2.72403	104.744	4.54268	104.746	5.13142	104.741	4.71448	104.736	4.1371	104.74	4.29416
	353.755	2.08121	104.934	2.72966	104.943	4.54424	104.947	5.13767	104.94	4.71602	104.934	4.14256	104.936	4.30202
	354.421	2.08433	105.132	2.73237	105.138	4.55077	105.146	5.14253	105.14	4.72008	105.132	4.14606	105.136	4.30636
	355.09	2.0862	105.332	2.73342	105.334	4.55847	105.343	5.14994	105.339	4.7265	105.329	4.15351	105.337	4.31248
	355.753	2.08951	105.531	2.7372	105.533	4.56302	105.542	5.15112	105.537	4.73594	105.524	4.16077	105.535	4.31773
	356.423	2.09193	105.73	2.74115	105.734	4.56662	105.739	5.16124	105.736	4.73918	105.722	4.16247	105.732	4.32148
	357.09	2.09465	105.929	2.74113	105.932	4.57245	105.935	5.16794	105.933	4.74139	105.922	4.1669	105.931	4.32337
	357.752	2.09986	106.127	2.7423	106.131	4.5775	106.133	5.17463	106.129	4.7487	106.122	4.17221	106.127	4.33114
	358.422	2.10231	106.323	2.75143	106.33	4.58187	106.333	5.17962	106.327	4.75424	106.319	4.18161	106.323	4.3373
	359.088	2.10544	106.521	2.75538	106.527	4.58782	106.532	5.18798	106.525	4.76201	106.518	4.18695	106.522	4.34218
	359.758	2.10663	106.721	2.75753	106.724	4.59279	106.73	5.1947	106.724	4.76757	106.717	4.1898	106.722	4.34762
	360.419	2.11054	106.92	2.75649	106.923	4.59619	106.93	5.19596	106.923	4.77164	106.914	4.1949	106.92	4.3546
	361.09	2.11314	107.118	2.75987	107.123	4.60351	107.127	5.20434	107.121	4.78043	107.111	4.2034	107.118	4.36144
	361.757	2.11555	107.317	2.76586	107.322	4.60936	107.323	5.21358	107.321	4.78461	107.311	4.208	107.317	4.36444
	362.422	2.11877	107.514	2.76729	107.52	4.61196	107.521	5.22097	107.519	4.78915	107.51	4.21587	107.517	4.36775
	363.088	2.12168	107.71	2.77062	107.719	4.61457	107.722	5.22335	107.715	4.79658	107.708	4.22259	107.713	4.37747
	363.754	2.12592	107.906	2.7739	107.915	4.62339	107.921	5.22973	107.914	4.80305	107.907	4.22549	107.911	4.38385
	364.423	2.12825	108.106	2.77733	108.11	4.62988	108.118	5.23972	108.115	4.80876	108.104	4.23107	108.111	4.38646
	365.086	2.13235	108.306	2.77875	108.308	4.63393	108.317	5.24458	108.313	4.81383	108.3	4.2375	108.31	4.3907
	365.755	2.13352	108.504	2.78209	108.508	4.63737	108.514	5.25011	108.511	4.8193	108.497	4.24427	108.508	4.39865
	366.422	2.13594	108.703	2.78639	108.706	4.64518	108.71	5.257	108.709	4.82472	108.696	4.24985	108.707	4.40222
	367.09	2.13717	108.902	2.78931	108.905	4.64995	108.907	5.26432	108.906	4.83053	108.896	4.25345	108.905	4.40375
	367.754	2.14198	109.099	2.7927	109.105	4.65364	109.107	5.27008	109.101	4.83777	109.095	4.26063	109.099	4.41001
	368.421	2.14486	109.296	2.79664	109.303	4.65816	109.306	5.27448	109.299	4.84269	109.294	4.2693	109.295	4.41834
	369.091	2.14666	109.496	2.79865	109.499	4.6662	109.504	5.28222	109.5	4.84724	109.492	4.27258	109.495	4.42358
	369.753	2.15078	109.695	2.80188	109.697	4.67313	109.703	5.29003	109.699	4.85415	109.688	4.27775	109.695	4.42792
	370.421	2.15357	109.893	2.80421	109.897	4.67578	109.903	5.29574	109.896	4.86268	109.886	4.28411	109.894	4.43535
	371.087	2.15707	110.092	2.8066	110.096	4.67887	110.1	5.30256	110.096	4.86567	110.086	4.28805	110.093	4.43943
	371.756	2.15945	110.29	2.80777	110.294	4.68419	110.297	5.30929	110.294	4.87113	110.286	4.29423	110.292	4.44256
	372.418	2.16257	110.485	2.81729	110.492	4.69079	110.496	5.31532	110.49	4.88044	110.484	4.30191	110.488	4.45062
	373.089	2.16427	110.681	2.82012	110.689	4.69473	110.696	5.32225	110.688	4.88642	110.682	4.3069	110.685	4.45894
	373.756	2.16592	110.88	2.82244	110.886	4.70069	110.894	5.32915	110.889	4.88807	110.88	4.31	110.885	4.4632
	374.421	2.17044	111.08	2.82377	111.082	4.70894	111.092	5.33417	111.087	4.89335	111.076	4.31743	111.085	4.46673
	375.088	2.17285	111.279	2.83187	111.282	4.71439	111.29	5.33943	111.284	4.90102	111.272	4.32463	111.282	4.47442
	375.754	2.1769	111.478	2.83569	111.483	4.71814	111.486	5.34491	111.483	4.90596	111.471	4.32903	111.481	4.47762
	376.423	2.17833	111.678	2.83484	111.681	4.72357	111.682	5.35283	111.68	4.91221	111.671	4.33499	111.679	4.48206
	377.085	2.18171	111.875	2.8372	111.879	4.72943	111.881	5.36116	111.877	4.91935	111.869	4.34629	111.874	4.49025
	377.756	2.18395	112.071	2.84435	112.077	4.73307	112.082	5.36627	112.075	4.92525	112.068	4.34983	112.071	4.49703
	378.422	2.18598	112.27	2.84971	112.274	4.73832	112.28	5.37423	112.274	4.93212	112.268	4.35291	112.271	4.50066
	379.089	2.18717	112.47	2.84984	112.472	4.74543	112.478	5.38196	112.473	4.93942	112.465	4.36049	112.47	4.50775
	379.755	2.19026	112.669	2.85465	112.671	4.75035	112.678	5.38887	112.672	4.94409	112.661	4.36789	112.669	4.51278
	380.423	2.19294	112.866	2.85967	112.872	4.75401	112.875	5.39398	112.872	4.9493	112.86	4.37343	112.869	4.51841
	381.09	2.1957	113.065	2.8632	113.07	4.76112	113.072	5.40254	113.07	4.95598	113.06	4.37608	113.068	4.52335
	381.754	2.19984	113.262	2.86465	113.268	4.76673	113.27	5.41093	113.265	4.96157	113.259	4.38365	113.265	4.52951
	382.422	2.20208	113.457	2.8687	113.466	4.77192	113.47	5.41542	113.462	4.96731	113.456	4.38894	113.46	4.53576
	383.088	2.20608	113.654	2.87113	113.662	4.77699	113.668	5.42345	113.662	4.97466	113.655	4.39437	113.658	4.54094
	383.757	2.20692	113.854	2.8741	113.858	4.78398	113.866	5.43091	113.863	4.97827	113.852	4.40044	113.859	4.54478
	384.419	2.21115	114.054	2.87666	114.057	4.78809	114.065	5.43493	114.061	4.98405	114.047	4.40846	114.059	4.551
	385.09	2.21191	114.253	2.88099	114.257	4.79442	114.263	5.43941	114.26	4.98951	114.245	4.41294	114.257	4.55783
	385.756	2.21431	114.452	2.88293	114.455	4.80072	114.459	5.44797	114.457	4.99347	114.444	4.41924	114.454	4.5639
	386.422	2.21828	114.651	2.88695	114.654	4.80578	114.656	5.45614	114.652	5.00263	114.643	4.42857	114.651	4.57075
	387.088	2.22082	114.847	2.89206	114.854	4.80906	114.855	5.46231	114.848	5.00941	114.842	4.43563	114.847	4.57493
	387.754	2.2249	115.044	2.89639	115.05	4.81538	115.054	5.46892	115.048	5.0142	115.041	4.43988	115.045	4.58087
	388.423	2.22725	115.244	2.89631	115.247	4.82175	115.254	5.47479	115.248	5.02097	115.24	4.44692	115.245	4.58688
	389.085	2.23178	115.444	2.89512	115.446	4.82601	115.453	5.48241	115.446	5.02978	115.437	4.45291	115.444	4.59171
	389.755	2.2327	115.641	2.90143	115.646	4.82932	115.651	5.48855	115.645	5.03464	115.634	4.45768	115.642	4.60051
	390.421	2.23645	115.839	2.90438	115.845	4.83713	115.847	5.49726	115.844	5.03904	115.834	4.4623	115.842	4.60452
	391.089	2.23791	116.037	2.90683	116.043	4.845	116.045	5.5044	116.042	5.0462	116.034	4.46934	116.04	4.60919
	391.753	2.24132	116.233	2.91005	116.241	4.85045	116.245	5.5106	116.239	5.05293	116.231	4.47976	116.237	4.61487
	392.421	2.24447	116.429	2.9146	116.438	4.85655	116.444	5.51697	116.437	5.06004	116.43	4.48374	116.434	4.62576
	393.09	2.24715	116.629	2.91596	116.634	4.86139	116.642	5.52479	116.637	5.06695	116.629	4.48615	116.634	4.63021
	393.752	2.25146	116.829	2.91934	116.832	4.86697	116.841	5.53235	116.836	5.07146	116.823	4.49428	116.833	4.63276
	394.422	2.25354	117.027	2.92411	117.031	4.87022	117.038	5.53569	117.034	5.07898	117.019	4.50318	117.031	4.64146
	395.086	2.25689	117.226	2.92916	117.23	4.87596	117.234	5.54348	117.233	5.08264	117.219	4.50703	117.23	4.64717
	395.755	2.25978	117.425	2.93166	117.428	4.8834	117.43	5.55121	117.43	5.08814	117.418	4.51084	117.428	4.64734
	396.419	2.26255	117.622	2.93647	117.627	4.88997	117.63	5.55775	117.625	5.09662	117.617	4.5189	117.624	4.65437
	397.089	2.26441	117.819	2.94079	117.826	4.89233	117.83	5.56156	117.822	5.10206	117.817	4.52754	117.82	4.66271
	397.757	2.26689	118.018	2.9424	118.023	4.89742	118.028	5.57141	118.022	5.10818	118.016	4.5312	118.018	4.67026
	398.422	2.27009	118.219	2.94534	118.22	4.90741	118.227	5.57975	118.221	5.1164	118.213	4.53647	118.218	4.67489
	399.087	2.27448	118.418	2.95159	118.42	4.91213	118.427	5.58744	118.42	5.12102	118.408	4.54581	118.418	4.68211
	399.755	2.27838	118.616	2.95575	118.62	4.91323	118.624	5.59467	118.619	5.12634	118.608	4.55164	118.617	4.68819
	400.423	2.2802	118.814	2.95626	118.818	4.9207	118.821	5.59944	118.816	5.13143	118.809	4.55683	118.815	4.69371
	401.085	2.28417	119.009	2.96308	119.016	4.92863	119.019	5.60633	119.013	5.14027	119.006	4.56332	119.012	4.69888
	401.755	2.28661	119.204	2.96975	119.215	4.93309	119.219	5.61379	119.211	5.14738	119.205	4.56741	119.208	4.70607
	402.422	2.28903	119.401	2.97274	119.41	4.93892	119.418	5.62043	119.412	5.15251	119.403	4.57448	119.408	4.71148
	403.09	2.2906	119.602	2.97328	119.606	4.94423	119.617	5.6278	119.612	5.15536	119.599	4.58203	119.609	4.71787
	403.754	2.29446	119.801	2.97691	119.805	4.94966	119.815	5.63536	119.809	5.16455	119.795	4.58791	119.807	4.72419
	404.422	2.29652	120	2.9808	120.005	4.95674	120.011	5.64232	120.008	5.16974	119.993	4.59428	120.004	4.73235
	405.091	2.29871	120.201	2.98124	120.204	4.96449	120.206	5.64993	120.205	5.17327	120.193	4.60018	120.203	4.73602
	405.753	2.30436	120.399	2.98308	120.403	4.96887	120.404	5.65678	120.401	5.18057	120.392	4.60965	120.399	4.74292
	406.42	2.3061	120.595	2.99101	120.602	4.97298	120.605	5.65924	120.597	5.1885	120.591	4.61482	120.595	4.74882
	407.087	2.3099	120.792	2.99654	120.799	4.97847	120.803	5.67107	120.797	5.19532	120.791	4.61676	120.794	4.75288
	407.756	2.31118	120.993	2.99478	120.995	4.98535	121.002	5.67924	120.997	5.20146	120.989	4.62431	120.994	4.7574
	408.419	2.31391	121.192	2.99689	121.195	4.99192	121.201	5.68418	121.195	5.20941	121.184	4.63249	121.193	4.76586
	409.089	2.31563	121.39	3.00303	121.395	4.99728	121.399	5.69138	121.393	5.21693	121.381	4.64189	121.391	4.77402
	409.757	2.31714	121.588	3.00608	121.593	5.00296	121.595	5.70182	121.593	5.22245	121.582	4.64449	121.59	4.7762
	410.421	2.3208	121.786	3.00596	121.791	5.00848	121.794	5.70836	121.79	5.22769	121.782	4.64932	121.789	4.78071
	411.087	2.32406	121.981	3.01228	121.99	5.0135	121.994	5.713	121.986	5.23682	121.979	4.65712	121.985	4.79394
	411.753	2.32773	122.178	3.01857	122.186	5.02076	122.193	5.71827	122.186	5.24184	122.177	4.66707	122.183	4.80183
	412.422	2.3305	122.376	3.02004	122.381	5.02754	122.391	5.72911	122.385	5.24829	122.375	4.66818	122.382	4.80451
	413.086	2.33446	122.576	3.02145	122.58	5.03255	122.59	5.73249	122.583	5.25647	122.571	4.67689	122.581	4.81131
	413.755	2.3352	122.775	3.023	122.78	5.0366	122.787	5.73858	122.782	5.26128	122.768	4.68648	122.779	4.8196
	414.421	2.33775	122.974	3.02766	122.978	5.04544	122.982	5.74827	122.981	5.26513	122.968	4.6923	122.979	4.82317
	415.089	2.33924	123.173	3.033	123.177	5.05234	123.179	5.7569	123.177	5.27301	123.168	4.69346	123.176	4.82636
	415.753	2.34242	123.37	3.03569	123.377	5.05603	123.379	5.76182	123.372	5.28083	123.366	4.70253	123.371	4.834
	416.422	2.34452	123.566	3.04008	123.575	5.06167	123.579	5.77096	123.571	5.28715	123.564	4.70939	123.567	4.8425
	417.089	2.34784	123.765	3.04403	123.771	5.06947	123.777	5.77894	123.771	5.29559	123.763	4.71252	123.767	4.84903
	417.752	2.35209	123.965	3.04345	123.968	5.07683	123.977	5.78647	123.97	5.30178	123.959	4.71928	123.968	4.85445
	418.422	2.35424	124.164	3.04586	124.169	5.07996	124.176	5.79249	124.169	5.3084	124.155	4.728	124.167	4.86094
	419.087	2.35847	124.363	3.04899	124.368	5.08582	124.372	5.79913	124.368	5.31379	124.355	4.73562	124.366	4.86836
	419.757	2.3588	124.56	3.05487	124.565	5.09422	124.568	5.80719	124.566	5.32143	124.556	4.7394	124.564	4.87367
	420.419	2.362	124.756	3.0618	124.764	5.10021	124.767	5.81585	124.762	5.32798	124.754	4.74692	124.76	4.88018
	421.09	2.36304	124.952	3.06383	124.962	5.1035	124.968	5.8229	124.96	5.33645	124.953	4.75326	124.957	4.88772
	421.757	2.36564	125.151	3.06562	125.158	5.1105	125.167	5.82961	125.16	5.33807	125.151	4.75817	125.158	4.8933
	422.421	2.36968	125.351	3.06924	125.355	5.11812	125.365	5.83629	125.358	5.34817	125.347	4.76586	125.357	4.89933
	423.089	2.37137	125.551	3.07627	125.555	5.12275	125.563	5.84301	125.556	5.35515	125.543	4.77315	125.554	4.90978
	423.754	2.37464	125.749	3.07954	125.754	5.12725	125.759	5.8506	125.755	5.35991	125.742	4.77979	125.753	4.91464
	424.423	2.37719	125.948	3.07995	125.952	5.13604	125.955	5.86034	125.953	5.36768	125.942	4.78435	125.951	4.91937
	425.085	2.38064	126.145	3.08639	126.15	5.14452	126.154	5.86652	126.149	5.37528	126.14	4.79349	126.148	4.92621
	425.755	2.38157	126.341	3.09495	126.35	5.14625	126.354	5.87322	126.347	5.38217	126.339	4.7998	126.344	4.93456
	426.422	2.38297	126.54	3.0964	126.547	5.15274	126.553	5.88245	126.546	5.3909	126.539	4.80654	126.543	4.94132
	427.089	2.38477	126.741	3.09746	126.743	5.15972	126.751	5.89095	126.744	5.39718	126.736	4.81158	126.742	4.94551
	427.753	2.38753	126.939	3.10324	126.943	5.167	126.95	5.89577	126.943	5.40515	126.931	4.82037	126.941	4.95258
	428.422	2.38963	127.136	3.10773	127.144	5.17199	127.147	5.90341	127.142	5.41162	127.129	4.82611	127.139	4.96071
	429.091	2.39377	127.335	3.10551	127.342	5.17794	127.344	5.91119	127.341	5.41746	127.331	4.83022	127.338	4.96524
	429.753	2.3964	127.533	3.10891	127.54	5.18305	127.542	5.92049	127.537	5.42458	127.53	4.83849	127.536	4.97243
	430.421	2.39892	127.728	3.11909	127.738	5.18907	127.743	5.92619	127.734	5.43055	127.728	4.8469	127.732	4.98149
	431.087	2.40226	127.925	3.12074	127.934	5.19404	127.941	5.93458	127.935	5.43754	127.926	4.84884	127.93	4.98845
	431.756	2.40394	128.125	3.1211	128.129	5.2034	128.138	5.94402	128.135	5.44599	128.123	4.85508	128.131	4.99396
	432.419	2.40619	128.324	3.12232	128.328	5.21017	128.338	5.94859	128.333	5.45615	128.318	4.86433	128.331	4.99954
	433.089	2.40692	128.523	3.12636	128.529	5.2151	128.535	5.95464	128.532	5.45854	128.515	4.87197	128.529	5.00422
	433.756	2.41018	128.722	3.12933	128.727	5.22136	128.731	5.96449	128.729	5.4652	128.715	4.87617	128.727	5.01106
	434.421	2.41483	128.92	3.13162	128.926	5.23013	128.928	5.97194	128.924	5.47417	128.914	4.88579	128.924	5.0153
	435.087	2.41646	129.116	3.1374	129.125	5.2322	129.128	5.98019	129.12	5.48157	129.114	4.89177	129.12	5.02603
	435.754	2.42013	129.314	3.14481	129.323	5.24075	129.327	5.98633	129.32	5.48842	129.313	4.89653	129.316	5.03395
	436.423	2.42298	129.514	3.14448	129.518	5.24925	129.525	5.99554	129.521	5.49486	129.511	4.90357	129.517	5.03789
	437.085	2.42704	129.714	3.14559	129.716	5.2553	129.725	6.00175	129.719	5.50164	129.707	4.91287	129.717	5.0456
	437.755	2.42826	129.912	3.1506	129.918	5.25866	129.923	6.00971	129.917	5.51105	129.904	4.91927	129.914	5.05485
	438.421	2.43045	130.111	3.15448	130.117	5.26581	130.119	6.02002	130.116	5.51751	130.104	4.92332	130.113	5.05849
	439.088	2.4338	130.309	3.15562	130.315	5.27244	130.317	6.02838	130.313	5.52386	130.303	4.92852	130.312	5.06367
	439.755	2.4364	130.505	3.15978	130.514	5.27823	130.518	6.03545	130.509	5.53385	130.501	4.93741	130.509	5.0717
	440.422	2.43941	130.701	3.16507	130.71	5.2832	130.718	6.04209	130.708	5.53949	130.7	4.94347	130.706	5.08153
	441.09	2.44079	130.9	3.16668	130.905	5.29023	130.916	6.05153	130.909	5.54441	130.898	4.94758	130.906	5.08639
	441.753	2.44573	131.1	3.16989	131.103	5.29739	131.113	6.05836	131.108	5.55434	131.094	4.95611	131.106	5.0922
	442.422	2.44786	131.298	3.1721	131.302	5.30462	131.311	6.06466	131.306	5.56432	131.29	4.96264	131.304	5.10044
	443.088	2.45132	131.497	3.17636	131.501	5.31078	131.507	6.07242	131.506	5.57027	131.49	4.96805	131.503	5.10828
	443.755	2.45381	131.696	3.17891	131.7	5.3191	131.703	6.08281	131.702	5.57562	131.69	4.97455	131.701	5.11115
	444.42	2.45681	131.893	3.18154	131.9	5.3226	131.902	6.08908	131.897	5.58408	131.888	4.98272	131.896	5.11791
	445.089	2.45855	132.09	3.18648	132.098	5.3288	132.101	6.09532	132.094	5.58965	132.087	4.98917	132.092	5.12725
	445.757	2.4608	132.289	3.18829	132.294	5.33765	132.3	6.10602	132.293	5.59516	132.287	4.99366	132.29	5.13356
	446.421	2.46606	132.489	3.19112	132.492	5.34569	132.5	6.11435	132.492	5.60664	132.483	5.00279	132.489	5.13975
	447.087	2.46895	132.687	3.19811	132.692	5.34822	132.7	6.12281	132.692	5.61416	132.679	5.01152	132.688	5.1473
	447.754	2.47196	132.884	3.19937	132.891	5.35532	132.897	6.1308	132.892	5.61879	132.878	5.01708	132.889	5.15424
	448.424	2.47469	133.084	3.19963	133.089	5.36577	133.093	6.13658	133.089	5.6279	133.078	5.02229	133.088	5.16137
	449.085	2.47808	133.28	3.20538	133.287	5.37234	133.291	6.1463	133.283	5.63775	133.276	5.03269	133.284	5.16888
	449.755	2.48033	133.476	3.21102	133.486	5.37335	133.492	6.15416	133.481	5.64536	133.475	5.03658	133.48	5.17794
	450.421	2.4833	133.674	3.21063	133.681	5.38016	133.69	6.16145	133.682	5.65044	133.674	5.04181	133.679	5.18311
	451.089	2.48405	133.874	3.21285	133.877	5.39067	133.889	6.17047	133.883	5.65612	133.87	5.04922	133.88	5.18915
	451.754	2.48735	134.073	3.2187	134.077	5.39844	134.088	6.17666	134.082	5.66685	134.065	5.05694	134.079	5.19777
	452.421	2.49003	134.271	3.22178	134.277	5.40058	134.284	6.18558	134.28	5.67495	134.263	5.06295	134.276	5.20379
	453.09	2.49175	134.471	3.22352	134.476	5.40823	134.479	6.19396	134.477	5.68093	134.463	5.07141	134.475	5.20963
	453.752	2.49689	134.669	3.22486	134.675	5.41591	134.676	6.20161	134.672	5.68855	134.662	5.07873	134.671	5.21891
	454.421	2.49933	134.865	3.23419	134.874	5.42338	134.876	6.20906	134.869	5.69478	134.861	5.08458	134.867	5.22629
	455.087	2.50175	135.062	3.23714	135.07	5.43036	135.075	6.21933	135.069	5.70262	135.06	5.0918	135.066	5.23161
	455.757	2.5034	135.263	3.23541	135.266	5.43505	135.274	6.22852	135.268	5.70998	135.259	5.09821	135.266	5.23747
	456.419	2.50785	135.462	3.23594	135.466	5.44116	135.474	6.23523	135.467	5.71792	135.455	5.10793	135.465	5.24602
	457.089	2.50939	135.66	3.24412	135.666	5.44733	135.672	6.24392	135.665	5.72625	135.652	5.11658	135.663	5.25412
	457.756	2.51192	135.859	3.2473	135.864	5.45388	135.867	6.25423	135.865	5.73517	135.852	5.11949	135.862	5.26038
	458.421	2.51571	136.057	3.24806	136.062	5.46207	136.065	6.2609	136.062	5.74028	136.051	5.1277	136.061	5.26708
	459.088	2.51776	136.253	3.25362	136.261	5.46611	136.264	6.26767	136.258	5.74893	136.25	5.13614	136.257	5.27695
	459.754	2.52269	136.448	3.26074	136.457	5.47316	136.463	6.27631	136.457	5.75728	136.449	5.14095	136.454	5.28458
	460.421	2.52517	136.647	3.26074	136.653	5.48156	136.662	6.28774	136.657	5.76237	136.647	5.14566	136.654	5.2881
	461.085	2.52873	136.847	3.26097	136.851	5.48782	136.863	6.29298	136.855	5.77106	136.842	5.15419	136.853	5.29415
	461.755	2.53159	137.046	3.26548	137.051	5.49435	137.061	6.29895	137.053	5.77826	137.038	5.16343	137.051	5.30573
	462.422	2.53299	137.245	3.26944	137.249	5.50375	137.255	6.30878	137.252	5.78458	137.238	5.16941	137.25	5.3108
	463.09	2.53599	137.444	3.27387	137.449	5.50896	137.452	6.31939	137.449	5.79274	137.438	5.17611	137.448	5.3147
	463.754	2.53841	137.64	3.27872	137.648	5.51441	137.652	6.32685	137.643	5.80098	137.636	5.18505	137.642	5.32492
	464.423	2.5408	137.838	3.27982	137.846	5.52034	137.851	6.33499	137.841	5.80731	137.835	5.19156	137.838	5.33544
	465.09	2.54336	138.037	3.28215	138.042	5.53015	138.05	6.34247	138.042	5.81753	138.034	5.19691	138.039	5.34069
	465.753	2.5467	138.236	3.28488	138.24	5.53743	138.249	6.35282	138.241	5.82761	138.23	5.2063	138.24	5.34851
	466.422	2.55087	138.435	3.28697	138.44	5.54075	138.448	6.36106	138.44	5.83313	138.427	5.21246	138.439	5.3549
	467.087	2.55405	138.634	3.28991	138.64	5.54687	138.645	6.37026	138.639	5.8398	138.628	5.21741	138.637	5.36476
	467.756	2.55617	138.832	3.29371	138.838	5.55689	138.841	6.37724	138.836	5.84715	138.826	5.22609	138.835	5.36915
	468.419	2.55923	139.028	3.29937	139.036	5.56253	139.04	6.38632	139.032	5.85737	139.023	5.23517	139.032	5.3779
	469.09	2.55948	139.224	3.30441	139.234	5.56796	139.24	6.39387	139.231	5.86515	139.223	5.24151	139.228	5.3872
	469.756	2.56316	139.422	3.30447	139.429	5.5749	139.438	6.40199	139.433	5.86913	139.422	5.24512	139.429	5.39394
	470.42	2.56641	139.623	3.30677	139.626	5.58467	139.636	6.40998	139.631	5.87872	139.618	5.25513	139.629	5.40015
	471.088	2.56858	139.821	3.31257	139.826	5.58848	139.835	6.41715	139.829	5.88893	139.813	5.26176	139.826	5.40851
	471.754	2.57237	140.019	3.31819	140.025	5.59599	140.03	6.4255	140.028	5.89305	140.011	5.26897	140.025	5.41316
	472.423	2.57475	140.219	3.31763	140.223	5.60654	140.226	6.43785	140.225	5.89993	140.212	5.27758	140.223	5.41933
	473.086	2.57728	140.416	3.32262	140.422	5.61316	140.425	6.44461	140.421	5.90908	140.411	5.28494	140.42	5.4294
	473.755	2.57979	140.613	3.32874	140.622	5.61786	140.625	6.45284	140.618	5.91953	140.61	5.28864	140.616	5.43878
	474.422	2.58071	140.812	3.32758	140.818	5.62632	140.824	6.46364	140.817	5.92727	140.809	5.29305	140.814	5.44556
	475.09	2.58355	141.012	3.33005	141.015	5.63331	141.023	6.47229	141.016	5.93418	141.006	5.30355	141.014	5.45172
	475.754	2.58476	141.21	3.33518	141.215	5.63815	141.222	6.48052	141.214	5.94278	141.202	5.31314	141.212	5.46076
	476.422	2.5882	141.408	3.34083	141.414	5.64593	141.42	6.49042	141.414	5.95037	141.4	5.32339	141.411	5.47019
	477.089	2.59077	141.607	3.3397	141.612	5.65561	141.616	6.50031	141.613	5.95748	141.601	5.32842	141.611	5.47735
	477.753	2.59459	141.804	3.34297	141.811	5.66027	141.814	6.50997	141.809	5.96616	141.8	5.33592	141.809	5.484
	478.421	2.59721	142	3.34975	142.01	5.66645	142.015	6.51681	142.006	5.97596	141.998	5.34145	142.004	5.49403
	479.088	2.59987	142.197	3.35362	142.205	5.67466	142.214	6.52544	142.206	5.98209	142.196	5.348	142.203	5.50295
	479.756	2.60224	142.397	3.35271	142.401	5.68344	142.412	6.53446	142.405	5.98933	142.393	5.35434	142.403	5.50856
	480.418	2.60594	142.596	3.3558	142.6	5.68815	142.611	6.54021	142.604	5.99875	142.589	5.36248	142.602	5.5173
	481.09	2.60618	142.793	3.36267	142.8	5.69541	142.808	6.54652	142.803	6.00545	142.786	5.37227	142.8	5.52426
	481.756	2.60986	142.992	3.36548	142.999	5.7042	143.002	6.55922	143	6.01337	142.986	5.37908	142.999	5.53075
	482.422	2.61299	143.191	3.36592	143.198	5.71256	143.2	6.56907	143.196	6.02238	143.185	5.38815	143.195	5.53834
	483.088	2.61532	143.387	3.3718	143.397	5.71932	143.4	6.57738	143.392	6.03142	143.384	5.3948	143.391	5.54716
	483.754	2.62044	143.585	3.37862	143.594	5.72807	143.599	6.58725	143.591	6.04038	143.583	5.40148	143.588	5.5571
	484.424	2.62217	143.786	3.37887	143.79	5.73509	143.798	6.59825	143.792	6.04515	143.781	5.40674	143.789	5.56212
	485.085	2.62575	143.986	3.37911	143.988	5.74141	143.998	6.60597	143.991	6.05222	143.977	5.41701	143.989	5.56915
	485.757	2.62658	144.184	3.38347	144.188	5.74757	144.195	6.61206	144.189	6.06483	144.175	5.42806	144.187	5.58116
	486.422	2.63018	144.382	3.3892	144.388	5.75752	144.391	6.62328	144.388	6.07176	144.375	5.43445	144.386	5.5874
	487.088	2.6312	144.579	3.39157	144.586	5.76392	144.589	6.63445	144.585	6.0772	144.575	5.43892	144.584	5.59276
	487.754	2.63459	144.775	3.39417	144.784	5.76837	144.79	6.64037	144.782	6.08849	144.773	5.44861	144.78	5.60255
	488.422	2.63748	144.972	3.39983	144.981	5.77749	144.989	6.6468	144.98	6.09528	144.972	5.45779	144.978	5.61377
	489.09	2.64156	145.171	3.40379	145.177	5.78656	145.186	6.65868	145.18	6.10389	145.169	5.46148	145.177	5.62019
	489.754	2.64481	145.371	3.40294	145.375	5.79311	145.385	6.66752	145.378	6.11391	145.365	5.46949	145.376	5.62554
	490.421	2.64839	145.569	3.40485	145.575	5.79898	145.583	6.67339	145.577	6.12088	145.561	5.479	145.574	5.63385
	491.087	2.65168	145.768	3.40831	145.773	5.80722	145.779	6.68503	145.776	6.12808	145.761	5.48753	145.774	5.64247
	491.756	2.65513	145.967	3.41274	145.972	5.81734	145.975	6.69487	145.973	6.1366	145.96	5.49524	145.972	5.64737
	492.418	2.65977	146.164	3.41832	146.171	5.82373	146.175	6.70225	146.168	6.14495	146.159	5.50249	146.168	5.6563
	493.09	2.66092	146.361	3.42153	146.369	5.83202	146.375	6.7118	146.366	6.15294	146.357	5.50889	146.363	5.66536
	493.757	2.66478	146.56	3.42638	146.566	5.84024	146.573	6.72193	146.565	6.16369	146.557	5.51569	146.562	5.67205
	494.422	2.66894	146.759	3.42845	146.763	5.84991	146.772	6.7315	146.764	6.17236	146.754	5.52693	146.762	5.67865
	495.088	2.673	146.957	3.43079	146.963	5.85434	146.97	6.74182	146.964	6.18213	146.949	5.53468	146.961	5.68912
	495.754	2.67642	147.156	3.43256	147.163	5.861	147.168	6.74934	147.164	6.18722	147.149	5.54339	147.161	5.69735
	496.422	2.68117	147.355	3.43623	147.361	5.87049	147.365	6.75937	147.36	6.19481	147.35	5.54949	147.36	5.70462
	497.085	2.68534	147.551	3.44228	147.559	5.87911	147.563	6.77049	147.556	6.20564	147.548	5.55653	147.556	5.71293
	497.755	2.68745	147.746	3.44864	147.757	5.88412	147.764	6.77888	147.755	6.21297	147.746	5.56574	147.752	5.72102
	498.421	2.69114	147.944	3.44948	147.953	5.8901	147.962	6.78589	147.955	6.22025	147.945	5.57232	147.952	5.73002
	499.089	2.69557	148.145	3.44991	148.149	5.90008	148.16	6.79582	148.154	6.22917	148.141	5.58095	148.152	5.73871
	499.755	2.69809	148.344	3.45416	148.348	5.91086	148.359	6.80308	148.353	6.24115	148.337	5.59008	148.351	5.74384
	500.422	2.70246	148.542	3.4569	148.549	5.91856	148.556	6.81261	148.551	6.24854	148.535	5.59452	148.549	5.75274
	501.09	2.7064	148.742	3.45701	148.748	5.92687	148.751	6.82213	148.748	6.25498	148.735	5.60141	148.747	5.76091
	501.753	2.71238	148.94	3.4616	148.946	5.93318	148.949	6.83079	148.944	6.26265	148.934	5.6128	148.943	5.76983
	502.422	2.71648	149.136	3.47055	149.145	5.93899	149.149	6.84042	149.141	6.27222	149.132	5.62285	149.139	5.77969
	503.087	2.7214	149.333	3.47302	149.342	5.94763	149.348	6.85333	149.341	6.2807	149.331	5.62871	149.337	5.78661
	503.755	2.72488	149.534	3.47188	149.538	5.9575	149.547	6.86136	149.54	6.28978	149.529	5.63459	149.538	5.7934
	504.42	2.72987	149.732	3.47759	149.738	5.96551	149.746	6.86772	149.738	6.29776	149.725	5.64548	149.737	5.80325
	505.089	2.73284	149.93	3.48546	149.938	5.97205	149.943	6.87801	149.937	6.30728	149.923	5.65457	149.935	5.81338
	505.757	2.73576	150.13	3.48549	150.137	5.98293	150.14	6.88729	150.137	6.31507	150.123	5.6602	150.134	5.81753
	506.422	2.74205	150.328	3.48705	150.334	5.98978	150.339	6.89853	150.333	6.32337	150.322	5.66733	150.333	5.82546
	507.088	2.74662	150.524	3.49187	150.533	5.99474	150.538	6.90762	150.529	6.33466	150.521	5.67625	150.529	5.83954
	507.754	2.75139	150.72	3.49644	150.729	6.00495	150.737	6.91795	150.729	6.34279	150.719	5.68494	150.726	5.84681
	508.423	2.75547	150.918	3.49984	150.925	6.01332	150.935	6.93048	150.929	6.35228	150.915	5.69216	150.926	5.85148
	509.086	2.76102	151.118	3.50028	151.123	6.02183	151.135	6.93636	151.127	6.36142	151.11	5.69848	151.126	5.86035
	509.756	2.76396	151.316	3.50183	151.324	6.02956	151.332	6.94515	151.326	6.3711	151.308	5.70436	151.324	5.87064
	510.422	2.7678	151.514	3.50827	151.522	6.03811	151.527	6.95417	151.525	6.37746	151.508	5.71374	151.523	5.87623
	511.09	2.77123	151.713	3.50881	151.721	6.04641	151.724	6.96832	151.721	6.38651	151.709	5.72374	151.721	5.88366
	511.754	2.77579	151.91	3.5127	151.92	6.05282	151.924	6.97718	151.916	6.39503	151.908	5.7316	151.916	5.89138
	512.422	2.7809	152.108	3.51748	152.118	6.06131	152.123	6.98417	152.114	6.4038	152.108	5.73848	152.112	5.90284
	513.09	2.78572	152.308	3.52217	152.314	6.07189	152.322	6.99489	152.315	6.41073	152.306	5.74655	152.312	5.91134
	513.753	2.78996	152.508	3.52325	152.512	6.08136	152.521	7.00643	152.514	6.42269	152.502	5.75425	152.512	5.91578
	514.421	2.7952	152.706	3.52641	152.713	6.08638	152.72	7.01521	152.712	6.43255	152.698	5.76306	152.711	5.92457
	515.088	2.80063	152.904	3.53048	152.911	6.09512	152.916	7.02129	152.912	6.43835	152.898	5.76886	152.909	5.93432
	515.755	2.80545	153.103	3.53194	153.109	6.10503	153.113	7.03266	153.109	6.44736	153.097	5.77845	153.108	5.9404
	516.42	2.80819	153.299	3.538	153.308	6.11098	153.312	7.04394	153.305	6.45966	153.295	5.78721	153.304	5.95243
	517.089	2.81204	153.495	3.54166	153.505	6.11837	153.513	7.05282	153.504	6.46839	153.493	5.79252	153.501	5.96012
	517.757	2.81668	153.694	3.54592	153.7	6.12824	153.711	7.06454	153.704	6.47696	153.692	5.79914	153.701	5.96856
	518.421	2.82231	153.894	3.54612	153.897	6.13658	153.909	7.07304	153.903	6.48608	153.887	5.81003	153.901	5.97669
	519.088	2.82698	154.092	3.55127	154.098	6.14494	154.108	7.08042	154.101	6.49638	154.083	5.81762	154.098	5.98589
	519.754	2.83307	154.291	3.55564	154.298	6.15378	154.304	7.09	154.299	6.50208	154.282	5.82605	154.297	5.9906
	520.423	2.83774	154.49	3.55804	154.496	6.16226	154.499	7.10247	154.496	6.51221	154.482	5.83263	154.495	5.99912
	521.085	2.84355	154.687	3.55998	154.694	6.17043	154.698	7.1122	154.692	6.52264	154.681	5.84392	154.691	6.00949
	521.756	2.84623	154.883	3.56672	154.893	6.17626	154.898	7.12088	154.89	6.53216	154.88	5.85177	154.888	6.01924
	522.422	2.85108	155.081	3.56739	155.09	6.18786	155.097	7.1316	155.09	6.54132	155.081	5.85914	155.087	6.02785
	523.089	2.85449	155.282	3.5677	155.287	6.19493	155.295	7.14113	155.288	6.55073	155.278	5.86657	155.286	6.0334
	523.754	2.85957	155.48	3.57363	155.486	6.20229	155.495	7.14877	155.487	6.56026	155.473	5.87925	155.485	6.04325
	524.422	2.86416	155.678	3.57753	155.686	6.2095	155.692	7.15933	155.686	6.56831	155.671	5.88693	155.684	6.05249
	525.09	2.86883	155.877	3.58026	155.884	6.21955	155.888	7.17128	155.885	6.57724	155.871	5.89077	155.883	6.06022
	525.753	2.87426	156.075	3.58292	156.082	6.22905	156.087	7.18049	156.081	6.58659	156.07	5.89854	156.081	6.0677
	526.422	2.87816	156.27	3.58841	156.281	6.23608	156.288	7.18981	156.278	6.59633	156.267	5.91034	156.277	6.07884
	527.087	2.8842	156.467	3.59365	156.476	6.24529	156.486	7.20174	156.478	6.60567	156.466	5.91661	156.475	6.08676
	527.757	2.88817	156.667	3.59465	156.672	6.25334	156.684	7.21168	156.678	6.61599	156.664	5.92461	156.675	6.09537
	528.419	2.89335	156.867	3.59758	156.871	6.26223	156.883	7.21897	156.876	6.62553	156.859	5.93443	156.874	6.10289
	529.09	2.89658	157.065	3.60321	157.071	6.27022	157.08	7.22919	157.074	6.63456	157.056	5.94347	157.072	6.111
	529.756	2.90001	157.265	3.60456	157.271	6.279	157.275	7.24066	157.272	6.64236	157.257	5.95331	157.27	6.11965
	530.422	2.90575	157.464	3.60628	157.47	6.28873	157.473	7.25038	157.467	6.6509	157.456	5.96129	157.467	6.1266
	531.088	2.91048	157.66	3.61126	157.669	6.29677	157.673	7.25843	157.663	6.66224	157.654	5.9713	157.662	6.13484
	531.754	2.91462	157.856	3.61709	157.865	6.30367	157.871	7.26978	157.862	6.67241	157.854	5.97689	157.859	6.14653
	532.423	2.9191	158.056	3.61975	158.06	6.31474	158.071	7.28286	158.063	6.67903	158.053	5.98377	158.061	6.15501
	533.086	2.92364	158.256	3.62092	158.259	6.32425	158.271	7.28978	158.262	6.68912	158.249	5.99317	158.261	6.16202
	533.756	2.92773	158.453	3.62673	158.46	6.3316	158.468	7.29751	158.46	6.70146	158.446	6.00262	158.459	6.17289
	534.422	2.93121	158.652	3.62546	158.659	6.34044	158.664	7.31048	158.659	6.70997	158.646	6.00913	158.658	6.18147
	535.09	2.9339	158.85	3.62835	158.857	6.3502	158.861	7.32167	158.856	6.71823	158.845	6.01715	158.856	6.18972
	535.755	2.93802	159.045	3.63492	159.056	6.35687	159.061	7.33084	159.052	6.72969	159.042	6.02827	159.051	6.19998
	536.422	2.94426	159.242	3.64134	159.253	6.36547	159.261	7.33915	159.252	6.73945	159.242	6.03667	159.248	6.2109
	537.09	2.94679	159.442	3.64103	159.449	6.37627	159.458	7.35078	159.452	6.7457	159.441	6.04401	159.449	6.21516
	537.753	2.95289	159.641	3.64361	159.646	6.38629	159.657	7.36112	159.65	6.75662	159.636	6.05265	159.648	6.22239
	538.422	2.95622	159.84	3.64809	159.846	6.39216	159.855	7.37116	159.848	6.76848	159.831	6.06346	159.845	6.23442
	539.087	2.96019	160.039	3.65191	160.045	6.40125	160.05	7.3817	160.048	6.7778	160.031	6.07037	160.044	6.24642
	539.756	2.96389	160.238	3.65348	160.243	6.41296	160.247	7.39151	160.245	6.78389	160.231	6.07827	160.244	6.25317
	540.419	2.96818	160.435	3.65697	160.443	6.41975	160.447	7.40341	160.44	6.79415	160.429	6.08735	160.44	6.25919
	541.088	2.97147	160.631	3.66309	160.642	6.42811	160.647	7.41201	160.637	6.80428	160.628	6.09721	160.636	6.26814
	541.757	2.97371	160.829	3.6684	160.838	6.43809	160.846	7.42376	160.837	6.81426	160.827	6.10445	160.835	6.27753
	542.421	2.97828	161.03	3.66958	161.034	6.44946	161.044	7.43512	161.035	6.82675	161.024	6.1133	161.034	6.28544
	543.088	2.9823	161.228	3.67233	161.234	6.45781	161.243	7.44401	161.235	6.8358	161.221	6.1225	161.232	6.29561
	543.755	2.98522	161.426	3.67482	161.434	6.46299	161.44	7.45242	161.436	6.84422	161.42	6.1316	161.433	6.30286
	544.423	2.98903	161.625	3.67684	161.631	6.47461	161.636	7.4647	161.633	6.85478	161.62	6.13829	161.632	6.31174
	545.085	2.99265	161.822	3.68203	161.831	6.4847	161.834	7.47827	161.828	6.86482	161.818	6.14704	161.828	6.32274
	545.756	2.99549	162.018	3.68667	162.03	6.49214	162.035	7.48658	162.026	6.87538	162.017	6.15754	162.024	6.33309
	546.421	2.99888	162.216	3.68967	162.225	6.5014	162.233	7.49795	162.225	6.88346	162.215	6.16399	162.223	6.34236
	547.089	3.00098	162.416	3.6922	162.421	6.50918	162.432	7.50883	162.425	6.89407	162.411	6.17488	162.424	6.34931
	547.755	3.0037	162.616	3.69474	162.62	6.51885	162.632	7.51529	162.623	6.90491	162.606	6.18313	162.622	6.35846
	548.423	3.00752	162.814	3.69986	162.821	6.52684	162.828	7.52755	162.822	6.9156	162.804	6.19295	162.82	6.36804
	549.09	3.01225	163.013	3.69867	163.019	6.53663	163.023	7.53934	163.02	6.92423	163.005	6.19861	163.019	6.37583
	549.753	3.01663	163.212	3.70451	163.218	6.54567	163.221	7.5487	163.216	6.93617	163.204	6.21111	163.216	6.38479
	550.422	3.0205	163.407	3.71109	163.417	6.55466	163.421	7.55804	163.414	6.94645	163.403	6.22113	163.412	6.39486
	551.087	3.02366	163.604	3.71524	163.613	6.56459	163.62	7.5712	163.613	6.95626	163.602	6.22761	163.61	6.40275
	551.756	3.02811	163.805	3.71375	163.809	6.57539	163.818	7.5825	163.812	6.96392	163.8	6.23526	163.81	6.41092
	552.419	3.0325	164.004	3.71758	164.009	6.58393	164.018	7.59192	164.01	6.97644	163.997	6.24659	164.008	6.42279
	553.09	3.03513	164.202	3.72401	164.209	6.59008	164.216	7.60271	164.208	6.98483	164.194	6.25591	164.206	6.43303
	553.757	3.03853	164.4	3.72613	164.407	6.6	164.412	7.61493	164.407	6.99643	164.394	6.26261	164.406	6.4392
	554.422	3.04267	164.597	3.72765	164.606	6.60827	164.611	7.62694	164.605	7.005	164.593	6.26992	164.604	6.44987
	555.088	3.04794	164.793	3.73449	164.804	6.61835	164.811	7.63544	164.802	7.01664	164.791	6.28284	164.801	6.45977
	555.755	3.05246	164.99	3.73908	165	6.62891	165.009	7.6472	165	7.0269	164.99	6.28811	164.998	6.46746
	556.422	3.05801	165.19	3.73926	165.196	6.63824	165.207	7.66075	165.2	7.0362	165.187	6.29608	165.197	6.47662
	557.085	3.06219	165.389	3.74148	165.394	6.64518	165.406	7.67115	165.398	7.04852	165.382	6.30637	165.396	6.48442
	557.756	3.06639	165.588	3.74585	165.594	6.65436	165.604	7.67813	165.597	7.05735	165.579	6.31679	165.595	6.4979
	558.422	3.06987	165.788	3.74868	165.794	6.66497	165.8	7.69168	165.796	7.06721	165.779	6.32473	165.794	6.50587
	559.09	3.07452	165.987	3.75202	165.992	6.6739	165.997	7.70259	165.993	7.07696	165.979	6.33165	165.992	6.51406
	559.753	3.0795	166.183	3.75591	166.192	6.68204	166.196	7.71266	166.187	7.08776	166.176	6.34219	166.187	6.52363
	560.422	3.08431	166.38	3.75906	166.39	6.68951	166.395	7.72446	166.385	7.09947	166.376	6.35146	166.383	6.53327
	561.09	3.08892	166.578	3.76228	166.586	6.70035	166.594	7.73712	166.586	7.10688	166.575	6.36123	166.583	6.54225
	561.753	3.09574	166.778	3.76632	166.783	6.71046	166.793	7.74788	166.786	7.11809	166.771	6.37025	166.784	6.54988
	562.422	3.09935	166.977	3.77	166.983	6.71911	166.991	7.75984	166.985	7.12904	166.968	6.37947	166.982	6.56233
	563.087	3.10618	167.175	3.77421	167.183	6.72752	167.188	7.7684	167.183	7.141	167.168	6.38754	167.182	6.57002
	563.757	3.11069	167.374	3.77535	167.381	6.73923	167.386	7.77915	167.38	7.14919	167.368	6.39564	167.38	6.57936
	564.419	3.11652	167.57	3.78033	167.579	6.74794	167.584	7.79141	167.577	7.16011	167.566	6.40475	167.576	6.58907
	565.09	3.11969	167.766	3.78632	167.776	6.75452	167.784	7.80289	167.776	7.17042	167.764	6.41359	167.773	6.59963
	565.756	3.12668	167.964	3.78832	167.971	6.76421	167.983	7.81468	167.976	7.18077	167.963	6.42156	167.973	6.60787
	566.421	3.13163	168.165	3.78904	168.168	6.77422	168.181	7.82636	168.174	7.19138	168.159	6.43243	168.173	6.61577
	567.089	3.13824	168.363	3.79292	168.369	6.78263	168.379	7.8377	168.372	7.20384	168.355	6.4428	168.37	6.62775
	567.754	3.1419	168.561	3.79608	168.569	6.79145	168.575	7.84868	168.571	7.21171	168.554	6.45278	168.568	6.63766
	568.423	3.14924	168.76	3.7993	168.766	6.80253	168.771	7.85916	168.768	7.21838	168.754	6.4603	168.767	6.64426
	569.086	3.15512	168.958	3.80266	168.965	6.81314	168.97	7.87045	168.964	7.22868	168.952	6.47001	168.963	6.65539
	569.755	3.15977	169.155	3.80804	169.164	6.82174	169.17	7.88334	169.161	7.2411	169.151	6.4797	169.159	6.66582
	570.423	3.16471	169.353	3.81181	169.361	6.83002	169.369	7.89623	169.36	7.25331	169.351	6.48593	169.358	6.67584
	571.09	3.16984	169.552	3.81545	169.558	6.83984	169.568	7.90802	169.559	7.26274	169.548	6.49621	169.558	6.6826
	571.754	3.17453	169.752	3.81809	169.758	6.84977	169.767	7.91725	169.758	7.27612	169.744	6.50784	169.756	6.69373
	572.423	3.18031	169.951	3.81953	169.958	6.85923	169.965	7.92788	169.957	7.28693	169.942	6.51725	169.955	6.70484
	573.089	3.18637	170.149	3.82486	170.155	6.8685	170.161	7.93988	170.156	7.29513	170.142	6.52617	170.155	6.71358
	573.753	3.19274	170.346	3.8279	170.354	6.87955	170.358	7.9522	170.352	7.30464	170.341	6.5362	170.353	6.72253
	574.422	3.19726	170.542	3.83172	170.553	6.88725	170.559	7.96101	170.549	7.31833	170.539	6.54408	170.549	6.73312
	575.088	3.20349	170.738	3.83579	170.749	6.89726	170.758	7.97544	170.749	7.32852	170.738	6.55466	170.746	6.74322
	575.756	3.20803	170.938	3.8378	170.944	6.90768	170.957	7.98702	170.949	7.33795	170.935	6.56374	170.947	6.75175
	576.419	3.21325	171.137	3.84047	171.143	6.91751	171.156	7.99651	171.147	7.34849	171.13	6.57289	171.146	6.76164
	577.09	3.21796	171.336	3.84659	171.344	6.92585	171.352	8.00759	171.345	7.35709	171.328	6.58491	171.344	6.77402
	577.757	3.22221	171.535	3.84874	171.542	6.93874	171.547	8.02004	171.544	7.36837	171.528	6.59142	171.542	6.78241
	578.42	3.22833	171.734	3.85233	171.741	6.94817	171.745	8.0295	171.74	7.37716	171.727	6.60138	171.74	6.79114
	579.088	3.23361	171.93	3.85733	171.941	6.95391	171.944	8.04137	171.936	7.3899	171.926	6.61297	171.935	6.80128
	579.754	3.23982	172.127	3.86151	172.138	6.96267	172.143	8.05488	172.135	7.4039	172.125	6.62201	172.132	6.81295
	580.423	3.24448	172.327	3.85864	172.333	6.97536	172.342	8.06822	172.336	7.41385	172.324	6.62983	172.333	6.82205
	581.084	3.25038	172.526	3.86325	172.532	6.98645	172.542	8.07867	172.535	7.42397	172.52	6.64199	172.534	6.8306
	581.756	3.25417	172.724	3.87107	172.733	6.9931	172.74	8.0901	172.733	7.43754	172.717	6.65045	172.731	6.84424
	582.421	3.25897	172.923	3.87315	172.931	7.00486	172.937	8.10019	172.932	7.44556	172.916	6.65594	172.93	6.85324
	583.089	3.26187	173.121	3.87602	173.129	7.01511	173.133	8.11507	173.129	7.45731	173.116	6.6666	173.128	6.86304
	583.754	3.26664	173.316	3.8815	173.328	7.02495	173.334	8.12532	173.325	7.47056	173.314	6.67951	173.324	6.87174
	584.422	3.27144	173.513	3.88569	173.524	7.03288	173.534	8.13562	173.524	7.47889	173.512	6.69126	173.522	6.88309
	585.089	3.27673	173.713	3.88675	173.72	7.04406	173.731	8.15051	173.724	7.48777	173.711	6.69658	173.722	6.89061
	585.753	3.2831	173.913	3.888	173.918	7.05309	173.929	8.16061	173.922	7.49903	173.906	6.70453	173.921	6.90112
	586.421	3.28583	174.11	3.89305	174.118	7.06403	174.127	8.17258	174.12	7.51001	174.102	6.71468	174.119	6.91435
	587.087	3.29086	174.309	3.89625	174.317	7.07545	174.324	8.18481	174.319	7.52015	174.302	6.72534	174.318	6.92307
	587.756	3.2938	174.509	3.8954	174.516	7.08537	174.521	8.19989	174.516	7.53174	174.502	6.73602	174.516	6.93194
	588.419	3.29887	174.705	3.90405	174.715	7.0949	174.72	8.2115	174.712	7.54331	174.7	6.74573	174.711	6.9427
	589.09	3.30179	174.901	3.90745	174.914	7.1044	174.919	8.2199	174.91	7.55449	174.899	6.75439	174.908	6.95353
	589.756	3.30555	175.101	3.90997	175.11	7.1158	175.118	8.23295	175.109	7.56559	175.098	6.76571	175.107	6.96303
	590.423	3.30989	175.301	3.91191	175.307	7.12462	175.317	8.247	175.308	7.57904	175.295	6.77415	175.307	6.97373
	591.088	3.31383	175.498	3.91948	175.506	7.1334	175.516	8.25897	175.508	7.5924	175.492	6.78279	175.505	6.98457
	591.755	3.31947	175.697	3.92239	175.705	7.14397	175.713	8.27032	175.708	7.60297	175.69	6.79524	175.705	6.99548
	592.423	3.32289	175.897	3.92426	175.903	7.15552	175.909	8.28349	175.905	7.6121	175.89	6.80534	175.904	7.00392
	593.085	3.3266	176.093	3.93019	176.102	7.16465	176.109	8.29438	176.101	7.62472	176.089	6.81314	176.101	7.0135
	593.757	3.32812	176.288	3.93679	176.301	7.17253	176.308	8.30577	176.298	7.63832	176.287	6.82304	176.297	7.02392
	594.421	3.33094	176.486	3.93817	176.497	7.18084	176.506	8.31915	176.498	7.64745	176.485	6.8321	176.496	7.03492
	595.089	3.3339	176.686	3.93922	176.692	7.19328	176.705	8.33174	176.698	7.65873	176.682	6.84126	176.696	7.04655
	595.754	3.33584	176.886	3.94361	176.891	7.20576	176.904	8.34042	176.896	7.67192	176.879	6.85235	176.895	7.0548
	596.421	3.33957	177.084	3.94694	177.092	7.21277	177.099	8.35318	177.093	7.68053	177.076	6.86318	177.092	7.06355
	597.09	3.34198	177.283	3.94878	177.291	7.22291	177.295	8.36504	177.292	7.68948	177.275	6.87165	177.29	7.07438
	597.753	3.34674	177.481	3.94984	177.49	7.23458	177.494	8.37912	177.488	7.70196	177.475	6.88476	177.487	7.08469
	598.422	3.35001	177.677	3.95851	177.689	7.24391	177.693	8.39085	177.684	7.71689	177.674	6.89337	177.683	7.09648
	599.087	3.35324	177.875	3.96145	177.885	7.25372	177.893	8.40454	177.884	7.72825	177.873	6.89866	177.881	7.1089
	599.756	3.35639	178.076	3.96125	178.082	7.26549	178.092	8.41839	178.084	7.73685	178.071	6.90892	178.082	7.11456
	600.419	3.35974	178.275	3.96559	178.281	7.27634	178.291	8.43163	178.282	7.74781	178.267	6.92236	178.281	7.12797
	601.09	3.36314	178.472	3.97087	178.48	7.28656	178.489	8.44335	178.48	7.76186	178.465	6.934	178.479	7.13919
	601.756	3.36745	178.671	3.97432	178.679	7.29726	178.685	8.45753	178.68	7.77452	178.664	6.94118	178.678	7.1496
	602.421	3.37312	178.869	3.97392	178.877	7.30727	178.883	8.47092	178.878	7.78548	178.863	6.9513	178.876	7.1603
	603.087	3.37671	179.064	3.98032	179.076	7.31695	179.083	8.47929	179.074	7.79719	179.061	6.96371	179.073	7.17158
	603.755	3.38113	179.261	3.98559	179.273	7.32642	179.282	8.49039	179.272	7.80903	179.26	6.97387	179.271	7.18169
	604.422	3.38733	179.46	3.98945	179.469	7.33759	179.479	8.50558	179.472	7.82084	179.457	6.98057	179.47	7.19074
	605.085	3.39199	179.659	3.99014	179.667	7.34755	179.678	8.51768	179.671	7.83355	179.653	6.98956	179.668	7.20003
	605.755	3.39547	179.858	3.99405	179.866	7.35605	179.876	8.52742	179.869	7.84516	179.85	7.00262	179.867	7.21214
	606.421	3.39999	180.057	3.99665	180.065	7.36876	180.072	8.54039	180.068	7.85547	180.05	7.01274	180.067	7.2217
	607.09	3.40267	180.256	4.00279	180.264	7.37825	180.269	8.55503	180.264	7.86813	180.25	7.02393	180.265	7.22849
	607.754	3.408	180.453	4.00852	180.464	7.38561	180.468	8.5695	180.46	7.88047	180.448	7.0341	180.459	7.24208
	608.423	3.41112	180.65	4.01161	180.661	7.39756	180.668	8.58023	180.657	7.89179	180.647	7.04517	180.656	7.25313
	609.09	3.41785	180.85	4.01385	180.857	7.41265	180.867	8.59379	180.857	7.90296	180.846	7.05444	180.855	7.26377
	609.753	3.42411	181.05	4.0166	181.055	7.42167	181.065	8.60729	181.056	7.91762	181.042	7.06545	181.055	7.27564
	610.422	3.42797	181.247	4.02087	181.255	7.42976	181.264	8.62082	181.256	7.92982	181.239	7.07787	181.254	7.2886
	611.088	3.43312	181.445	4.02423	181.453	7.43917	181.461	8.63262	181.456	7.94057	181.439	7.08958	181.453	7.29741
	611.756	3.43802	181.644	4.02544	181.652	7.44966	181.658	8.64417	181.652	7.95307	181.639	7.09683	181.652	7.30674
	612.419	3.44435	181.84	4.03251	181.85	7.45886	181.857	8.65527	181.848	7.96449	181.836	7.10852	181.847	7.31762
	613.09	3.44772	182.036	4.03783	182.048	7.46717	182.056	8.67091	182.047	7.97643	182.034	7.11789	182.045	7.33029
	613.757	3.45213	182.235	4.0389	182.243	7.47708	182.255	8.6847	182.247	7.98918	182.234	7.12562	182.245	7.33977
	614.421	3.4593	182.436	4.04039	182.44	7.49163	182.453	8.69857	182.446	8.00107	182.43	7.13606	182.445	7.35054
	615.088	3.46397	182.635	4.0457	182.64	7.5028	182.652	8.70974	182.643	8.01275	182.625	7.15065	182.642	7.36363
	615.754	3.46964	182.832	4.05211	182.84	7.51291	182.848	8.71969	182.842	8.0237	182.824	7.16069	182.84	7.37453
	616.422	3.47638	183.032	4.04937	183.038	7.52489	183.044	8.73409	183.039	8.0362	183.024	7.16961	183.038	7.3815
	617.085	3.48083	183.229	4.05191	183.238	7.53568	183.243	8.74818	183.235	8.04846	183.223	7.18208	183.235	7.39274
	617.756	3.48515	183.424	4.0596	183.436	7.54574	183.443	8.76202	183.433	8.06147	183.422	7.19448	183.432	7.4048
	618.421	3.49055	183.622	4.06431	183.632	7.55325	183.641	8.77601	183.632	8.07514	183.621	7.20435	183.63	7.41469
	619.089	3.49611	183.823	4.06546	183.829	7.56682	183.84	8.79144	183.831	8.08903	183.818	7.21188	183.829	7.42606
	619.753	3.50111	184.022	4.06933	184.029	7.57773	184.039	8.80332	184.029	8.10202	184.014	7.22311	184.028	7.43914
	620.423	3.50585	184.22	4.07617	184.229	7.58728	184.237	8.81454	184.23	8.1145	184.213	7.23526	184.227	7.45085
	621.089	3.511	184.419	4.07594	184.427	7.59793	184.433	8.83041	184.429	8.124	184.413	7.2465	184.427	7.46068
	621.752	3.51826	184.617	4.07832	184.626	7.60834	184.632	8.8417	184.625	8.13719	184.612	7.257	184.625	7.47119
	622.422	3.52353	184.812	4.08537	184.824	7.61658	184.832	8.85469	184.821	8.14984	184.81	7.26749	184.82	7.48307
	623.087	3.52946	185.009	4.09005	185.02	7.62953	185.029	8.8684	185.02	8.16483	185.008	7.27883	185.018	7.4939
	623.756	3.53472	185.21	4.0917	185.216	7.64041	185.227	8.88269	185.22	8.1778	185.205	7.28765	185.218	7.5042
	624.419	3.53952	185.408	4.09521	185.414	7.65246	185.426	8.89538	185.419	8.19016	185.4	7.30076	185.418	7.51659
	625.09	3.54444	185.607	4.09841	185.615	7.66287	185.623	8.90747	185.618	8.20052	185.598	7.30982	185.616	7.52786
	625.756	3.54799	185.807	4.10154	185.814	7.67451	185.819	8.9226	185.816	8.21286	185.798	7.32426	185.815	7.53931
	626.421	3.55584	186.005	4.10522	186.013	7.68562	186.017	8.93672	186.011	8.22555	185.997	7.33536	186.011	7.54898
	627.087	3.56109	186.201	4.1119	186.211	7.69498	186.216	8.94751	186.207	8.24034	186.195	7.34783	186.207	7.56096
	627.754	3.56753	186.398	4.11368	186.408	7.70577	186.415	8.96501	186.406	8.25413	186.394	7.35692	186.404	7.57324
	628.423	3.57258	186.597	4.11701	186.604	7.71877	186.614	8.97933	186.607	8.26465	186.593	7.36696	186.604	7.58309
	629.086	3.57824	186.797	4.11964	186.803	7.73019	186.814	8.99201	186.805	8.27783	186.79	7.37867	186.804	7.59558
	629.755	3.5827	186.996	4.12389	187.004	7.73695	187.013	9.0035	187.003	8.29246	186.988	7.39225	187.002	7.60872
	630.421	3.58813	187.194	4.12695	187.203	7.74752	187.209	9.01892	187.203	8.3028	187.188	7.39987	187.201	7.61911
	631.089	3.59165	187.392	4.13109	187.4	7.75962	187.406	9.03478	187.4	8.31767	187.387	7.41145	187.399	7.62805
	631.754	3.59789	187.587	4.1359	187.598	7.76841	187.606	9.04799	187.596	8.33267	187.584	7.42441	187.595	7.63943
	632.423	3.60234	187.784	4.13945	187.796	7.77788	187.806	9.06021	187.796	8.34568	187.782	7.43409	187.793	7.65182
	633.09	3.60892	187.983	4.14324	187.991	7.79134	188.004	9.07546	187.996	8.3575	187.981	7.44444	187.994	7.66549
	633.753	3.61425	188.183	4.14733	188.189	7.80302	188.202	9.0878	188.194	8.3727	188.176	7.45467	188.193	7.67607
	634.421	3.6182	188.382	4.15148	188.389	7.81212	188.399	9.10186	188.392	8.38609	188.372	7.46774	188.391	7.68761
	635.088	3.62297	188.58	4.1554	188.588	7.8226	188.596	9.11764	188.591	8.39666	188.572	7.48028	188.589	7.69849
	635.756	3.6282	188.78	4.15692	188.786	7.83659	188.792	9.13332	188.788	8.40809	188.772	7.49023	188.788	7.70866
	636.419	3.63319	188.977	4.16184	188.985	7.84803	188.991	9.14836	188.983	8.42272	188.97	7.5039	188.983	7.7191
	637.09	3.63591	189.174	4.16567	189.185	7.85741	189.191	9.16213	189.181	8.43547	189.169	7.5178	189.179	7.73248
	637.755	3.64122	189.372	4.16693	189.381	7.8698	189.39	9.17768	189.38	8.44842	189.369	7.52727	189.378	7.74262
	638.421	3.6464	189.572	4.16756	189.578	7.88158	189.588	9.19336	189.579	8.46555	189.566	7.53855	189.577	7.75252
	639.088	3.64995	189.771	4.17471	189.779	7.89081	189.787	9.20454	189.778	8.48102	189.762	7.55082	189.776	7.76615
	639.754	3.65469	189.969	4.17891	189.978	7.90037	189.984	9.2194	189.978	8.49427	189.962	7.56036	189.976	7.78138
	640.422	3.65901	190.167	4.17868	190.174	7.91395	190.181	9.23472	190.176	8.50567	190.162	7.5709	190.176	7.79014
	641.085	3.66225	190.364	4.18084	190.373	7.92192	190.38	9.25015	190.372	8.51874	190.36	7.58376	190.373	7.79919
	641.756	3.66313	190.559	4.1905	190.571	7.93347	190.581	9.26372	190.57	8.5311	190.558	7.59705	190.568	7.81247
	642.421	3.66545	190.757	4.19343	190.767	7.94362	190.779	9.2802	190.77	8.54431	190.756	7.60387	190.767	7.82583
	643.089	3.66735	190.957	4.19604	190.964	7.95524	190.977	9.29249	190.969	8.55842	190.952	7.61446	190.968	7.83665
	643.754	3.66929	191.157	4.19985	191.164	7.96561	191.176	9.30561	191.167	8.57279	191.148	7.62756	191.166	7.84937
	644.422	3.67062	191.355	4.2062	191.364	7.97742	191.372	9.32074	191.365	8.58608	191.347	7.64055	191.363	7.8597
	645.09	3.67308	191.555	4.20653	191.562	7.9903	191.567	9.33805	191.563	8.59837	191.547	7.65263	191.561	7.87003
	645.753	3.67579	191.753	4.21087	191.761	8.00134	191.765	9.35174	191.758	8.61131	191.745	7.66533	191.758	7.88189
	646.422	3.67755	191.949	4.21731	191.96	8.01279	191.965	9.36658	191.956	8.62688	191.945	7.67752	191.954	7.89631
	647.088	3.6807	192.146	4.22	192.156	8.02433	192.164	9.38289	192.156	8.6404	192.145	7.68708	192.153	7.90782
	647.756	3.68275	192.346	4.22062	192.353	8.0341	192.363	9.39804	192.356	8.65289	192.341	7.69855	192.354	7.9173
	648.419	3.68573	192.545	4.22314	192.553	8.04454	192.563	9.41201	192.553	8.66796	192.537	7.71267	192.553	7.93128
	649.09	3.68596	192.743	4.23083	192.753	8.05688	192.76	9.42611	192.752	8.6832	192.735	7.722	192.75	7.94318
	649.756	3.68931	192.942	4.23129	192.95	8.06991	192.956	9.44223	192.951	8.6977	192.935	7.73509	192.95	7.95226
	650.421	3.69222	193.139	4.23553	193.149	8.07963	193.155	9.45887	193.149	8.70895	193.135	7.74658	193.148	7.96323
	651.088	3.6943	193.334	4.24116	193.348	8.08576	193.356	9.47225	193.346	8.72276	193.333	7.7602	193.345	7.97702
	651.755	3.69798	193.531	4.24639	193.544	8.09839	193.553	9.487	193.545	8.73818	193.532	7.77068	193.542	7.99086
	652.422	3.70106	193.731	4.24896	193.739	8.11117	193.751	9.50436	193.744	8.75208	193.729	7.7804	193.742	7.99996
	653.086	3.70346	193.931	4.2517	193.938	8.12336	193.95	9.5186	193.942	8.7658	193.924	7.79359	193.941	8.01185
	653.756	3.705	194.129	4.25364	194.138	8.13337	194.147	9.52904	194.14	8.7787	194.121	7.80629	194.139	8.02638
	654.421	3.70677	194.329	4.25859	194.337	8.14807	194.343	9.54427	194.338	8.79235	194.321	7.81713	194.338	8.03665
	655.09	3.70768	194.528	4.26122	194.536	8.16063	194.541	9.56075	194.535	8.8049	194.521	7.83076	194.536	8.04708
	655.754	3.71109	194.725	4.26521	194.735	8.1704	194.74	9.57913	194.73	8.818	194.719	7.84531	194.731	8.06054
	656.423	3.71297	194.921	4.26842	194.933	8.17777	194.94	9.59296	194.929	8.83359	194.918	7.85713	194.927	8.07564
	657.089	3.71588	195.121	4.27303	195.129	8.19149	195.138	9.60893	195.13	8.84848	195.117	7.86834	195.128	8.08502
	657.752	3.71932	195.32	4.27661	195.326	8.20434	195.337	9.62467	195.33	8.86628	195.313	7.87925	195.328	8.09828
	658.422	3.72281	195.518	4.27931	195.526	8.21469	195.536	9.63935	195.529	8.88103	195.51	7.89141	195.526	8.11478
	659.086	3.72458	195.717	4.28226	195.725	8.22612	195.732	9.65397	195.728	8.89275	195.71	7.90241	195.726	8.12561
	659.756	3.72741	195.916	4.28195	195.924	8.2377	195.93	9.6702	195.924	8.90605	195.91	7.91627	195.924	8.13456
	660.418	3.72989	196.111	4.29051	196.122	8.25004	196.129	9.68498	196.12	8.92091	196.108	7.92571	196.119	8.146
	661.089	3.73278	196.306	4.29393	196.32	8.25821	196.329	9.70113	196.319	8.93374	196.306	7.93823	196.317	8.1596
	661.755	3.73754	196.505	4.29996	196.516	8.26941	196.527	9.71746	196.519	8.94814	196.505	7.94857	196.517	8.17178
	662.421	3.743	196.706	4.30163	196.712	8.28434	196.726	9.7302	196.718	8.96203	196.701	7.96111	196.717	8.18346
	663.087	3.74619	196.905	4.30686	196.913	8.29582	196.924	9.74618	196.915	8.97852	196.896	7.97357	196.914	8.19806
	663.755	3.75231	197.103	4.31024	197.113	8.3046	197.12	9.76153	197.114	8.98997	197.094	7.98646	197.112	8.20901
	664.422	3.75749	197.302	4.31051	197.31	8.31894	197.315	9.77957	197.311	9.00251	197.294	7.99891	197.31	8.21924
	665.085	3.76344	197.5	4.31459	197.509	8.33099	197.515	9.79398	197.507	9.01812	197.493	8.01113	197.507	8.23117
	665.755	3.76742	197.696	4.32058	197.708	8.34194	197.715	9.80961	197.705	9.0335	197.693	8.02413	197.704	8.24375
	666.421	3.77135	197.895	4.32342	197.905	8.352	197.914	9.82718	197.905	9.04725	197.892	8.0351	197.903	8.2578
	667.09	3.77621	198.095	4.32541	198.102	8.36453	198.113	9.84443	198.103	9.06295	198.089	8.04886	198.102	8.27085
	667.754	3.78207	198.293	4.33184	198.302	8.37359	198.312	9.85793	198.302	9.08019	198.285	8.06165	198.3	8.2852
	668.423	3.78652	198.491	4.33453	198.501	8.3868	198.509	9.87251	198.501	9.09373	198.483	8.07355	198.499	8.29796
	669.089	3.79205	198.69	4.33779	198.699	8.39935	198.705	9.89077	198.701	9.10627	198.684	8.0859	198.699	8.30755
	669.753	3.79886	198.888	4.34101	198.898	8.41175	198.904	9.90695	198.897	9.12015	198.883	8.09925	198.897	8.31975
	670.421	3.80494	199.083	4.34562	199.097	8.41961	199.104	9.92089	199.093	9.13646	199.081	8.10957	199.093	8.33192
	671.087	3.81266	199.279	4.35135	199.292	8.43205	199.303	9.93656	199.293	9.1537	199.279	8.12127	199.291	8.34745
	671.756	3.81752	199.479	4.35203	199.488	8.44539	199.501	9.95404	199.493	9.1661	199.475	8.13301	199.49	8.36079
	672.419	3.82282	199.679	4.35506	199.686	8.45616	199.699	9.96936	199.692	9.17944	199.671	8.14723	199.69	8.37278
	673.091	3.82619	199.877	4.36158	199.886	8.46885	199.896	9.98409	199.89	9.19459	199.869	8.15984	199.889	8.38677
	673.755	3.83286	200.076	4.36673	200.085	8.48089	200.092	10.0016	200.088	9.20719	200.069	8.17172	200.087	8.39652
	674.422	3.83899	200.275	4.3664	200.285	8.49224	200.289	10.0177	200.284	9.22085	200.268	8.1834	200.284	8.40685
	675.089	3.84463	200.472	4.37088	200.484	8.50227	200.49	10.0329	200.479	9.23721	200.466	8.19896	200.479	8.41866
	675.754	3.85163	200.669	4.37677	200.68	8.51662	200.688	10.0522	200.678	9.25149	200.666	8.21193	200.676	8.43202
	676.423	3.85666	200.869	4.37842	200.876	8.52946	200.887	10.0681	200.878	9.26521	200.865	8.22161	200.877	8.44326
	677.086	3.8634	201.068	4.37957	201.075	8.54128	201.087	10.0843	201.077	9.28003	201.061	8.23555	201.076	8.45921
	677.755	3.86872	201.266	4.38469	201.275	8.55348	201.285	10.1012	201.276	9.29623	201.258	8.24966	201.274	8.47273
	678.422	3.87419	201.465	4.38912	201.474	8.56706	201.481	10.119	201.475	9.31003	201.458	8.26141	201.473	8.48547
	679.089	3.87856	201.663	4.39281	201.672	8.57931	201.679	10.136	201.672	9.32549	201.657	8.27352	201.672	8.49744
	679.754	3.88376	201.859	4.3941	201.871	8.58827	201.879	10.1503	201.868	9.34077	201.854	8.28707	201.868	8.51005
	680.422	3.89018	202.055	4.40267	202.067	8.60203	202.079	10.1635	202.068	9.35363	202.053	8.29816	202.066	8.52328
	681.088	3.89562	202.253	4.40707	202.263	8.61444	202.277	10.1822	202.268	9.36824	202.252	8.30916	202.266	8.53463
	681.752	3.90269	202.454	4.40719	202.46	8.62734	202.475	10.1996	202.466	9.38322	202.447	8.32058	202.465	8.54765
	682.422	3.9082	202.652	4.40973	202.661	8.63856	202.672	10.2126	202.664	9.39975	202.643	8.33711	202.662	8.56111
	683.088	3.91424	202.85	4.41446	202.86	8.65246	202.868	10.228	202.863	9.41407	202.843	8.34997	202.861	8.57413
	683.755	3.91953	203.05	4.41825	203.058	8.66784	203.064	10.2452	203.059	9.42896	203.043	8.36014	203.06	8.58364
	684.419	3.92529	203.247	4.42347	203.258	8.67894	203.264	10.2624	203.254	9.44461	203.242	8.37477	203.255	8.5973
	685.09	3.92805	203.444	4.42716	203.457	8.68739	203.464	10.2798	203.452	9.45712	203.441	8.38886	203.451	8.61175
	685.755	3.93368	203.643	4.43121	203.653	8.70269	203.662	10.2944	203.652	9.46896	203.639	8.39954	203.65	8.62428
	686.421	3.93882	203.843	4.43371	203.85	8.71669	203.861	10.3127	203.851	9.48667	203.836	8.41278	203.85	8.63715
	687.087	3.94428	204.041	4.43961	204.05	8.72717	204.06	10.3308	204.05	9.50465	204.032	8.42469	204.049	8.65042
	687.754	3.94834	204.239	4.44156	204.249	8.73901	204.257	10.3475	204.251	9.51906	204.232	8.43771	204.249	8.66442
	688.423	3.95318	204.438	4.44374	204.447	8.7548	204.454	10.3656	204.449	9.53283	204.432	8.45285	204.449	8.67607
	689.086	3.95775	204.635	4.44976	204.645	8.76638	204.653	10.3807	204.644	9.54903	204.63	8.46278	204.645	8.68834
	689.757	3.96194	204.83	4.45574	204.844	8.77896	204.853	10.3966	204.841	9.56467	204.828	8.4775	204.84	8.70039
	690.422	3.966	205.027	4.4592	205.039	8.7902	205.05	10.4134	205.042	9.57974	205.027	8.49042	205.039	8.71257
	691.089	3.96981	205.227	4.45808	205.235	8.80521	205.249	10.4299	205.241	9.59459	205.224	8.50058	205.24	8.72603
	691.754	3.97556	205.427	4.46401	205.434	8.81912	205.448	10.4448	205.439	9.61149	205.419	8.51216	205.438	8.73868
	692.422	3.97956	205.627	4.46874	205.635	8.83033	205.644	10.4624	205.637	9.62612	205.617	8.52664	205.636	8.75175
	693.089	3.98545	205.827	4.46885	205.834	8.84459	205.839	10.4799	205.835	9.63797	205.817	8.53937	205.834	8.76375
	693.754	3.99027	206.024	4.47216	206.033	8.85963	206.038	10.4969	206.03	9.65261	206.016	8.5549	206.03	8.77696
	694.422	3.99678	206.22	4.47856	206.231	8.87088	206.238	10.5144	206.227	9.66997	206.214	8.56932	206.227	8.79106
	695.087	4.00255	206.418	4.48365	206.427	8.88439	206.437	10.533	206.427	9.68572	206.414	8.58048	206.425	8.80366
	695.756	4.0071	206.617	4.48557	206.624	8.89904	206.635	10.5485	206.627	9.7003	206.612	8.59192	206.625	8.81568
	696.419	4.01362	206.815	4.48933	206.824	8.91274	206.836	10.5629	206.826	9.7163	206.809	8.60503	206.824	8.83069
	697.09	4.01717	207.014	4.4955	207.025	8.92461	207.034	10.5795	207.024	9.73403	207.005	8.62054	207.023	8.8454
	697.755	4.02418	207.212	4.49871	207.222	8.93701	207.229	10.5979	207.223	9.74667	207.205	8.63064	207.222	8.85678
	698.422	4.02943	207.41	4.49912	207.42	8.95042	207.427	10.6162	207.42	9.76192	207.405	8.64415	207.42	8.86936
	699.087	4.03623	207.606	4.505	207.619	8.96218	207.628	10.6302	207.617	9.77838	207.603	8.6596	207.617	8.88237
	699.755	4.04197	207.803	4.51105	207.816	8.97714	207.826	10.6465	207.816	9.79686	207.801	8.67076	207.814	8.89747
	700.422	4.04756	208.002	4.51356	208.012	8.98891	208.024	10.6641	208.016	9.81096	207.999	8.68089	208.014	8.91062
	701.085	4.0545	208.201	4.5147	208.209	9.00225	208.222	10.6813	208.214	9.82703	208.195	8.69462	208.213	8.92353
	701.756	4.05855	208.4	4.51932	208.409	9.01466	208.42	10.6953	208.411	9.84482	208.391	8.71157	208.411	8.9413
	702.421	4.06361	208.6	4.52463	208.607	9.02992	208.616	10.7133	208.611	9.85607	208.591	8.72369	208.61	8.95411
	703.09	4.0684	208.799	4.5265	208.805	9.04388	208.813	10.7325	208.808	9.86979	208.791	8.73599	208.808	8.96252
	703.754	4.07405	208.995	4.53179	209.006	9.05633	209.012	10.7498	209.003	9.88604	208.989	8.75188	209.003	8.97629
	704.423	4.07977	209.192	4.53689	209.204	9.07038	209.212	10.7658	209.201	9.90257	209.188	8.76813	209.199	8.99105
	705.09	4.08709	209.391	4.54114	209.401	9.08395	209.411	10.7859	209.401	9.91652	209.387	8.77673	209.399	9.00417
	705.753	4.09494	209.591	4.54263	209.598	9.09851	209.61	10.8041	209.6	9.9361	209.584	8.78977	209.599	9.01863
	706.422	4.09951	209.789	4.54742	209.799	9.10949	209.809	10.8196	209.799	9.9526	209.78	8.80135	209.797	9.0335
	707.087	4.10651	209.988	4.54984	209.998	9.12387	210.006	10.837	209.998	9.96533	209.979	8.81878	209.997	9.04626
	707.755	4.11204	210.186	4.55502	210.196	9.13859	210.202	10.854	210.195	9.97824	210.18	8.83138	210.196	9.05717
	708.419	4.11751	210.383	4.55898	210.394	9.15322	210.401	10.8715	210.392	9.99529	210.379	8.84653	210.392	9.07215
	709.091	4.12326	210.577	4.56165	210.591	9.16388	210.601	10.8903	210.59	10.0139	210.577	8.85786	210.589	9.08901
	709.756	4.12988	210.776	4.56517	210.787	9.17765	210.8	10.9099	210.791	10.0304	210.775	8.8698	210.789	9.1044
	710.421	4.13535	210.977	4.56914	210.983	9.19276	210.998	10.9275	210.99	10.0451	210.971	8.88244	210.989	9.11679
	711.089	4.14229	211.176	4.57184	211.183	9.20735	211.196	10.941	211.187	10.0612	211.166	8.89773	211.186	9.13161
	711.755	4.14802	211.375	4.57746	211.383	9.21908	211.392	10.9591	211.385	10.0743	211.365	8.9111	211.384	9.14161
	712.422	4.15395	211.574	4.57982	211.581	9.23491	211.588	10.9759	211.583	10.0885	211.565	8.92462	211.582	9.15308
	713.086	4.16033	211.77	4.58602	211.78	9.2509	211.786	10.9938	211.779	10.106	211.763	8.93816	211.779	9.16716
	713.757	4.16432	211.967	4.59048	211.979	9.26436	211.987	11.0093	211.976	10.1217	211.963	8.952	211.976	9.18342
	714.421	4.17063	212.165	4.59263	212.176	9.27766	212.186	11.0286	212.176	10.1387	212.163	8.96471	212.174	9.19989
	715.09	4.17475	212.365	4.59553	212.373	9.28873	212.384	11.0479	212.375	10.1532	212.36	8.97797	212.374	9.21224
	715.754	4.18091	212.564	4.59943	212.573	9.30339	212.584	11.0641	212.573	10.1688	212.556	8.99157	212.572	9.22941
	716.423	4.18587	212.763	4.60313	212.772	9.31669	212.781	11.0812	212.771	10.187	212.755	9.00566	212.771	9.24371
	717.089	4.19272	212.961	4.6039	212.97	9.33401	212.977	11.0996	212.97	10.2015	212.954	9.02118	212.97	9.2554
	717.753	4.19899	213.158	4.6092	213.169	9.34795	213.176	11.1191	213.168	10.2181	213.153	9.03226	213.168	9.26762
	718.422	4.20455	213.353	4.61756	213.367	9.35991	213.376	11.134	213.366	10.2347	213.352	9.04565	213.365	9.2839
	719.086	4.21028	213.551	4.6183	213.563	9.37435	213.575	11.1511	213.565	10.2513	213.55	9.06042	213.562	9.29937
	719.756	4.21456	213.75	4.6203	213.758	9.38895	213.773	11.1688	213.764	10.2676	213.746	9.07176	213.763	9.31257
	720.419	4.22014	213.949	4.62556	213.957	9.40151	213.971	11.1861	213.962	10.2848	213.942	9.08481	213.961	9.32663
	721.09	4.22286	214.148	4.63172	214.157	9.41426	214.168	11.2047	214.161	10.3001	214.14	9.09978	214.159	9.34097
	721.756	4.22928	214.349	4.63241	214.355	9.43244	214.364	11.2226	214.359	10.3136	214.339	9.11063	214.358	9.35142
	722.421	4.23309	214.548	4.63522	214.555	9.44896	214.561	11.2405	214.554	10.3284	214.538	9.12608	214.555	9.36453
	723.089	4.23742	214.744	4.63849	214.756	9.46073	214.761	11.2554	214.75	10.3451	214.737	9.14135	214.75	9.38124
	723.754	4.24235	214.941	4.64633	214.953	9.47482	214.958	11.2739	214.949	10.3626	214.936	9.15502	214.947	9.39677
	724.422	4.24803	215.14	4.64812	215.149	9.49004	215.156	11.2943	215.15	10.3788	215.135	9.16876	215.148	9.41133
	725.086	4.25229	215.339	4.65263	215.347	9.5029	215.357	11.3103	215.348	10.3988	215.331	9.18309	215.348	9.42617
	725.756	4.2569	215.536	4.65799	215.547	9.51542	215.557	11.328	215.547	10.4141	215.528	9.198	215.546	9.44312
	726.421	4.26067	215.734	4.65952	215.746	9.53111	215.755	11.3461	215.746	10.4289	215.729	9.20901	215.745	9.45518
	727.09	4.26421	215.933	4.66087	215.944	9.54585	215.953	11.3655	215.944	10.4436	215.928	9.22072	215.944	9.46726
	727.754	4.26935	216.129	4.66508	216.142	9.55778	216.152	11.3826	216.141	10.461	216.126	9.23678	216.14	9.48043
	728.423	4.27455	216.325	4.67333	216.339	9.56877	216.351	11.3979	216.34	10.4784	216.325	9.24863	216.338	9.4964
	729.089	4.27817	216.525	4.67548	216.535	9.58438	216.549	11.4168	216.539	10.4938	216.524	9.25906	216.538	9.50964
	729.753	4.28424	216.725	4.67552	216.733	9.60163	216.747	11.4354	216.737	10.5127	216.719	9.27223	216.737	9.52342
	730.422	4.28785	216.922	4.68153	216.932	9.61559	216.944	11.451	216.935	10.5263	216.914	9.29071	216.933	9.53901
	731.086	4.29337	217.122	4.68792	217.131	9.6308	217.139	11.4652	217.134	10.5408	217.114	9.30394	217.132	9.55358
	731.756	4.29769	217.322	4.69038	217.33	9.64762	217.336	11.4814	217.331	10.5564	217.314	9.31686	217.331	9.5656
	732.42	4.30121	217.52	4.6923	217.53	9.66093	217.535	11.5003	217.527	10.5741	217.512	9.33233	217.527	9.57853
	733.091	4.30451	217.716	4.69557	217.728	9.67186	217.735	11.5165	217.724	10.589	217.711	9.34525	217.724	9.59506
	733.756	4.30895	217.915	4.70091	217.924	9.68713	217.934	11.5352	217.924	10.6061	217.91	9.35821	217.923	9.60948
	734.422	4.31365	218.115	4.70525	218.121	9.70432	218.133	11.5535	218.122	10.6276	218.106	9.37156	218.122	9.62415
	735.088	4.31776	218.313	4.70869	218.321	9.71776	218.332	11.5704	218.322	10.6446	218.302	9.38524	218.321	9.63853
	735.755	4.32286	218.51	4.71249	218.52	9.73211	218.529	11.584	218.522	10.662	218.502	9.4012	218.521	9.65559
	736.423	4.32939	218.708	4.7148	218.719	9.74783	218.726	11.5977	218.721	10.6777	218.703	9.41261	218.72	9.66625
	737.085	4.3357	218.905	4.71873	218.918	9.76354	218.925	11.6137	218.916	10.6949	218.901	9.43103	218.916	9.68229
	737.756	4.3384	219.101	4.72123	219.116	9.7754	219.125	11.6346	219.113	10.7109	219.1	9.44277	219.112	9.69512
	738.421	4.34383	219.298	4.72996	219.312	9.78952	219.323	11.6512	219.313	10.7295	219.298	9.45467	219.31	9.71183
	739.089	4.34756	219.499	4.73146	219.507	9.80543	219.521	11.6657	219.513	10.7434	219.494	9.46914	219.511	9.72795
	739.754	4.35305	219.698	4.73611	219.706	9.82072	219.72	11.6811	219.711	10.7641	219.689	9.48381	219.711	9.74204
	740.423	4.359	219.896	4.73952	219.907	9.8349	219.917	11.6978	219.91	10.7802	219.888	9.4984	219.909	9.755
	741.089	4.36625	220.095	4.74151	220.105	9.85258	220.112	11.7107	220.107	10.7925	220.087	9.51256	220.107	9.76707
	741.753	4.37234	220.294	4.74398	220.304	9.86718	220.31	11.729	220.303	10.8083	220.286	9.52813	220.303	9.78122
	742.422	4.37847	220.49	4.75226	220.502	9.88061	220.51	11.7476	220.5	10.8262	220.485	9.54427	220.499	9.79727
	743.088	4.38492	220.688	4.7539	220.699	9.89532	220.709	11.7679	220.699	10.8451	220.685	9.55559	220.698	9.81402
	743.756	4.39132	220.888	4.7552	220.895	9.911	220.908	11.7861	220.899	10.8615	220.883	9.56751	220.898	9.82802
	744.42	4.39884	221.088	4.76064	221.096	9.92652	221.108	11.8001	221.097	10.8787	221.079	9.58411	221.096	9.8459
	745.09	4.40465	221.286	4.76557	221.296	9.94106	221.305	11.8169	221.295	10.8965	221.277	9.59916	221.294	9.85933
	745.756	4.41125	221.484	4.76951	221.494	9.95634	221.501	11.8334	221.494	10.9142	221.477	9.61146	221.493	9.8744
	746.422	4.41997	221.682	4.76987	221.693	9.97126	221.699	11.8502	221.692	10.9325	221.676	9.62361	221.691	9.8885
	747.088	4.42726	221.877	4.77763	221.891	9.98306	221.9	11.8654	221.888	10.9498	221.874	9.64051	221.888	9.90404
	747.755	4.43583	222.074	4.78289	222.086	9.99819	222.099	11.8826	222.087	10.9658	222.073	9.65275	222.086	9.92197
	748.423	4.44443	222.273	4.78509	222.281	10.014	222.297	11.9023	222.287	10.9834	222.27	9.66311	222.287	9.93554
	749.086	4.45251	222.473	4.78821	222.48	10.0272	222.496	11.9172	222.486	11.0037	222.465	9.67842	222.486	9.94945
	749.756	4.45913	222.671	4.79157	222.68	10.0423	222.693	11.9314	222.685	11.0185	222.662	9.69328	222.684	9.96618
	750.421	4.46835	222.87	4.79545	222.88	10.0604	222.889	11.9469	222.883	11.0344	222.862	9.70718	222.883	9.97843
	751.09	4.47632	223.069	4.7973	223.078	10.0782	223.086	11.9638	223.078	11.0508	223.061	9.72304	223.079	9.99239
	751.755	4.48473	223.266	4.80216	223.278	10.0924	223.285	11.9789	223.273	11.0669	223.259	9.73942	223.273	10.0074
	752.423	4.49406	223.463	4.80833	223.476	10.1063	223.484	11.9933	223.472	11.0838	223.459	9.75396	223.469	10.0253
	753.09	4.50307	223.663	4.81	223.672	10.1229	223.682	12.0106	223.672	11.1033	223.659	9.76604	223.67	10.0404
	753.753	4.51333	223.862	4.8158	223.869	10.139	223.881	12.0232	223.872	11.1237	223.855	9.78007	223.87	10.0572
	754.422	4.52352	224.06	4.81943	224.07	10.1536	224.08	12.0378	224.072	11.1412	224.052	9.79299	224.069	10.0742
	755.087	4.53224	224.258	4.82292	224.269	10.1662	224.277	12.0519	224.271	11.1558	224.251	9.80681	224.27	10.0917
	755.757	4.54007	224.456	4.82499	224.467	10.1831	224.474	12.0651	224.467	11.175	224.451	9.82134	224.468	10.1045
	756.419	4.55069	224.652	4.83176	224.666	10.1979	224.674	12.0761	224.663	11.1925	224.648	9.83428	224.664	10.1188
	757.09	4.55891	224.848	4.83842	224.863	10.2101	224.874	12.0874	224.862	11.2108	224.846	9.85004	224.86	10.1372
	757.757	4.5674	225.047	4.83973	225.059	10.2254	225.072	12.0969	225.063	11.2273	225.045	9.86052	225.061	10.1516
	758.421	4.57764	225.248	4.84254	225.255	10.2446	225.271	12.104	225.262	11.2457	225.241	9.877	225.261	10.1677
	759.088	4.58645	225.446	4.8485	225.455	10.2586	225.468	12.1076	225.46	11.2653	225.437	9.89296	225.459	10.1848
	759.754	4.59776	225.644	4.85156	225.655	10.2744	225.664	12.108	225.658	11.2819	225.635	9.90849	225.657	10.2
	760.422	4.60751	225.843	4.85134	225.853	10.2915	225.859	12.0921	225.855	11.297	225.835	9.92463	225.855	10.2139
	761.086	4.61655	226.041	4.8572	226.053	10.3068	226.058	10.1575	226.05	11.3136	226.034	9.9389	226.051	10.2292
	761.755	4.62614	226.238	4.86381	226.252	10.3205	226.187	4.83455	226.247	11.331	226.234	9.95261	226.248	10.2448
	762.42	4.63545	226.437	4.86986	226.448	10.3374			226.446	11.3503	226.433	9.9658	226.446	10.2599
	763.09	4.64299	226.637	4.87003	226.645	10.3518			226.646	11.3659	226.63	9.97927	226.646	10.2756
	763.754	4.65338	226.836	4.87462	226.845	10.3672			226.844	11.3863	226.826	9.99714	226.844	10.2932
	764.423	4.66101	227.033	4.87722	227.045	10.3834			227.044	11.406	227.024	10.0144	227.043	10.3116
	765.089	4.67271	227.231	4.88097	227.242	10.3972			227.244	11.4262	227.225	10.0261	227.243	10.325
	765.753	4.68273	227.429	4.8856	227.44	10.4141			227.442	11.4404	227.424	10.0417	227.441	10.3412
	766.422	4.69296	227.624	4.89192	227.638	10.4281			227.638	11.4588	227.622	10.0557	227.637	10.3558
	767.086	4.70274	227.821	4.89445	227.835	10.4415			227.837	11.4774	227.821	10.0683	227.835	10.3731
	767.756	4.71211	228.021	4.89458	228.03	10.4587			228.036	11.495	228.018	10.0813	228.035	10.3881
	768.419	4.72205	228.22	4.90019	228.229	10.4733			228.235	11.5112	228.213	10.0974	228.234	10.4074
	769.09	4.72928	228.419	4.90553	228.429	10.4895			228.433	11.5286	228.411	10.1137	228.432	10.4237
	769.756	4.74025	228.619	4.90698	228.628	10.5104			228.63	11.5458	228.611	10.1263	228.63	10.4364
	770.421	4.75061	228.817	4.91183	228.827	10.5268			228.826	11.5621	228.81	10.1401	228.827	10.4515
	771.089	4.75799	229.014	4.91901	229.026	10.5414			229.021	11.5818	229.008	10.1558	229.022	10.4661
	771.755	4.76689	229.211	4.9223	229.223	10.5562			229.221	11.5999	229.207	10.1723	229.219	10.4834
	772.422	4.77722	229.41	4.92548	229.419	10.573			229.421	11.6182	229.406	10.1864	229.42	10.4982
	773.086	4.78607	229.61	4.92639	229.619	10.5888			229.62	11.6396	229.603	10.202	229.62	10.5162
	773.756	4.79166	229.808	4.93322	229.819	10.6054			229.818	11.6582	229.799	10.2181	229.818	10.5366
	774.421	4.80208	230.006	4.93815	230.018	10.62			230.018	11.6742	229.999	10.2309	230.017	10.5531
	775.09	4.80933	230.205	4.93912	230.216	10.6348			230.215	11.6936	230.199	10.2444	230.216	10.5678
	775.754	4.81679	230.4	4.94329	230.414	10.6487			230.411	11.7128	230.396	10.2623	230.411	10.585
	776.422	4.82548	230.596	4.94885	230.611	10.6636			230.611	11.7338	230.595	10.2767	230.609	10.6012
	777.089	4.83446	230.796	4.95244	230.806	10.6808			230.811	11.7506	230.793	10.2896	230.81	10.6167
	777.753	4.84314	230.996	4.95372	231.004	10.6966			231.009	11.7673	230.989	10.3015	231.009	10.6323
	778.422	4.84992	231.193	4.95899	231.204	10.7136			231.207	11.7862	231.185	10.3203	231.206	10.6495
	779.087	4.8595	231.392	4.96499	231.403	10.7299			231.407	11.8029	231.383	10.3363	231.405	10.6666
	779.755	4.86633	231.592	4.96623	231.601	10.7477			231.604	11.8205	231.583	10.3516	231.604	10.6795
	780.419	4.87329	231.789	4.97046	231.8	10.7623			231.799	11.8373	231.782	10.3668	231.799	10.695
	781.091	4.87828	231.986	4.97739	231.999	10.7791			231.996	11.8579	231.981	10.3814	231.996	10.7126
	781.755	4.88586	232.185	4.97853	232.196	10.7966			232.196	11.8741	232.18	10.3959	232.195	10.73
	782.421	4.89316	232.386	4.98265	232.393	10.8144			232.394	11.8936	232.377	10.4113	232.394	10.7471
	783.088	4.89849	232.583	4.98823	232.593	10.827			232.593	11.9136	232.574	10.4274	232.592	10.7632
	783.754	4.9051	232.781	4.99351	232.792	10.8421			232.793	11.9306	232.774	10.4435	232.792	10.7793
	784.423	4.91114	232.98	4.99554	232.99	10.8599			232.991	11.9495	232.974	10.4577	232.991	10.7944
	785.085	4.91784	233.177	4.99571	233.188	10.8765			233.187	11.9681	233.172	10.4739	233.188	10.8109
	785.756	4.92333	233.372	5.00248	233.387	10.8897			233.384	11.9872	233.37	10.4883	233.384	10.8278
	786.422	4.92964	233.569	5.00808	233.583	10.9047			233.585	12.0061	233.568	10.5023	233.583	10.8442
	787.088	4.9342	233.769	5.00951	233.778	10.9239			233.785	12.021	233.764	10.5174	233.783	10.8637
	787.754	4.94118	233.969	5.01249	233.977	10.9389			233.982	12.0422	233.96	10.5311	233.982	10.8781
	788.423	4.94559	234.168	5.01684	234.177	10.9566			234.181	12.061	234.159	10.5467	234.18	10.8935
	789.09	4.95222	234.367	5.02287	234.375	10.9747			234.378	12.0775	234.358	10.5629	234.378	10.9061
	789.754	4.96083	234.564	5.02653	234.575	10.9928			234.574	12.0961	234.557	10.5815	234.574	10.9225
	790.423	4.96699	234.76	5.03282	234.775	11.0101			234.77	12.116	234.756	10.5974	234.77	10.9379
	791.087	4.97227	234.959	5.03401	234.971	11.0267			234.97	12.1347	234.956	10.6124	234.968	10.9568
	791.756	4.97763	235.16	5.03696	235.168	11.045			235.169	12.1545	235.154	10.626	235.168	10.9715
	792.42	4.98456	235.359	5.04078	235.368	11.0606			235.368	12.1726	235.35	10.6429	235.367	10.9934
	793.091	4.99061	235.556	5.04694	235.568	11.0778			235.566	12.1936	235.547	10.659	235.565	11.0098
	793.754	4.99658	235.755	5.04909	235.766	11.0957			235.766	12.2128	235.747	10.6751	235.765	11.0255
	794.422	5.0049	235.953	5.05308	235.964	11.1111			235.963	12.2317	235.947	10.6908	235.964	11.0389
	795.089	5.01037	236.148	5.05856	236.162	11.1289			236.16	12.2508	236.145	10.7061	236.161	11.0585
	795.755	5.01901	236.344	5.06469	236.358	11.1454			236.36	12.2672	236.343	10.7195	236.359	11.0768
	796.422	5.02654	236.544	5.06666	236.554	11.1614			236.559	12.286	236.541	10.7318	236.559	11.0898
	797.085	5.03382	236.744	5.06928	236.752	11.1773			236.757	12.3055	236.736	10.7491	236.757	11.1076
	797.756	5.04031	236.943	5.07405	236.952	11.1937			236.956	12.3241	236.932	10.7656	236.954	11.1255
	798.421	5.04741	237.142	5.07596	237.151	11.2161			237.155	12.342	237.133	10.7818	237.154	11.14
	799.089	5.05336	237.34	5.08021	237.35	11.2335			237.351	12.3612	237.333	10.7971	237.351	11.1548
	799.754	5.06063	237.537	5.08469	237.55	11.2508			237.546	12.3792	237.53	10.8148	237.546	11.1715
	800.422	5.06818	237.734	5.09131	237.748	11.2688			237.744	12.397	237.729	10.831	237.742	11.1899
	801.089	5.0774	237.933	5.09462	237.944	11.2863			237.944	12.416	237.928	10.846	237.942	11.2074
	801.753	5.08689	238.133	5.09678	238.141	11.3034			238.143	12.438	238.125	10.861	238.142	11.2252
	802.422	5.09347	238.331	5.10299	238.341	11.3196			238.343	12.4575	238.321	10.8783	238.342	11.2453
	803.087	5.10425	238.529	5.1077	238.541	11.3374			238.543	12.4761	238.522	10.8931	238.542	11.2644
	803.755	5.11282	238.727	5.10781	238.739	11.356			238.74	12.4917	238.722	10.9088	238.74	11.2809
	804.419	5.12035	238.924	5.11618	238.937	11.3718			238.935	12.5135	238.919	10.9249	238.936	11.2979
	805.09	5.12819	239.119	5.12503	239.135	11.3883			239.133	12.5328	239.117	10.939	239.133	11.3126
	805.756	5.13897	239.318	5.12966	239.33	11.4048			239.334	12.5516	239.316	10.9553	239.332	11.3315
	806.422	5.14603	239.518	5.13177	239.526	11.4238			239.533	12.571	239.513	10.9697	239.532	11.3476
	807.088	5.15615	239.717	5.14002	239.727	11.4425			239.73	12.5908	239.708	10.9842	239.73	11.3673
	807.755	5.16564	239.915	5.1463	239.927	11.4601			239.929	12.6075	239.906	11.0004	239.928	11.3812
	808.422	5.17494	240.115	5.14664	240.124	11.4784			240.127	12.6257	240.106	11.0183	240.127	11.3961
	809.086	5.18369	240.313	5.153	240.323	11.4997			240.322	12.6443	240.305	11.0326	240.323	11.4109
	809.756	5.19221	240.51	5.15907	240.522	11.5159			240.52	12.6615	240.504	11.0479	240.519	11.4298
	810.42	5.20159	240.708	5.16349	240.719	11.5312			240.719	12.6814	240.704	11.0633	240.717	11.4471
	811.09	5.20874	240.908	5.16387	240.916	11.5481			240.918	12.7013	240.901	11.0786	240.917	11.4639
	811.753	5.21737	241.106	5.16808	241.115	11.5675			241.116	12.7217	241.097	11.0955	241.116	11.4822
	812.422	5.22636	241.304	5.17346	241.316	11.5867			241.315	12.7417	241.295	11.1122	241.314	11.501
	813.089	5.2359	241.503	5.17768	241.514	11.6047			241.515	12.7604	241.496	11.1286	241.514	11.5172
	813.753	5.2473	241.7	5.18117	241.712	11.6224			241.712	12.779	241.695	11.1448	241.713	11.534
	814.423	5.25478	241.896	5.18573	241.91	11.638			241.907	12.7979	241.893	11.1607	241.909	11.5537
	815.087	5.26512	242.093	5.18823	242.107	11.6554			242.107	12.8174	242.092	11.1712	242.106	11.5679
	815.755	5.27367	242.292	5.1919	242.302	11.6727			242.307	12.8367	242.288	11.1875	242.306	11.5843
	816.419	5.28361	242.49	5.19618	242.501	11.6924			242.506	12.8571	242.483	11.2037	242.505	11.6022
	817.09	5.29184	242.689	5.20235	242.701	11.711			242.704	12.8765	242.681	11.2202	242.704	11.6193
	817.756	5.29965	242.889	5.20455	242.9	11.7295			242.903	12.8936	242.882	11.2345	242.903	11.6353
	818.42	5.30987	243.089	5.20781	243.099	11.7496			243.099	12.9104	243.081	11.2524	243.1	11.6516
	819.088	5.32015	243.285	5.21516	243.298	11.7654			243.294	12.9286	243.279	11.2697	243.295	11.6692
	819.755	5.32984	243.482	5.21896	243.496	11.7827			243.493	12.9499	243.477	11.2863	243.491	11.688
	820.421	5.33936	243.681	5.21888	243.691	11.8016			243.694	12.9686	243.676	11.3021	243.692	11.7061
	821.083	5.34745	243.88	5.22508	243.889	11.8215			243.893	12.9893	243.873	11.3199	243.893	11.7223
	821.757	5.35663	244.078	5.23241	244.09	11.8385			244.091	13.0093	244.07	11.3367	244.09	11.7421
	822.421	5.36645	244.277	5.2319	244.289	11.8576			244.29	13.0278	244.27	11.3515	244.289	11.7603
	823.09	5.37295	244.476	5.23407	244.487	11.876			244.487	13.0443	244.469	11.3659	244.488	11.7744
	823.755	5.3815	244.672	5.24003	244.686	11.893			244.683	13.0657	244.667	11.3831	244.684	11.7929
	824.423	5.39054	244.868	5.24777	244.883	11.9116			244.883	13.0859	244.866	11.3993	244.881	11.8135
	825.09	5.39935	245.067	5.25007	245.078	11.9286			245.083	13.1047	245.064	11.4145	245.082	11.8264
	825.753	5.41019	245.266	5.25417	245.276	11.9453			245.281	13.1235	245.26	11.4288	245.281	11.8443
	826.422	5.41991	245.464	5.2556	245.476	11.9642			245.479	13.1436	245.456	11.4468	245.478	11.8615
	827.086	5.42933	245.663	5.2607	245.675	11.9848			245.679	13.16	245.654	11.4625	245.677	11.8788
	827.756	5.43704	245.862	5.26278	245.873	12.0054			245.875	13.1776	245.855	11.4778	245.876	11.8941
	828.42	5.44534	246.06	5.26894	246.072	12.0231			246.07	13.1971	246.054	11.4944	246.071	11.9125
	829.09	5.45308	246.257	5.27597	246.271	12.0389			246.268	13.2173	246.253	11.5134	246.267	11.9299
	829.756	5.46131	246.456	5.28007	246.467	12.0587			246.468	13.2362	246.451	11.5293	246.467	11.9456
	830.421	5.46939	246.657	5.2791	246.665	12.08			246.666	13.2562	246.648	11.5443	246.666	11.9617
	831.088	5.47762	246.855	5.28541	246.864	12.0963			246.865	13.2775	246.845	11.5619	246.864	11.983
	831.754	5.48506	247.053	5.29332	247.064	12.1145			247.065	13.2972	247.045	11.5782	247.064	12.0005
	832.423	5.49393	247.251	5.29406	247.262	12.1343			247.264	13.316	247.245	11.595	247.263	12.0186
	833.086	5.50262	247.447	5.29815	247.461	12.1528			247.459	13.3347	247.443	11.6104	247.46	12.036
	833.756	5.50775	247.641	5.30539	247.659	12.1703			247.656	13.3541	247.641	11.6265	247.656	12.0522
	834.422	5.51485	247.839	5.31053	247.854	12.1865			247.857	13.3731	247.838	11.6427	247.855	12.0704
	835.089	5.52216	248.04	5.30882	248.05	12.2039			248.057	13.3913	248.035	11.6583	248.055	12.0876
	835.753	5.5312	248.239	5.31424	248.249	12.2265			248.255	13.4146	248.232	11.6738	248.255	12.1056
	836.423	5.53742	248.438	5.3203	248.45	12.2463			248.453	13.4324	248.43	11.6903	248.453	12.1217
	837.089	5.54369	248.639	5.32318	248.649	12.2661			248.649	13.4489	248.629	11.7081	248.65	12.1358
	837.754	5.55349	248.836	5.32989	248.848	12.2851			248.846	13.467	248.828	11.7242	248.846	12.1533
	838.422	5.56083	249.032	5.33253	249.047	12.304			249.043	13.4883	249.026	11.7403	249.043	12.1712
	839.086	5.56888	249.23	5.33771	249.243	12.3205			249.242	13.5094	249.226	11.7541	249.241	12.189
	839.756	5.57748	249.431	5.34217	249.44	12.3397			249.443	13.5277	249.423	11.774	249.442	12.2055
	840.419	5.58522	249.629	5.34569	249.64	12.3594			249.641	13.5482	249.62	11.7915	249.641	12.2247
	841.09	5.59273	249.827	5.35179	249.839	12.3791			249.839	13.5693	249.817	11.8075	249.839	12.2418
	841.755	5.59999	250.026	5.35453	250.037	12.3969			250.038	13.5886	250.017	11.825	250.038	12.2601
	842.421	5.60732	250.223	5.35656	250.235	12.4153			250.236	13.6056	250.216	11.8417	250.236	12.2781
	843.088	5.61549	250.419	5.3608	250.434	12.4343			250.433	13.6271	250.414	11.8593	250.433	12.2966
	843.755	5.62494	250.615	5.36717	250.63	12.4517			250.632	13.6473	250.614	11.8761	250.631	12.3135
	844.422	5.63372	250.814	5.3722	250.826	12.4688			250.831	13.6664	250.812	11.8908	250.83	12.3285
	845.085	5.64087	251.014	5.37597	251.023	12.4881			251.029	13.685	251.007	11.9048	251.028	12.3465
	845.756	5.64766	251.213	5.37969	251.223	12.5083			251.227	13.7059	251.204	11.9227	251.226	12.3662
	846.421	5.65603	251.412	5.38134	251.423	12.5301			251.426	13.7236	251.404	11.9396	251.426	12.3827
	847.089	5.66229	251.611	5.38531	251.622	12.5505			251.623	13.7432	251.603	11.9557	251.624	12.3981
	847.754	5.67177	251.808	5.39174	251.822	12.5661			251.818	13.7626	251.801	11.9743	251.819	12.4144
	848.423	5.68118	252.005	5.39662	252.019	12.5852			252.016	13.7821	252	11.9949	252.016	12.4322
	849.089	5.69134	252.204	5.39882	252.215	12.6054			252.217	13.8017	252.198	12.011	252.215	12.45
	849.753	5.70183	252.403	5.4025	252.413	12.6234			252.416	13.8231	252.394	12.0279	252.415	12.467
	850.421	5.71127	252.602	5.41003	252.612	12.6422			252.614	13.8444	252.592	12.0446	252.613	12.4865
	851.087	5.72148	252.8	5.41353	252.811	12.6607			252.813	13.8624	252.792	12.0624	252.811	12.5051
	851.755	5.7306	252.998	5.41322	253.01	12.6829			253.01	13.8836	252.992	12.0794	253.01	12.5226
	852.42	5.73986	253.195	5.42045	253.209	12.7032			253.206	13.906	253.19	12.0966	253.207	12.5391
	853.09	5.74932	253.391	5.42697	253.407	12.7195			253.405	13.9234	253.389	12.1148	253.405	12.5572
	853.755	5.75981	253.589	5.42846	253.602	12.7353			253.605	13.9437	253.587	12.1305	253.604	12.575
	854.421	5.77009	253.789	5.43031	253.798	12.7535			253.804	13.9641	253.783	12.1467	253.804	12.5944
	855.089	5.78168	253.988	5.44048	253.998	12.7737			254.001	13.9832	253.979	12.1637	254.002	12.6137
	855.754	5.79251	254.186	5.44821	254.197	12.7943			254.201	14.0019	254.177	12.1841	254.2	12.6295
	856.422	5.80373	254.385	5.4482	254.395	12.8153			254.399	14.0236	254.376	12.2006	254.399	12.645
	857.085	5.81432	254.583	5.45373	254.595	12.8349			254.595	14.0416	254.576	12.2192	254.595	12.6622
	857.756	5.82385	254.779	5.46212	254.794	12.8525			254.792	14.0614	254.775	12.2397	254.792	12.6804
	858.421	5.83465	254.978	5.46587	254.99	12.8731			254.99	14.0805	254.975	12.2573	254.991	12.6965
	859.089	5.84412	255.178	5.46679	255.188	12.8909			255.189	14.1019	255.171	12.275	255.188	12.7172
	859.755	5.85526	255.377	5.46785	255.388	12.9116			255.388	14.1228	255.367	12.2927	255.386	12.7381
	860.422	5.86579	255.575	5.47628	255.587	12.9313			255.587	14.1459	255.567	12.3086	255.586	12.7558
	861.089	5.8782	255.773	5.47951	255.785	12.9503			255.786	14.1647	255.767	12.3256	255.786	12.7696
	861.753	5.88934	255.97	5.48157	255.983	12.9677			255.983	14.1849	255.966	12.3448	255.983	12.7895
	862.422	5.90018	256.165	5.48722	256.182	12.9849			256.181	14.2051	256.164	12.3639	256.18	12.808
	863.087	5.91255	256.362	5.4927	256.378	13.0027			256.38	14.2261	256.362	12.3797	256.378	12.8271
	863.756	5.92233	256.563	5.49471	256.574	13.0216			256.579	14.2453	256.558	12.3973	256.579	12.842
	864.419	5.93448	256.762	5.49792	256.773	13.0422			256.777	14.2668	256.753	12.4161	256.778	12.8633
	865.09	5.94498	256.961	5.50087	256.972	13.0631			256.976	14.2876	256.951	12.4337	256.976	12.8803
	865.755	5.9577	257.161	5.50555	257.171	13.084			257.175	14.3056	257.151	12.4507	257.174	12.8979
	866.422	5.96962	257.359	5.50841	257.37	13.1037			257.371	14.3252	257.351	12.4718	257.371	12.9135
	867.088	5.98031	257.555	5.51404	257.57	13.1225			257.567	14.3463	257.548	12.4927	257.567	12.9314
	867.754	5.99276	257.752	5.52191	257.766	13.1427			257.765	14.3681	257.748	12.5116	257.764	12.9502
	868.422	6.00429	257.952	5.52382	257.963	13.1618			257.965	14.389	257.947	12.529	257.964	12.9692
	869.086	6.01558	258.152	5.52809	258.162	13.1808			258.163	14.4094	258.143	12.5488	258.164	12.9897
	869.756	6.02727	258.35	5.5336	258.362	13.2015			258.361	14.433	258.341	12.5693	258.362	13.0095
	870.421	6.03944	258.549	5.537	258.561	13.2205			258.56	14.4523	258.541	12.5871	258.561	13.0282
	871.09	6.05017	258.747	5.54004	258.759	13.2381			258.757	14.4734	258.74	12.6033	258.759	13.0452
	871.754	6.06245	258.942	5.54558	258.957	13.2562			258.955	14.4969	258.937	12.6231	258.955	13.0648
	872.422	6.07282	259.139	5.54911	259.153	13.2749			259.155	14.5186	259.136	12.643	259.153	13.0834
	873.089	6.08509	259.338	5.55377	259.349	13.2926			259.355	14.5379	259.334	12.6582	259.354	13.1012
	873.753	6.09645	259.538	5.55412	259.546	13.3142			259.553	14.5591	259.53	12.6754	259.553	13.1201
	874.421	6.10842	259.736	5.56129	259.746	13.3334			259.751	14.578	259.726	12.6952	259.751	13.1406
	875.086	6.12002	259.934	5.56639	259.946	13.353			259.949	14.5989	259.926	12.7142	259.949	13.1584
	875.756	6.12997	260.133	5.56778	260.144	13.3747			260.147	14.6177	260.126	12.734	260.147	13.1755
	876.42	6.1397	260.331	5.57338	260.343	13.3954			260.341	14.6364	260.324	12.7546	260.343	13.1934
	877.09	6.14907	260.528	5.57698	260.542	13.4147			260.538	14.6579	260.523	12.7723	260.539	13.2124
	877.756	6.16137	260.727	5.58095	260.739	13.434			260.738	14.68	260.722	12.7899	260.737	13.2316
	878.422	6.17187	260.926	5.58248	260.936	13.4568			260.938	14.7039	260.918	12.8093	260.937	13.2499
	879.089	6.18151	261.125	5.58794	261.136	13.4749			261.137	14.7276	261.115	12.8268	261.136	13.2707
	879.754	6.19405	261.322	5.5934	261.336	13.4952			261.337	14.7479	261.314	12.847	261.336	13.2928
	880.422	6.20388	261.521	5.59602	261.533	13.5159			261.535	14.7688	261.514	12.8669	261.535	13.3137
	881.086	6.21495	261.718	5.60135	261.732	13.5323			261.731	14.7924	261.712	12.886	261.732	13.3311
	881.756	6.22417	261.914	5.60627	261.93	13.5487			261.928	14.8148	261.911	12.9031	261.928	13.3498
	882.421	6.23384	262.111	5.61205	262.126	13.5697			262.128	14.8341	262.109	12.9214	262.127	13.3691
	883.09	6.24218	262.312	5.61165	262.322	13.5908			262.328	14.8577	262.305	12.9389	262.327	13.3876
	883.755	6.25122	262.511	5.61698	262.521	13.6097			262.526	14.8806	262.502	12.96	262.526	13.4078
	884.422	6.25933	262.71	5.6247	262.721	13.6276			262.724	14.9011	262.7	12.9804	262.724	13.4286
	885.089	6.26823	262.909	5.62522	262.919	13.6491			262.921	14.9177	262.9	12.9992	262.922	13.4466
	885.753	6.27671	263.107	5.6277	263.119	13.6701			263.118	14.9359	263.099	13.0213	263.118	13.4632
	886.422	6.28648	263.303	5.63286	263.318	13.6894			263.314	14.9559	263.297	13.0412	263.314	13.4817
	887.086	6.2937	263.501	5.64145	263.514	13.709			263.514	14.9778	263.496	13.0593	263.513	13.5039
	887.755	6.3022	263.701	5.64169	263.71	13.7284			263.714	14.9959	263.694	13.0791	263.713	13.523
	888.419	6.31167	263.9	5.64289	263.91	13.7514			263.912	15.0177	263.891	13.0988	263.912	13.5438
	889.089	6.31911	264.098	5.65134	264.111	13.7705			264.111	15.0379	264.088	13.1202	264.11	13.5667
	889.756	6.32891	264.296	5.6535	264.308	13.7901			264.31	15.0558	264.289	13.1387	264.31	13.5839
	890.423	6.33645	264.494	5.6586	264.506	13.8082			264.506	15.0746	264.488	13.1591	264.507	13.6015
	891.088	6.34591	264.689	5.66414	264.704	13.8273			264.703	15.0934	264.686	13.1821	264.703	13.6225
	891.754	6.3545	264.886	5.67043	264.901	13.8468			264.902	15.1157	264.885	13.1969	264.901	13.6431
	892.422	6.36364	265.086	5.67296	265.097	13.8662			265.102	15.1359	265.083	13.2157	265.101	13.6615
	893.086	6.37283	265.286	5.67359	265.296	13.8857			265.3	15.1573	265.278	13.2339	265.3	13.6816
	893.756	6.38075	265.484	5.67772	265.496	13.9057			265.499	15.1767	265.474	13.2554	265.498	13.7037
	894.421	6.38937	265.682	5.68553	265.694	13.9276			265.697	15.1934	265.674	13.2748	265.698	13.7222
	895.089	6.39644	265.882	5.6897	265.892	13.9498			265.893	15.2119	265.874	13.2961	265.895	13.7396
	895.755	6.40318	266.079	5.69363	266.092	13.9692			266.089	15.2294	266.072	13.3187	266.09	13.7588
	896.422	6.41194	266.274	5.69754	266.29	13.9882			266.287	15.2514	266.271	13.3406	266.287	13.7807
	897.089	6.42108	266.474	5.70198	266.486	14.0107			266.488	15.2718	266.47	13.3564	266.486	13.8006
	897.754	6.42913	266.675	5.70561	266.685	14.0317			266.687	15.2945	266.667	13.3739	266.686	13.8201
	898.422	6.43777	266.873	5.70882	266.885	14.052			266.886	15.3159	266.864	13.3963	266.885	13.8437
	899.087	6.44602	267.071	5.71418	267.084	14.0712			267.085	15.3338	267.063	13.4177	267.085	13.866
	899.755	6.45164	267.27	5.71544	267.282	14.0924			267.282	15.3534	267.262	13.4399	267.283	13.8856
	900.42	6.45898	267.466	5.72137	267.481	14.112			267.478	15.3745	267.461	13.4592	267.479	13.904
	901.09	6.46575	267.662	5.72899	267.678	14.1303			267.677	15.3961	267.659	13.4794	267.676	13.923
	901.755	6.47464	267.86	5.72819	267.873	14.1476			267.878	15.4162	267.857	13.4947	267.877	13.9483
	902.422	6.48204	268.06	5.73117	268.07	14.1701			268.077	15.4365	268.053	13.5165	268.077	13.9679
	903.088	6.4893	268.259	5.73844	268.27	14.1913			268.275	15.4548	268.25	13.5373	268.275	13.9907
	903.755	6.49943	268.457	5.74281	268.47	14.2122			268.473	15.4715	268.448	13.5568	268.473	14.0081
	904.423	6.50736	268.657	5.74246	268.668	14.2334			268.669	15.4901	268.648	13.5761	268.671	14.0244
	905.086	6.51772	268.854	5.75026	268.867	14.2565			268.866	15.5094	268.847	13.6	268.866	14.0457
	905.757	6.5258	269.05	5.75798	269.066	14.2762			269.063	15.5296	269.046	13.6222	269.063	14.0657
	906.422	6.53297	269.249	5.75903	269.263	14.2956			269.263	15.5523	269.246	13.6422	269.262	14.0856
	907.089	6.54222	269.449	5.75923	269.46	14.3174			269.463	15.5712	269.442	13.6621	269.462	14.1072
	907.754	6.54983	269.648	5.76794	269.659	14.3392			269.66	15.5904	269.638	13.6812	269.66	14.1293
	908.422	6.56207	269.846	5.77449	269.859	14.3606			269.859	15.6109	269.837	13.7015	269.859	14.1527
	909.089	6.57173	270.044	5.77587	270.056	14.3811			270.058	15.6286	270.037	13.7216	270.059	14.1727
	909.754	6.58254	270.241	5.77973	270.254	14.4003			270.256	15.648	270.236	13.7441	270.257	14.1918
	910.422	6.59133	270.437	5.78179	270.453	14.4185			270.452	15.6671	270.434	13.7648	270.453	14.2106
	911.086	6.60101	270.634	5.78864	270.65	14.4366			270.651	15.6857	270.633	13.7845	270.65	14.2331
	911.755	6.61131	270.833	5.79367	270.845	14.4572			270.851	15.7048	270.829	13.8027	270.85	14.254
	912.42	6.62027	271.032	5.79714	271.044	14.48			271.049	15.7258	271.025	13.8218	271.049	14.2758
	913.09	6.62808	271.232	5.80008	271.245	14.5002			271.248	15.7425	271.222	13.8425	271.247	14.2962
	913.756	6.63776	271.432	5.80255	271.443	14.5244			271.446	15.7593	271.423	13.8667	271.446	14.3181
	914.422	6.64651	271.629	5.80895	271.642	14.5481			271.642	15.772	271.622	13.8879	271.643	14.3386
	915.089	6.65517	271.826	5.81289	271.842	14.5669			271.837	15.7898	271.819	13.909	271.838	14.3592
	915.755	6.66437	272.023	5.82007	272.039	14.5881			272.037	15.8068	272.018	13.93	272.036	14.3791
	916.422	6.67382	272.223	5.8232	272.234	14.6104			272.238	15.8231	272.218	13.9481	272.236	14.4014
	917.086	6.68341	272.424	5.82347	272.433	14.6314			272.435	15.8372	272.414	13.968	272.436	14.4223
	917.756	6.69077	272.622	5.8307	272.634	14.6508			272.634	15.8504	272.611	13.988	272.633	14.4456
	918.421	6.70044	272.82	5.83566	272.832	14.6721			272.834	15.8592	272.811	14.0084	272.833	14.4666
	919.09	6.70754	273.018	5.83903	273.03	14.6914			273.03	15.866	273.011	14.0305	273.032	14.4871
	919.754	6.7152	273.213	5.84628	273.229	14.7102			273.226	15.8712	273.208	14.0547	273.228	14.5062
	920.422	6.72409	273.409	5.84899	273.426	14.729			273.426	15.8737	273.407	14.074	273.425	14.5292
	921.089	6.73371	273.608	5.85259	273.621	14.7515			273.627	15.8614	273.605	14.0899	273.626	14.5514
	921.753	6.7417	273.808	5.85412	273.819	14.7713			273.824	13.9966	273.801	14.1073	273.825	14.5728
	922.422	6.75212	274.007	5.85876	274.019	14.794			273.967	6.19591	273.997	14.1302	274.022	14.5943
	923.087	6.75974	274.205	5.86374	274.218	14.8153					274.196	14.1497	274.221	14.615
	923.443	6.29713	274.405	5.86825	274.416	14.8392					274.396	14.1718	274.419	14.6344
	923.47	5.71164	274.602	5.8727	274.615	14.8611					274.595	14.192	274.615	14.6523
	923.483	5.36538	274.798	5.87978	274.815	14.8815					274.794	14.2162	274.812	14.6732
			274.997	5.88274	275.011	14.9031					274.993	14.2351	275.01	14.6954
			275.198	5.88393	275.208	14.9246					275.189	14.254	275.209	14.7183
			275.396	5.88909	275.408	14.9447					275.385	14.2744	275.408	14.7427
			275.593	5.89414	275.607	14.9634					275.585	14.2959	275.607	14.7668
			275.791	5.89937	275.805	14.9884					275.785	14.3172	275.807	14.7883
			275.988	5.9042	276.004	15.0086					275.984	14.3393	276.005	14.808
			276.183	5.91263	276.202	15.0254					276.182	14.361	276.2	14.8289
			276.382	5.9144	276.397	15.0454					276.38	14.3791	276.399	14.8519
			276.583	5.91578	276.593	15.0685					276.577	14.399	276.599	14.8745
			276.783	5.92112	276.792	15.0883					276.773	14.4173	276.798	14.8973
			276.981	5.92787	276.992	15.1113					276.971	14.4401	276.996	14.9187
			277.18	5.9283	277.191	15.1341					277.17	14.4598	277.194	14.9375
			277.377	5.93405	277.391	15.1569					277.369	14.4824	277.391	14.9581
			277.573	5.94236	277.589	15.1778					277.567	14.5017	277.586	14.9798
			277.771	5.94496	277.786	15.1959					277.767	14.5216	277.784	15.0027
			277.972	5.94905	277.982	15.2193					277.965	14.5407	277.985	15.0235
			278.171	5.95368	278.182	15.2427					278.161	14.5614	278.184	15.0482
			278.369	5.95794	278.383	15.267					278.359	14.5846	278.382	15.0724
			278.568	5.96173	278.581	15.2882					278.559	14.6062	278.582	15.0928
			278.766	5.96357	278.779	15.3075					278.759	14.6266	278.779	15.1129
			278.96	5.97291	278.977	15.3282					278.957	14.648	278.975	15.1376
			279.157	5.97618	279.173	15.3492					279.155	14.6652	279.173	15.16
			279.356	5.97836	279.37	15.3697					279.352	14.6811	279.374	15.1808
			279.555	5.98192	279.567	15.392					279.548	14.7024	279.573	15.2046
			279.752	5.98761	279.767	15.4135					279.744	14.7254	279.771	15.2281
			279.952	5.99377	279.965	15.4362					279.944	14.7474	279.97	15.2519
			280.152	5.99764	280.164	15.4574					280.145	14.767	280.168	15.2712
			280.349	6.00201	280.364	15.4781					280.343	14.7905	280.363	15.29
			280.547	6.00525	280.562	15.4995					280.541	14.8136	280.559	15.3124
			280.746	6.01079	280.758	15.5211					280.741	14.8346	280.758	15.3366
			280.945	6.01632	280.956	15.5449					280.937	14.8528	280.958	15.3616
			281.144	6.02056	281.156	15.5665					281.133	14.8739	281.157	15.3875
			281.343	6.02253	281.356	15.5886					281.333	14.8926	281.357	15.4092
			281.541	6.02742	281.554	15.6112					281.533	14.9153	281.556	15.4315
			281.737	6.03344	281.753	15.6311					281.731	14.9362	281.752	15.4519
			281.933	6.04107	281.95	15.6498					281.929	14.9561	281.948	15.4744
			282.131	6.04502	282.145	15.6717					282.127	14.9752	282.148	15.4981
			282.331	6.04574	282.341	15.6936					282.323	14.9945	282.348	15.5218
			282.53	6.05429	282.541	15.7149					282.52	15.0164	282.547	15.5456
			282.728	6.05833	282.742	15.7382					282.719	15.0373	282.744	15.5691
			282.928	6.05844	282.939	15.7625					282.919	15.0584	282.942	15.5881
			283.126	6.0632	283.138	15.7849					283.117	15.0807	283.138	15.6086
			283.322	6.07268	283.337	15.8035					283.317	15.1015	283.335	15.6309
			283.52	6.07624	283.533	15.8269					283.516	15.1206	283.533	15.6584
			283.72	6.07729	283.73	15.8499					283.713	15.143	283.733	15.681
			283.918	6.08377	283.931	15.8714					283.908	15.1624	283.932	15.7058
			284.116	6.08887	284.13	15.8941					284.107	15.1847	284.131	15.7308
			284.315	6.09133	284.328	15.9159					284.307	15.2072	284.331	15.7523
			284.512	6.09729	284.526	15.938					284.505	15.2273	284.528	15.7741
			284.708	6.10399	284.725	15.9582					284.704	15.246	284.723	15.7971
			284.905	6.10859	284.92	15.979					284.903	15.2658	284.922	15.8213
			285.104	6.11196	285.117	16.0013					285.1	15.2849	285.122	15.8459
			285.304	6.11365	285.316	16.0244					285.295	15.3037	285.32	15.8698
			285.503	6.1227	285.516	16.0474					285.493	15.3263	285.519	15.8918
			285.703	6.12445	285.714	16.0704					285.692	15.3478	285.717	15.9152
			285.901	6.12729	285.913	16.0934					285.892	15.3689	285.914	15.9351
			286.097	6.13462	286.112	16.1161					286.09	15.3916	286.11	15.956
			286.294	6.13934	286.308	16.1364					286.289	15.4117	286.308	15.9808
			286.494	6.14256	286.505	16.1594					286.488	15.4309	286.509	16.0042
			286.694	6.14377	286.704	16.1809					286.685	15.4528	286.708	16.0292
			286.892	6.153	286.904	16.2051					286.882	15.4741	286.906	16.0544
			287.09	6.1555	287.104	16.2286					287.081	15.4934	287.105	16.0773
			287.288	6.15833	287.302	16.2503					287.281	15.5125	287.302	16.0982
			287.484	6.16301	287.501	16.2702					287.48	15.5367	287.498	16.1237
			287.681	6.16995	287.697	16.2887					287.679	15.5564	287.696	16.146
			287.879	6.17667	287.89	16.3098					287.877	15.5754	287.895	16.1678
			288.078	6.18149	288.086	16.3349					288.072	15.5929	288.092	16.1891
			288.278	6.18236	288.29	16.3586					288.268	15.6116	288.29	16.2153
			288.476	6.18976	288.492	16.3835					288.466	15.6326	288.492	16.2434
			288.676	6.19284	288.689	16.4087					288.666	15.6552	288.695	16.2622
			288.873	6.19742	288.887	16.4323					288.864	15.6807	288.89	16.2843
			289.069	6.20631	289.086	16.4534					289.064	15.7027	289.084	16.3061
			289.268	6.20945	289.282	16.4761					289.264	15.7208	289.282	16.328
			289.468	6.21267	289.479	16.4978					289.461	15.742	289.481	16.3555
			289.666	6.2168	289.679	16.5201					289.656	15.7637	289.68	16.3806
			289.865	6.22112	289.878	16.5437					289.856	15.7844	289.88	16.4043
			290.063	6.22242	290.077	16.5703					290.056	15.8065	290.079	16.4259
			290.26	6.229	290.276	16.5932					290.254	15.8269	290.276	16.4476
			290.456	6.23699	290.475	16.6112					290.453	15.8482	290.472	16.4695
			290.654	6.23774	290.67	16.6311					290.651	15.866	290.671	16.4936
			290.853	6.24304	290.865	16.6551					290.847	15.8864	290.87	16.5177
			291.052	6.25089	291.064	16.6788					291.043	15.9087	291.07	16.5413
			291.252	6.25357	291.264	16.7015					291.241	15.933	291.269	16.5636
			291.451	6.25576	291.463	16.7258					291.442	15.955	291.467	16.5854
			291.649	6.26036	291.662	16.7515					291.64	15.977	291.663	16.6089
			291.844	6.26938	291.862	16.7747					291.839	15.9962	291.859	16.6312
			292.042	6.27494	292.058	16.7971					292.038	16.0168	292.057	16.6556
			292.243	6.27471	292.254	16.8191					292.236	16.0382	292.257	16.6801
			292.442	6.27941	292.453	16.8438					292.432	16.0611	292.456	16.7025
			292.639	6.28683	292.654	16.8676					292.63	16.0838	292.653	16.7275
			292.838	6.28992	292.852	16.8906					292.83	16.1046	292.853	16.7506
			293.036	6.29223	293.05	16.9127					293.029	16.1233	293.052	16.7735
			293.231	6.2988	293.248	16.9326					293.227	16.1453	293.248	16.7981
			293.428	6.30734	293.444	16.9556					293.426	16.1698	293.446	16.8222
			293.627	6.31047	293.641	16.9786					293.624	16.1887	293.646	16.845
			293.828	6.31265	293.839	17.002					293.819	16.2111	293.845	16.8712
			294.026	6.32053	294.038	17.028					294.015	16.2306	294.042	16.8949
			294.225	6.32575	294.238	17.0527					294.215	16.254	294.241	16.9155
			294.424	6.32654	294.437	17.0769					294.415	16.2782	294.439	16.9351
			294.621	6.33202	294.637	17.0992					294.614	16.3012	294.635	16.9572
			294.817	6.33921	294.834	17.1202					294.813	16.3229	294.831	16.983
			295.017	6.34285	295.03	17.1439					295.011	16.3423	295.03	17.0081
			295.216	6.34667	295.227	17.166					295.207	16.3642	295.23	17.0333
			295.414	6.35223	295.427	17.1886					295.404	16.3852	295.429	17.0574
			295.613	6.35604	295.627	17.2108					295.604	16.4092	295.629	17.0844
			295.811	6.36009	295.825	17.2344					295.803	16.4319	295.828	17.1054
			296.007	6.36698	296.024	17.2543					296.002	16.4559	296.023	17.128
			296.203	6.37347	296.221	17.2754					296.201	16.4767	296.22	17.1527
			296.402	6.37884	296.417	17.2994					296.399	16.4971	296.42	17.1773
			296.602	6.37977	296.613	17.3242					296.595	16.5172	296.62	17.2008
			296.801	6.38575	296.813	17.3502					296.791	16.539	296.819	17.2242
			296.999	6.39108	297.013	17.374					296.99	16.5581	297.017	17.247
			297.199	6.39318	297.211	17.3973					297.189	16.5836	297.214	17.2706
			297.396	6.39878	297.41	17.4224					297.388	16.6088	297.411	17.2956
			297.592	6.40682	297.609	17.4423					297.587	16.6339	297.607	17.3183
			297.79	6.40989	297.805	17.464					297.787	16.6539	297.805	17.3427
			297.991	6.41262	298.002	17.4885					297.983	16.6759	298.005	17.3696
			298.189	6.41799	298.202	17.5136					298.18	16.7	298.204	17.3956
			298.387	6.42731	298.402	17.5373					298.378	16.7243	298.403	17.4216
			298.586	6.42988	298.6	17.5602					298.578	16.7476	298.602	17.4449
			298.783	6.43401	298.798	17.5839					298.778	16.7691	298.8	17.4685
			298.978	6.43923	298.997	17.6047					298.975	16.7927	298.996	17.4929
			299.176	6.4425	299.193	17.628					299.173	16.8135	299.194	17.5187
			299.376	6.44726	299.389	17.6499					299.371	16.8356	299.393	17.544
			299.575	6.45544	299.588	17.6744					299.566	16.8589	299.593	17.5686
			299.773	6.459	299.787	17.6976					299.763	16.8831	299.792	17.5946
			299.973	6.46285	299.986	17.7228					299.963	16.9057	299.991	17.6192
			300.171	6.46761	300.185	17.7488					300.163	16.9297	300.188	17.6418
			300.368	6.47359	300.385	17.7727					300.362	16.9546	300.382	17.6662
			300.565	6.47768	300.582	17.7959					300.561	16.9794	300.58	17.6911
			300.765	6.48002	300.777	17.8207					300.76	17.0004	300.78	17.7179
			300.964	6.48544	300.976	17.8444					300.956	17.0237	300.98	17.7447
			301.162	6.49023	301.177	17.8688					301.153	17.0465	301.178	17.7709
			301.361	6.49564	301.376	17.8926					301.353	17.0704	301.377	17.7971
			301.559	6.50121	301.573	17.9185					301.552	17.0924	301.575	17.8215
			301.755	6.50575	301.771	17.9429					301.749	17.1186	301.771	17.8456
			301.951	6.51171	301.968	17.9639					301.948	17.1433	301.969	17.8721
			302.149	6.51707	302.164	17.986					302.147	17.1608	302.169	17.8992
			302.35	6.5199	302.362	18.0116					302.342	17.1831	302.369	17.9243
			302.548	6.52364	302.562	18.0397					302.539	17.2073	302.566	17.9521
			302.745	6.5319	302.761	18.0681					302.738	17.2346	302.764	17.9765
			302.944	6.5348	302.96	18.0953					302.937	17.2605	302.963	18.0014
			303.143	6.53829	303.159	18.1216					303.136	17.285	303.159	18.0252
			303.34	6.54585	303.358	18.1457					303.335	17.309	303.355	18.0539
			303.539	6.55128	303.554	18.1726					303.535	17.3342	303.554	18.0791
			303.739	6.55447	303.751	18.1981					303.731	17.3572	303.754	18.108
			303.938	6.5572	303.951	18.2216					303.926	17.3814	303.953	18.138
			304.136	6.56188	304.15	18.2461					304.126	17.4046	304.153	18.1674
			304.334	6.56764	304.347	18.2747					304.327	17.4308	304.351	18.1925
			304.531	6.57252	304.547	18.2992					304.525	17.4557	304.547	18.215
			304.727	6.5788	304.745	18.3232					304.723	17.4794	304.744	18.2417
			304.924	6.58343	304.941	18.3461					304.922	17.4999	304.943	18.269
			305.124	6.58622	305.137	18.3727					305.118	17.5232	305.143	18.2982
			305.323	6.59224	305.336	18.3992					305.313	17.5482	305.342	18.3246
			305.521	6.60062	305.536	18.4249					305.512	17.5714	305.54	18.3506
			305.72	6.60267	305.734	18.453					305.712	17.597	305.738	18.3745
			305.919	6.60453	305.933	18.4824					305.91	17.6239	305.934	18.4008
			306.114	6.61288	306.133	18.5083					306.109	17.6514	306.13	18.4261
			306.313	6.61739	306.329	18.5299					306.308	17.6737	306.329	18.4532
			306.514	6.61949	306.524	18.5567					306.505	17.6949	306.53	18.4811
			306.713	6.62395	306.724	18.5831					306.701	17.721	306.728	18.5102
			306.911	6.63268	306.926	18.6101					306.9	17.7479	306.925	18.5381
			307.109	6.63596	307.123	18.6368					307.101	17.7727	307.125	18.5641
			307.307	6.64056	307.321	18.6623					307.301	17.7982	307.324	18.5909
			307.502	6.64634	307.52	18.6873					307.498	17.826	307.52	18.617
			307.699	6.65069	307.717	18.7127					307.697	17.8489	307.717	18.6458
			307.898	6.65398	307.912	18.7356					307.894	17.869	307.918	18.672
			308.098	6.65779	308.11	18.7631					308.089	17.8911	308.116	18.699
			308.296	6.66604	308.31	18.7902					308.285	17.9188	308.313	18.7254
			308.495	6.66844	308.509	18.8195					308.486	17.9445	308.513	18.7541
			308.694	6.67424	308.708	18.8474					308.686	17.9674	308.712	18.7751
			308.891	6.67934	308.907	18.873					308.884	17.9944	308.906	18.801
			309.088	6.6858	309.106	18.8981					309.083	18.022	309.103	18.8287
			309.287	6.68822	309.302	18.9246					309.281	18.0435	309.302	18.8574
			309.486	6.69399	309.499	18.9503					309.478	18.068	309.502	18.8847
			309.685	6.69899	309.698	18.9748					309.675	18.0946	309.701	18.9143
			309.884	6.70446	309.897	19.0018					309.875	18.1209	309.901	18.9438
			310.082	6.70601	310.096	19.0301					310.074	18.1476	310.099	18.9701
			310.278	6.71448	310.295	19.0558					310.273	18.1723	310.295	18.9935
			310.475	6.72055	310.493	19.0803					310.471	18.1948	310.491	19.0194
			310.674	6.72255	310.688	19.1039					310.669	18.2207	310.691	19.0466
			310.874	6.72454	310.884	19.1308					310.865	18.2427	310.891	19.076
			311.072	6.73195	311.084	19.1591					311.061	18.2664	311.09	19.1025
			311.27	6.73678	311.285	19.1843					311.26	18.2943	311.288	19.1292
			311.468	6.73884	311.483	19.2124					311.46	18.319	311.486	19.1575
			311.665	6.74732	311.681	19.2421					311.658	18.3481	311.682	19.1823
			311.861	6.75616	311.88	19.2686					311.857	18.3761	311.879	19.2059
			312.061	6.76014	312.076	19.2919					312.057	18.3993	312.078	19.2332
			312.262	6.76245	312.274	19.3181					312.254	18.4217	312.277	19.2624
			312.461	6.76569	312.474	19.3461					312.45	18.4487	312.475	19.2915
			312.659	6.77297	312.673	19.3733					312.649	18.4743	312.673	19.3191
			312.858	6.77727	312.871	19.3993					312.849	18.5006	312.873	19.3477
			313.055	6.78156	313.069	19.4249					313.048	18.5273	313.072	19.3739
			313.25	6.78736	313.268	19.4514					313.246	18.5519	313.268	19.4022
			313.447	6.79431	313.464	19.4755					313.444	18.5773	313.466	19.4284
			313.648	6.79819	313.66	19.5002					313.641	18.5992	313.666	19.4548
			313.847	6.8007	313.858	19.5272					313.836	18.6231	313.865	19.4845
			314.045	6.80611	314.058	19.5549					314.033	18.6501	314.063	19.5122
			314.244	6.81022	314.257	19.582					314.234	18.6788	314.262	19.5383
			314.443	6.81531	314.456	19.6109					314.434	18.7052	314.459	19.5635
			314.638	6.82407	314.656	19.6371					314.632	18.7334	314.654	19.5887
			314.835	6.82905	314.853	19.662					314.831	18.7599	314.851	19.6158
			315.036	6.83199	315.049	19.69					315.03	18.785	315.051	19.6425
			315.236	6.83578	315.248	19.7164					315.227	18.8098	315.251	19.673
			315.433	6.84394	315.448	19.746					315.424	18.8389	315.45	19.702
			315.631	6.84665	315.647	19.7744					315.623	18.8663	315.649	19.7326
			315.829	6.85077	315.845	19.8005					315.822	18.8924	315.847	19.7589
			316.026	6.85557	316.043	19.8252					316.019	18.9179	316.043	19.7851
			316.222	6.8622	316.24	19.8514					316.218	18.9432	316.241	19.8109
			316.421	6.8678	316.435	19.8783					316.416	18.9674	316.441	19.8391
			316.621	6.872	316.633	19.905					316.613	18.9903	316.64	19.8673
			316.819	6.87773	316.833	19.933					316.809	19.0183	316.838	19.8946
			317.018	6.88297	317.033	19.9623					317.008	19.045	317.036	19.9214
			317.217	6.88391	317.231	19.9903					317.208	19.0724	317.234	19.9483
			317.415	6.889	317.43	20.018					317.407	19.1009	317.431	19.9739
			317.611	6.89945	317.629	20.0463					317.606	19.1308	317.627	20.0037
			317.81	6.90239	317.825	20.0742					317.805	19.1579	317.825	20.0312
			318.01	6.90618	318.022	20.103					318.002	19.1819	318.025	20.0588
			318.208	6.91334	318.222	20.1301					318.199	19.2066	318.224	20.0894
			318.406	6.91693	318.421	20.1583					318.398	19.2364	318.424	20.1211
			318.605	6.9192	318.618	20.186					318.598	19.2644	318.624	20.1493
			318.803	6.9254	318.818	20.2145					318.796	19.2927	318.82	20.1757
			318.998	6.93246	319.016	20.2406					318.994	19.3169	319.016	20.2018
			319.195	6.93842	319.212	20.2663					319.191	19.3406	319.213	20.2307
			319.395	6.94165	319.409	20.2933					319.388	19.3678	319.412	20.2578
			319.594	6.946	319.608	20.3242					319.585	19.3948	319.612	20.2868
			319.793	6.95047	319.807	20.3541					319.784	19.4203	319.811	20.3157
			319.992	6.95554	320.005	20.3838					319.983	19.4461	320.01	20.3426
			320.19	6.95887	320.205	20.4136					320.182	19.4761	320.206	20.3687
			320.386	6.96649	320.404	20.4424					320.38	19.5017	320.402	20.3964
			320.584	6.97299	320.601	20.4701					320.579	19.5293	320.601	20.4245
			320.784	6.97345	320.798	20.4989					320.777	19.5542	320.802	20.454
			320.983	6.97627	320.997	20.5276					320.973	19.5818	321	20.4853
			321.181	6.98393	321.197	20.5578					321.171	19.6088	321.198	20.514
			321.379	6.99073	321.395	20.5857					321.372	19.6387	321.397	20.5423
			321.577	6.99354	321.593	20.6134					321.571	19.6651	321.596	20.5694
			321.773	6.99824	321.791	20.6409					321.768	19.6932	321.792	20.5975
			321.97	7.00625	321.988	20.6684					321.967	19.7185	321.99	20.624
			322.169	7.01239	322.185	20.6948					322.165	19.7419	322.19	20.6524
			322.369	7.01547	322.383	20.724					322.36	19.7668	322.388	20.68
			322.567	7.01961	322.582	20.7546					322.556	19.7956	322.586	20.711
			322.766	7.0247	322.781	20.7851					322.756	19.8253	322.785	20.7363
			322.965	7.02816	322.979	20.8159					322.956	19.8538	322.983	20.7614
			323.162	7.03684	323.179	20.8452					323.155	19.8821	323.179	20.7872
			323.359	7.04065	323.377	20.8702					323.354	19.9107	323.376	20.8172
			323.558	7.04417	323.572	20.8989					323.553	19.9365	323.576	20.8444
			323.758	7.05083	323.77	20.9297					323.749	19.9628	323.775	20.8721
			323.956	7.05666	323.971	20.9582					323.946	19.9903	323.973	20.9023
			324.154	7.05839	324.17	20.9854					324.146	20.0184	324.173	20.9299
			324.353	7.06083	324.368	21.0168					324.345	20.0449	324.371	20.9564
			324.549	7.06979	324.567	21.0455					324.543	20.0714	324.566	20.9824
			324.744	7.0782	324.764	21.0705					324.742	20.0986	324.763	21.0098
			324.943	7.08019	324.959	21.0965					324.94	20.123	324.963	21.0381
			325.144	7.08213	325.156	21.1247					325.136	20.1478	325.164	21.0685
			325.342	7.09012	325.356	21.1578					325.332	20.1716	325.362	21.097
			325.54	7.09587	325.556	21.1871					325.531	20.1991	325.56	21.1237
			325.74	7.09607	325.754	21.2179					325.73	20.229	325.758	21.1489
			325.938	7.10043	325.954	21.2498					325.929	20.2583	325.954	21.1744
			326.134	7.10949	326.153	21.2781					326.128	20.2862	326.151	21.2045
			326.332	7.11399	326.349	21.3033					326.328	20.3122	326.35	21.2335
			326.531	7.11638	326.546	21.3328					326.525	20.3394	326.549	21.2613
			326.73	7.12256	326.746	21.3621					326.721	20.3655	326.748	21.292
			326.929	7.12946	326.945	21.3895					326.919	20.393	326.947	21.3208
			327.128	7.13445	327.143	21.4164					327.12	20.4205	327.146	21.3493
			327.325	7.13546	327.342	21.4456					327.318	20.4473	327.344	21.3761
			327.52	7.14196	327.54	21.4724					327.516	20.476	327.54	21.4027
			327.717	7.14968	327.736	21.4991					327.714	20.5021	327.738	21.4293
			327.917	7.15323	327.932	21.5248					327.911	20.5264	327.939	21.4554
			328.116	7.15638	328.13	21.5545					328.107	20.5541	328.137	21.4833
			328.314	7.16426	328.33	21.5851					328.305	20.5823	328.334	21.5104
			328.515	7.17044	328.529	21.6149					328.505	20.6105	328.534	21.537
			328.714	7.17047	328.728	21.6448					328.704	20.6402	328.731	21.5624
			328.91	7.17761	328.928	21.6703					328.903	20.6695	328.926	21.5877
			329.106	7.18365	329.125	21.6986					329.102	20.6977	329.123	21.6151
			329.306	7.18947	329.32	21.7276					329.3	20.7258	329.324	21.6439
			329.506	7.19082	329.519	21.7561					329.497	20.7525	329.524	21.6734
			329.703	7.199	329.719	21.7851					329.694	20.7782	329.722	21.7032
			329.902	7.20111	329.919	21.8136					329.894	20.8057	329.921	21.7321
			330.1	7.20638	330.117	21.8408					330.093	20.8316	330.119	21.7576
			330.296	7.21291	330.315	21.867					330.291	20.8613	330.315	21.7834
			330.493	7.21754	330.511	21.8954					330.489	20.8864	330.512	21.8116
			330.692	7.22188	330.707	21.9208					330.688	20.9136	330.713	21.841
			330.892	7.22811	330.905	21.9503					330.883	20.939	330.912	21.8681
			331.09	7.23619	331.105	21.9815					331.079	20.9659	331.109	21.8949
			331.289	7.23758	331.304	22.011					331.278	20.9941	331.308	21.9213
			331.488	7.24173	331.502	22.0393					331.478	21.0252	331.506	21.9481
			331.685	7.24932	331.701	22.0708					331.677	21.0552	331.703	21.9738
			331.882	7.25464	331.9	22.0991					331.876	21.0838	331.899	22.0024
			332.081	7.25843	332.098	22.1255					332.075	21.1107	332.098	22.0314
			332.281	7.26374	332.294	22.1521					332.27	21.1328	332.297	22.0623
			332.479	7.26961	332.494	22.1807					332.465	21.1624	332.497	22.0923
			332.677	7.27622	332.693	22.2087					332.668	21.1944	332.696	22.1226
			332.876	7.27774	332.891	22.2373					332.871	21.2263	332.895	22.1509
			333.073	7.28605	333.09	22.2672					333.068	21.2516	333.092	22.1754
			333.268	7.29461	333.288	22.2914					333.265	21.2776	333.288	22.202
			333.466	7.299	333.483	22.314					333.463	21.3042	333.486	22.2291
			333.666	7.30169	333.679	22.3429					333.658	21.3293	333.686	22.2582
			333.865	7.30915	333.878	22.3703					333.854	21.3544	333.885	22.2868
			334.064	7.31653	334.079	22.4012					334.053	21.3827	334.083	22.3154
			334.264	7.3178	334.277	22.4308					334.253	21.4128	334.282	22.3416
			334.462	7.32047	334.477	22.4614					334.451	21.4404	334.478	22.3649
			334.657	7.33192	334.676	22.4886					334.65	21.4688	334.673	22.3911
			334.855	7.33803	334.872	22.5128					334.849	21.4981	334.871	22.4205
			335.055	7.33906	335.069	22.54					335.048	21.5241	335.073	22.4498
			335.255	7.34326	335.268	22.5693					335.244	21.552	335.272	22.481
			335.452	7.35115	335.468	22.5978					335.441	21.5819	335.469	22.5083
			335.65	7.35852	335.666	22.6247					335.642	21.6076	335.669	22.5358
			335.849	7.36045	335.864	22.6498					335.841	21.6345	335.868	22.5633
			336.045	7.36649	336.062	22.677					336.038	21.6647	336.064	22.5927
			336.241	7.37572	336.258	22.7051					336.237	21.6931	336.261	22.623
			336.44	7.38069	336.455	22.7293					336.435	21.7181	336.462	22.6493
			336.64	7.38374	336.654	22.7545					336.631	21.7451	336.66	22.6777
			336.839	7.38778	336.854	22.7817					336.828	21.7728	336.857	22.7056
			337.038	7.39754	337.052	22.8106					337.027	21.8012	337.057	22.7339
			337.237	7.4023	337.25	22.8389					337.227	21.8287	337.255	22.759
			337.433	7.40606	337.45	22.8661					337.425	21.8573	337.45	22.7854
			337.629	7.41249	337.648	22.8927					337.624	21.8876	337.646	22.8108
			337.829	7.41738	337.844	22.9192					337.823	21.9158	337.845	22.8392
			338.029	7.42402	338.042	22.945					338.02	21.9435	338.045	22.8704
			338.227	7.43056	338.243	22.9727					338.217	21.9737	338.245	22.9013
			338.426	7.43125	338.441	23.0014					338.416	21.9999	338.445	22.9323
			338.624	7.43963	338.639	23.0305					338.616	22.0302	338.643	22.9596
			338.82	7.44755	338.838	23.0549					338.813	22.0593	338.838	22.9838
			339.016	7.45012	339.036	23.0773					339.012	22.0862	339.035	23.0092
			339.214	7.45369	339.231	23.1001					339.211	22.1115	339.236	23.04
			339.413	7.46019	339.428	23.1297					339.406	22.1381	339.436	23.0692
			339.612	7.46772	339.628	23.1572					339.602	22.1643	339.634	23.1007
			339.81	7.47403	339.827	23.1842					339.801	22.1939	339.832	23.1266
			340.011	7.47528	340.025	23.2129					340.001	22.2254	340.03	23.1528
			340.209	7.48222	340.225	23.2417					340.2	22.2568	340.225	23.1799
			340.405	7.49057	340.424	23.2669					340.399	22.2887	340.422	23.2056
			340.604	7.50008	340.62	23.2937					340.599	22.3174	340.621	23.2356
			340.805	7.50112	340.818	23.3192					340.797	22.3443	340.821	23.2652
			341.003	7.50668	341.018	23.3467					340.992	22.3707	341.02	23.2949
			341.2	7.51527	341.216	23.374					341.19	22.4005	341.218	23.3229
			341.398	7.51889	341.414	23.3996					341.39	22.4296	341.417	23.35
			341.596	7.52228	341.613	23.4256					341.589	22.4583	341.615	23.3766
			341.791	7.53046	341.811	23.4488					341.787	22.4894	341.812	23.4053
			341.988	7.53995	342.007	23.4742					341.986	22.5166	342.01	23.4356
			342.188	7.5411	342.204	23.5					342.183	22.5419	342.21	23.4632
			342.387	7.54508	342.402	23.5279					342.378	22.5675	342.409	23.492
			342.587	7.55517	342.601	23.5581					342.576	22.5986	342.607	23.5208
			342.789	7.55992	342.8	23.5869					342.776	22.6293	342.806	23.548
			342.987	7.56489	343	23.6158					342.975	22.6619	343.002	23.573
			343.181	7.57095	343.2	23.643					343.173	22.692	343.198	23.5975
			343.377	7.57807	343.397	23.6693					343.372	22.7224	343.395	23.6255
			343.576	7.58206	343.593	23.6942					343.572	22.7499	343.595	23.6563
			343.775	7.58863	343.791	23.7231					343.768	22.7792	343.795	23.6862
			343.974	7.59374	343.991	23.7495					343.965	22.8081	343.994	23.7165
			344.173	7.6004	344.19	23.778					344.164	22.8375	344.193	23.7454
			344.371	7.60589	344.389	23.8042					344.364	22.867	344.392	23.7728
			344.568	7.6111	344.587	23.8292					344.562	22.8967	344.588	23.8001
			344.764	7.61829	344.784	23.8528					344.761	22.9229	344.785	23.826
			344.963	7.62424	344.979	23.8791					344.958	22.9509	344.986	23.8536
			345.163	7.62846	345.176	23.9062					345.154	22.9775	345.185	23.88
			345.361	7.63482	345.377	23.9355					345.35	23.0062	345.382	23.9083
			345.56	7.64108	345.576	23.9638					345.55	23.0367	345.581	23.9381
			345.759	7.64669	345.775	23.9926					345.749	23.069	345.779	23.9635
			345.957	7.65404	345.974	24.0196					345.948	23.1013	345.975	23.9891
			346.154	7.65691	346.173	24.0448					346.147	23.1326	346.172	24.0173
			346.352	7.66281	346.369	24.0703					346.346	23.1647	346.37	24.0462
			346.552	7.6678	346.565	24.1001					346.543	23.1933	346.569	24.0758
			346.749	7.67543	346.766	24.1263					346.739	23.2195	346.768	24.1065
			346.947	7.68173	346.965	24.1497					346.939	23.2508	346.968	24.1377
			347.146	7.68753	347.162	24.1767					347.14	23.2817	347.168	24.1643
			347.343	7.69098	347.361	24.2037					347.338	23.3117	347.364	24.1892
			347.537	7.69984	347.56	24.2294					347.536	23.3423	347.559	24.2145
			347.735	7.70584	347.755	24.2542					347.733	23.3695	347.758	24.245
			347.937	7.70747	347.951	24.2773					347.929	23.3949	347.959	24.2736
			348.136	7.71669	348.151	24.3061					348.125	23.4234	348.157	24.3023
			348.334	7.7242	348.35	24.3367					348.323	23.458	348.356	24.3306
			348.533	7.72443	348.549	24.3644					348.523	23.4895	348.555	24.3572
			348.731	7.72987	348.748	24.3924					348.723	23.5222	348.751	24.3822
			348.927	7.74165	348.947	24.4192					348.922	23.5545	348.946	24.4073
			349.125	7.74898	349.144	24.4439					349.12	23.5824	349.144	24.4368
			349.325	7.7482	349.341	24.4695					349.319	23.6127	349.345	24.4686
			349.525	7.75129	349.54	24.4992					349.516	23.6437	349.544	24.4999
			349.723	7.76248	349.741	24.5273					349.713	23.6744	349.742	24.5309
			349.921	7.76794	349.939	24.5538					349.913	23.7041	349.941	24.5592
			350.119	7.77159	350.136	24.5779					350.112	23.7355	350.139	24.5867
			350.315	7.78025	350.334	24.603					350.31	23.7693	350.336	24.6151
			350.511	7.78625	350.53	24.6276					350.509	23.7985	350.534	24.6441
			350.711	7.79169	350.726	24.6509					350.706	23.8245	350.734	24.6744
			350.911	7.79425	350.925	24.6788					350.901	23.8528	350.933	24.701
			351.109	7.80142	351.125	24.7078					351.098	23.8838	351.13	24.7301
			351.307	7.80917	351.325	24.7379					351.298	23.9179	351.328	24.7599
			351.507	7.8156	351.523	24.7644					351.498	23.9502	351.526	24.7852
			351.704	7.81774	351.722	24.7904					351.697	23.9837	351.722	24.8101
			351.9	7.82342	351.92	24.8171					351.896	24.0163	351.918	24.8387
			352.099	7.83002	352.117	24.8435					352.095	24.0456	352.117	24.8674
			352.299	7.83484	352.314	24.8673					352.291	24.0752	352.318	24.8982
			352.497	7.84142	352.514	24.8927					352.487	24.1056	352.518	24.9332
			352.695	7.84675	352.714	24.921					352.687	24.1391	352.717	24.9677
			352.895	7.8508	352.912	24.9494					352.886	24.1701	352.916	24.9956
			353.091	7.85879	353.11	24.9749					353.084	24.2022	353.112	25.0229
			353.286	7.86401	353.307	24.9987					353.282	24.2317	353.308	25.0503
			353.484	7.86781	353.503	25.0216					353.481	24.2607	353.507	25.0821
			353.684	7.87465	353.699	25.0473					353.676	24.2903	353.708	25.113
			353.883	7.88215	353.899	25.0757					353.873	24.3206	353.907	25.1415
			354.082	7.88654	354.1	25.1046					354.072	24.3533	354.104	25.1683
			354.282	7.89035	354.298	25.134					354.271	24.3877	354.302	25.1954
			354.479	7.89763	354.497	25.1632					354.47	24.4209	354.498	25.2235
			354.676	7.9024	354.696	25.1892					354.669	24.4539	354.694	25.253
			354.875	7.90967	354.892	25.2127					354.868	24.4848	354.893	25.283
			355.075	7.9147	355.089	25.2366					355.066	24.5154	355.093	25.313
			355.273	7.92366	355.289	25.2653					355.262	24.5465	355.292	25.3483
			355.471	7.92669	355.488	25.2923					355.46	24.5791	355.491	25.3808
			355.67	7.9288	355.685	25.3203					355.661	24.6113	355.691	25.4112
			355.867	7.93506	355.884	25.3443					355.86	24.643	355.889	25.4394
			356.062	7.94368	356.083	25.3692					356.058	24.6742	356.084	25.4666
			356.259	7.95039	356.278	25.3935					356.256	24.7028	356.282	25.4982
			356.459	7.95342	356.474	25.4179					356.453	24.7314	356.482	25.5285
			356.659	7.9576	356.673	25.4467					356.648	24.7593	356.679	25.5589
			356.857	7.96861	356.873	25.4772					356.845	24.7894	356.877	25.592
			357.056	7.97358	357.072	25.5054					357.045	24.8238	357.078	25.6228
			357.255	7.97726	357.271	25.5354					357.245	24.8536	357.275	25.65
			357.451	7.98426	357.47	25.561					357.443	24.888	357.47	25.6782
			357.647	7.99101	357.667	25.5866					357.642	24.922	357.667	25.7066
			357.848	7.99269	357.863	25.6138					357.841	24.951	357.867	25.7386
			358.048	7.99672	358.062	25.643					358.038	24.9795	358.067	25.7711
			358.246	8.00649	358.263	25.6702					358.235	25.0125	358.265	25.8083
			358.445	8.01367	358.461	25.6986					358.435	25.0437	358.464	25.8383
			358.643	8.01519	358.66	25.7236					358.634	25.0753	358.662	25.8691
			358.839	8.02123	358.858	25.7491					358.831	25.1051	358.858	25.8979
			359.035	8.02662	359.055	25.7726					359.031	25.1356	359.056	25.9279
			359.234	8.03265	359.25	25.7977					359.229	25.1616	359.257	25.9599
			359.433	8.0376	359.448	25.8256					359.424	25.1885	359.456	25.9921
			359.632	8.04381	359.648	25.8531					359.62	25.219	359.654	26.0225
			359.831	8.04991	359.847	25.8827					359.819	25.2528	359.853	26.0519
			360.03	8.05524	360.045	25.9131					360.019	25.2852	360.05	26.081
			360.227	8.06208	360.244	25.9416					360.219	25.3186	360.246	26.1071
			360.424	8.06835	360.443	25.97					360.418	25.3523	360.443	26.1379
			360.623	8.07462	360.64	25.9972					360.617	25.3816	360.641	26.1702
			360.823	8.0779	360.837	26.0265					360.813	25.4104	360.84	26.2002
			361.021	8.08301	361.037	26.0539					361.01	25.4381	361.039	26.2321
			361.219	8.08998	361.236	26.0812					361.209	25.4713	361.238	26.268
			361.419	8.09382	361.433	26.1089					361.41	25.5009	361.438	26.3003
			361.615	8.10234	361.633	26.1349					361.608	25.5308	361.635	26.3297
			361.809	8.10833	361.831	26.1604					361.805	25.562	361.831	26.3588
			362.007	8.11295	362.027	26.1846					362.004	25.5908	362.03	26.3898
			362.208	8.11775	362.222	26.2091					362.2	25.617	362.23	26.4229
			362.406	8.12503	362.421	26.2386					362.396	25.6429	362.429	26.4541
			362.606	8.12865	362.621	26.2693					362.594	25.6743	362.627	26.4862
			362.805	8.13257	362.82	26.3024					362.794	25.7076	362.826	26.5153
			363.003	8.13832	363.02	26.3352					362.993	25.7409	363.021	26.5433
			363.199	8.14625	363.219	26.367					363.192	25.7722	363.217	26.5697
			363.396	8.15404	363.416	26.3924					363.392	25.8027	363.415	26.6025
			363.597	8.1573	363.612	26.4171					363.59	25.8328	363.616	26.636
			363.796	8.16199	363.811	26.4477					363.785	25.8615	363.815	26.6711
			363.994	8.17006	364.012	26.4804					363.983	25.89	364.013	26.7023
			364.193	8.17498	364.21	26.5083					364.183	25.9212	364.212	26.732
			364.391	8.18063	364.408	26.5354					364.383	25.9533	364.411	26.7617
			364.587	8.18388	364.606	26.5615					364.58	25.9842	364.608	26.7925
			364.783	8.19201	364.802	26.5878					364.779	26.0119	364.806	26.8237
			364.982	8.19721	364.998	26.6156					364.977	26.041	365.006	26.8556
			365.182	8.19781	365.196	26.6471					365.172	26.0666	365.205	26.8863
			365.38	8.20636	365.397	26.6787					365.369	26.0952	365.402	26.9179
			365.579	8.21457	365.595	26.7103					365.569	26.1284	365.601	26.9445
			365.778	8.21841	365.794	26.7414					365.769	26.1599	365.799	26.9687
			365.975	8.22244	365.994	26.7713					365.968	26.1917	365.994	26.9966
			366.172	8.23026	366.192	26.8007					366.167	26.2223	366.19	27.0276
			366.371	8.23606	366.387	26.8315					366.365	26.2508	366.39	27.0598
			366.571	8.24179	366.585	26.8603					366.561	26.2788	366.589	27.093
			366.768	8.24832	366.785	26.8941					366.758	26.3078	366.789	27.1249
			366.967	8.25446	366.985	26.9266					366.958	26.3379	366.989	27.1543
			367.166	8.25581	367.183	26.9568					367.157	26.3675	367.188	27.1844
			367.362	8.26334	367.382	26.984					367.355	26.396	367.383	27.2116
			367.557	8.27146	367.579	27.0126					367.554	26.4237	367.579	27.2379
			367.755	8.27607	367.775	27.041					367.753	26.4491	367.779	27.2698
			367.956	8.27847	367.972	27.0706					367.948	26.4766	367.98	27.3002
			368.155	8.2879	368.171	27.1038					368.144	26.5029	368.178	27.3269
			368.353	8.29445	368.371	27.1368					368.343	26.5319	368.376	27.3535
			368.553	8.29729	368.57	27.1687					368.543	26.5622	368.574	27.3821
			368.75	8.3041	368.769	27.201					368.741	26.5962	368.77	27.409
			368.947	8.31099	368.967	27.2326					368.94	26.6262	368.967	27.4388
			369.146	8.31604	369.164	27.2599					369.14	26.6531	369.167	27.4699
			369.345	8.32307	369.361	27.2912					369.337	26.6794	369.366	27.4997
			369.543	8.32867	369.56	27.3244					369.533	26.7037	369.564	27.5299
			369.741	8.33315	369.76	27.356					369.731	26.7321	369.762	27.5601
			369.94	8.33798	369.958	27.3865					369.932	26.7574	369.962	27.5859
			370.138	8.34657	370.157	27.4158					370.131	26.7836	370.16	27.6134
			370.334	8.35326	370.355	27.4462					370.329	26.8088	370.356	27.6384
			370.531	8.3568	370.55	27.474					370.527	26.8323	370.554	27.669
			370.73	8.36359	370.746	27.5037					370.724	26.8507	370.754	27.696
			370.929	8.36875	370.945	27.5372					370.92	26.8692	370.953	27.7251
			371.128	8.37132	371.145	27.5717					371.117	26.888	371.151	27.7536
			371.327	8.37692	371.344	27.6057					371.317	26.908	371.35	27.7815
			371.526	8.38237	371.543	27.6382					371.517	26.916	371.547	27.8042
			371.722	8.39148	371.743	27.6712					371.715	21.0683	371.742	27.8266
			371.918	8.39922	371.94	27.6991					371.827	10.6017	371.938	27.8538
			372.118	8.40311	372.136	27.7271							372.139	27.8851
			372.318	8.40518	372.334	27.7611							372.339	27.917
			372.517	8.41428	372.535	27.7951							372.538	27.9482
			372.715	8.41803	372.734	27.8282							372.737	27.9779
			372.914	8.42121	372.932	27.8586							372.935	28.0025
			373.109	8.43046	373.13	27.8898							373.131	28.0261
			373.305	8.43928	373.327	27.9194							373.329	28.0551
			373.503	8.44162	373.522	27.9493							373.529	28.0851
			373.703	8.4456	373.72	27.9807							373.729	28.1114
			373.902	8.45205	373.92	28.0154							373.926	28.1379
			374.1	8.45923	374.119	28.0517							374.124	28.1632
			374.3	8.46463	374.317	28.085							374.322	28.1872
			374.498	8.47003	374.517	28.1177							374.518	28.21
			374.696	8.47654	374.715	28.1496							374.715	28.238
			374.895	8.48183	374.912	28.181							374.914	28.2679
			375.093	8.48566	375.109	28.2135							375.113	28.297
			375.291	8.49086	375.31	28.2481							375.312	28.3263
			375.488	8.49834	375.509	28.2803							375.512	28.3605
			375.687	8.50127	375.706	28.3112							375.711	28.388
			375.883	8.50801	375.904	28.3438							375.908	28.4141
			376.079	8.51646	376.103	28.3733							376.104	28.4398
			376.278	8.52348	376.298	28.4017							376.303	28.4702
			376.478	8.5261	376.495	28.434							376.503	28.5035
			376.678	8.53188	376.694	28.4675							376.702	28.5336
			376.876	8.5391	376.894	28.5							376.9	28.5589
			377.076	8.54508	377.092	28.5362							377.098	28.5819
			377.274	8.54773	377.292	28.5712							377.294	28.606
			377.47	8.55686	377.491	28.604							377.49	28.6337
			377.668	8.56223	377.687	28.6329							377.688	28.6646
			377.868	8.56598	377.884	28.6648							377.889	28.695
			378.067	8.57169	378.083	28.6997							378.088	28.73
			378.264	8.57951	378.283	28.7345							378.285	28.7584
			378.463	8.58381	378.481	28.7625							378.485	28.7879
			378.66	8.587	378.679	28.7939							378.683	28.8171
			378.856	8.59616	378.878	28.8248							378.879	28.8433
			379.053	8.60354	379.074	28.8556							379.077	28.871
			379.253	8.60781	379.27	28.8867							379.278	28.9018
			379.452	8.61152	379.469	28.9185							379.476	28.9324
			379.65	8.61774	379.668	28.9511							379.674	28.9626
			379.849	8.62625	379.867	28.9859							379.873	28.9913
			380.048	8.63049	380.064	29.0159							380.071	29.0157
			380.246	8.63819	380.261	29.0483							380.266	29.0425
			380.443	8.64311	380.46	29.0808							380.463	29.0717
			380.641	8.64831	380.659	29.1163							380.662	29.1046
			380.841	8.65335	380.859	29.1507							380.861	29.1367
			381.039	8.66105	381.059	29.1844							381.061	29.1704
			381.238	8.66589	381.257	29.2147							381.261	29.1999
			381.437	8.66961	381.455	29.2448							381.459	29.2289
			381.633	8.67488	381.654	29.2765							381.654	29.257
			381.828	8.68314	381.851	29.3056							381.851	29.2855
			382.027	8.68625	382.046	29.3305							382.051	29.3196
			382.227	8.69049	382.241	29.3622							382.251	29.3529
			382.426	8.70009	382.441	29.3948							382.45	29.3837
			382.625	8.70823	382.641	29.4272							382.648	29.4117
			382.824	8.71026	382.839	29.4632							382.846	29.4406
			383.021	8.71591	383.039	29.498							383.042	29.4676
			383.217	8.72453	383.238	29.53							383.237	29.4953
			383.416	8.73002	383.435	29.5559							383.435	29.5249
			383.617	8.73425	383.631	29.5842							383.636	29.5598
			383.816	8.73793	383.831	29.6178							383.834	29.594
			384.013	8.74707	384.031	29.6486							384.032	29.6273
			384.212	8.75309	384.228	29.6782							384.232	29.6569
			384.409	8.75765	384.427	29.7108							384.431	29.6881
			384.604	8.76456	384.626	29.74							384.628	29.7198
			384.802	8.77104	384.822	29.7669							384.825	29.7511
			385.001	8.77497	385.018	29.795							385.025	29.7837
			385.2	8.78101	385.216	29.8252							385.224	29.8156
			385.398	8.79012	385.416	29.8586							385.422	29.8466
			385.597	8.79594	385.615	29.891							385.621	29.8788
			385.796	8.8017	385.814	29.9244							385.819	29.9062
			385.993	8.8084	386.014	29.9568							386.013	29.9333
			386.191	8.81826	386.212	29.9838							386.21	29.9633
			386.39	8.82389	386.407	30.0098							386.411	29.9993
			386.591	8.83076	386.606	30.0393							386.611	30.0348
			386.79	8.83508	386.806	30.0702							386.809	30.0697
			386.987	8.84251	387.005	30.1015							387.008	30.1028
			387.184	8.84727	387.203	30.1313							387.207	30.1332
			387.38	8.85345	387.401	30.1583							387.403	30.1626
			387.576	8.86182	387.597	30.1823							387.601	30.1949
			387.776	8.86755	387.793	30.2086							387.801	30.23
			387.976	8.87254	387.991	30.2368							388	30.2622
			388.174	8.88013	388.191	30.2698							388.197	30.2948
			388.372	8.8879	388.391	30.3026							388.396	30.3247
			388.572	8.89281	388.588	30.3312							388.593	30.3523
			388.769	8.90224	388.787	30.3593							388.789	30.3842
			388.966	8.90722	388.986	30.3871							388.986	30.4187
			389.165	8.9143	389.182	30.4149							389.186	30.4521
			389.365	8.92	389.38	30.4427							389.385	30.4861
			389.562	8.92842	389.58	30.475							389.583	30.5193
			389.76	8.93575	389.779	30.5041							389.783	30.5559
			389.959	8.93865	389.977	30.5314							389.983	30.5907
			390.156	8.94611	390.176	30.5577							390.179	30.6232
			390.351	8.9564	390.375	30.5817							390.375	30.6523
			390.549	8.96405	390.57	30.6061							390.574	30.6878
			390.75	8.96571	390.766	30.6327							390.774	30.7229
			390.949	8.97437	390.965	30.6597							390.973	30.7533
			391.147	8.98409	391.165	30.69							391.171	30.7862
			391.346	8.988	391.364	30.7196							391.37	30.8177
			391.543	8.99243	391.564	30.7505							391.567	30.849
			391.74	9.00197	391.762	30.7764							391.762	30.8759
			391.938	9.01395	391.959	30.7991							391.96	30.9102
			392.139	9.02093	392.155	30.8242							392.161	30.9472
			392.338	9.0252	392.355	30.8527							392.36	30.9837
			392.536	9.03168	392.556	30.8815							392.558	31.0166
			392.735	9.0386	392.754	30.9064							392.757	31.0502
			392.932	9.04626	392.951	30.9301							392.956	31.0816
			393.128	9.05263	393.149	30.953							393.151	31.1119
			393.325	9.05887	393.345	30.9758							393.349	31.1443
			393.524	9.06858	393.542	30.9991							393.55	31.178
			393.723	9.07311	393.74	31.0264							393.749	31.2118
			393.921	9.07813	393.94	31.0528							393.946	31.2422
			394.121	9.08654	394.139	31.0815							394.145	31.274
			394.319	9.09377	394.337	31.1059							394.342	31.3022
			394.516	9.10116	394.536	31.132							394.538	31.3338
			394.713	9.10786	394.734	31.1575							394.735	31.3626
			394.911	9.11223	394.931	31.1845							394.934	31.3977
			395.111	9.11889	395.129	31.2107							395.134	31.4336
			395.31	9.1283	395.33	31.2352							395.333	31.4681
			395.509	9.13288	395.529	31.2608							395.532	31.5046
[truncated: 2,420 more rows]

## Sheet: Figure 1c
Figure 1c
Figure 1c(left)	Elongation at break (%)
		C-IP-SS	E-IP-SS	Es-MD
	Virgin	480	923	880
	Healed	397	919	-
Figure 1c(middle)	Tensile strength (MPa)
		C-IP-SS	E-IP-SS	Es-MD
	Virgin	42.88	6.76	35.8
	Healed	33.09	5.96	-
Figure 1c(right)	Toughness MJ m-3
		C-IP-SS	E-IP-SS	Es-MD
	Virgin	75.054	26.93	115
	Healed	48.348	20.75	-

## Sheet: Figure 3a
Figure 3a
	E-IP-SS		C-IP-SS		Es-MD
	Strain	Derivative modulus	Strain	Derivative modulus	Strain	Derivative modulus
	1.00024	14.9332	1	873	1	774.5
	1.00341	7.77455	1.00006	444.247	1.00006	362.615
	1.01084	2.47784	1.00085	52.0326	1.00084	3.72132
	1.01756	4.22229	1.00204	64.8194	1.00202	27.2186
	1.02419	3.82934	1.00397	29.569	1.00395	-7.2705
	1.03089	3.57333	1.00638	21.8679	1.00639	-0.48161
	1.03753	3.54051	1.00859	25.8933	1.0086	12.3174
	1.04422	3.27995	1.01065	23.9185	1.01065	9.75899
	1.05087	3.06851	1.01269	20.3209	1.01269	7.45205
	1.05755	3.03601	1.01472	19.3536	1.01471	8.86891
	1.06421	2.86648	1.01673	19.074	1.01671	8.1105
	1.0709	2.80507	1.01872	17.4524	1.0187	7.89492
	1.07753	2.81648	1.02069	16.3953	1.02067	8.04061
	1.08422	2.73128	1.02267	15.5363	1.02264	7.01252
	1.0909	2.73332	1.02467	15.214	1.02463	7.16834
	1.09754	2.63141	1.02666	15.2211	1.02662	7.25628
	1.10421	2.61434	1.02865	14.5452	1.02861	7.34925
	1.11086	2.47826	1.03064	14.017	1.0306	7.5402
	1.11756	2.32523	1.03262	13.6261	1.03259	6.87264
	1.12419	2.23928	1.03458	13.051	1.03456	7.2351
	1.13089	2.14136	1.03654	13.1522	1.03651	7.83699
	1.13755	2.28798	1.03852	12.7831	1.03849	6.97632
	1.14422	2.18011	1.04051	12.6231	1.04051	6.45909
	1.15088	2.12561	1.0425	13.0016	1.0425	6.5762
	1.15754	2.11704	1.04448	11.7857	1.04448	6.17929
	1.16423	2.08518	1.04648	10.5963	1.04646	6.61414
	1.17086	2.02323	1.04846	11.6645	1.04843	7.46565
	1.17755	1.83308	1.05042	11.8834	1.05038	7.95804
	1.18421	1.72053	1.05239	10.1364	1.05235	6.19336
	1.19089	1.76371	1.0544	10.2861	1.05436	5.44199
	1.19754	1.77287	1.05639	11.1364	1.05636	7.00919
	1.20422	1.8048	1.05837	10.4052	1.05834	6.33919
	1.21089	1.88042	1.06036	9.42872	1.06034	5.56848
	1.21753	1.74885	1.06233	10.216	1.06231	7.45489
	1.22421	1.72799	1.06429	10.881	1.06426	7.85289
	1.23086	1.57265	1.06626	9.73776	1.06625	5.19947
	1.23756	1.51834	1.06827	8.01542	1.06826	4.62521
	1.2442	1.45637	1.07027	8.75228	1.07024	6.92781
	1.2509	1.43906	1.07224	10.1473	1.07221	6.53808
	1.25755	1.56346	1.07423	8.96734	1.07421	4.5825
	1.26422	1.5595	1.07622	8.21348	1.07619	6.07051
	1.27088	1.58426	1.07819	9.04569	1.07814	6.84589
	1.27754	1.45838	1.08016	9.12957	1.08011	5.82438
	1.28423	1.38736	1.08216	8.10892	1.0821	5.15899
	1.29084	1.36438	1.08415	8.0516	1.0841	5.37768
	1.29755	1.30281	1.08613	8.23485	1.08608	5.77898
	1.30421	1.2026	1.08811	7.77119	1.08807	6.03769
	1.31089	1.19903	1.0901	7.94943	1.09006	6.22536
	1.31755	1.34537	1.09206	8.03827	1.09202	4.99948
	1.32422	1.32679	1.09402	7.51659	1.094	5.8093
	1.3309	1.271	1.096	7.73874	1.09599	6.05379
	1.33754	1.18416	1.098	7.82	1.09799	4.545
	1.34421	1.19496	1.1	7.81555	1.09997	4.75
	1.35087	1.16134	1.10199	7.11307	1.10196	4.91667
	1.35757	1.132	1.10398	6.477	1.10394	5.94728
	1.3642	1.04894	1.10594	7.25114	1.1059	6.31779
	1.37089	0.94113	1.10791	7.72614	1.10785	4.9505
	1.37756	1.14723	1.10989	7.19079	1.10984	4.41456
	1.38421	1.19949	1.1119	7.04432	1.11185	5.10983
	1.39088	1.05494	1.11388	6.7578	1.11383	5.45707
	1.39754	1.02362	1.11587	5.81156	1.11581	4.37989
	1.40423	1.07986	1.11786	6.46648	1.1178	4.81171
	1.41085	1.01666	1.11982	7.11477	1.11978	6.46178
	1.41755	1.01175	1.12179	6.43401	1.12175	5.21288
	1.4242	0.82536	1.12376	6.49426	1.12374	3.5402
	1.4309	0.81958	1.12575	7.18533	1.12573	4.55779
	1.43753	0.93875	1.12775	7.0597	1.12772	5.66516
	1.44423	0.94428	1.12974	6.13568	1.1297	4.33099
	1.4509	1.06177	1.13173	5.49749	1.13169	3.62472
	1.45753	0.91718	1.13372	5.96305	1.13366	6.07316
	1.46422	0.95419	1.13567	6.54479	1.13562	6.7602
	1.47086	0.82617	1.13764	6.10575	1.13758	3.97944
	1.47757	0.82258	1.13964	4.945	1.13958	2.9425
	1.48419	0.83936	1.14164	6.16694	1.14158	4.5398
	1.49089	0.64117	1.14362	6.93439	1.14356	5.50758
	1.49756	0.87904	1.14561	4.63136	1.14554	3.75014
	1.50422	0.77538	1.14759	5.19013	1.14753	3.08404
	1.51088	0.83282	1.14954	6.91538	1.1495	5.25056
	1.51754	0.96613	1.15149	6.16167	1.15148	4.53389
	1.52422	0.88834	1.15349	5.21291	1.15348	3.7825
	1.53086	0.74493	1.1555	5.41791	1.15548	4.70476
	1.53756	0.53384	1.15749	5.50503	1.15745	3.92837
	1.54421	0.53781	1.15948	5.09003	1.15943	3.36739
	1.55091	0.7837	1.16148	5.14878	1.16142	4.59302
	1.55754	0.83183	1.16344	5.6148	1.16338	5.70663
	1.56421	0.70783	1.1654	5.01102	1.16534	4.3699
	1.5709	0.73872	1.1674	4.75146	1.16733	3.3875
	1.57753	0.69842	1.16939	5.89247	1.16933	4.15907
	1.58422	0.89566	1.17137	5.49548	1.1713	4.55549
	1.59086	0.59212	1.17336	4.05609	1.17329	4.16392
	1.59757	0.55354	1.17534	4.45498	1.17529	3.83202
	1.60419	0.58448	1.1773	5.78575	1.17727	4.04641
	1.61089	0.49047	1.17927	5.71966	1.17923	3.5969
	1.61756	0.78165	1.18125	4.94977	1.18122	3.35001
	1.62421	0.66256	1.18325	5.2124	1.18322	4.51164
	1.63088	0.78274	1.18523	5.10296	1.1852	4.47222
	1.63754	0.726	1.18722	3.97127	1.18718	2.86336
	1.64422	0.52172	1.18923	4.07141	1.18917	3.27466
	1.65086	0.5555	1.1912	5.34075	1.19113	3.73724
	1.65755	0.44082	1.19316	5.91943	1.19309	4.20567
	1.66421	0.46085	1.19513	4.15009	1.19506	3.68782
	1.67089	0.50841	1.19714	3.59321	1.19706	3.11307
	1.67754	0.60759	1.19914	5.14409	1.19905	4.20603
	1.68423	0.70913	1.20112	4.76768	1.20104	2.92211
	1.69089	0.67993	1.2031	3.52356	1.20303	2.63165
	1.69754	0.62811	1.20507	3.90477	1.20503	4.70811
	1.70421	0.49179	1.20703	5.4936	1.20699	4.29901
	1.71088	0.49263	1.209	5.35881	1.20896	2.9684
	1.71756	0.54262	1.211	3.8725	1.21096	2.85389
	1.7242	0.42847	1.213	3.87609	1.21295	4.20529
	1.73089	0.54562	1.21498	4.7601	1.21492	4.67263
	1.73756	0.60393	1.21696	4.55101	1.21691	2.6608
	1.74422	0.50391	1.21895	3.99848	1.2189	2.45794
	1.75089	0.72557	1.22092	4.34141	1.22086	4.14489
	1.75754	0.55042	1.2229	4.31529	1.22283	4.11402
	1.76423	0.47456	1.22489	3.60536	1.22483	2.84667
	1.77086	0.4644	1.22689	4.22539	1.22682	3.30118
	1.77756	0.42263	1.22886	4.77581	1.22879	3.75595
	1.78421	0.4023	1.23085	3.27483	1.23078	2.96824
	1.7909	0.40028	1.23283	3.51845	1.23276	2.93695
	1.79754	0.56401	1.23479	4.54847	1.23472	3.52923
	1.80422	0.49695	1.23675	4.33249	1.23669	3.12907
	1.81089	0.51228	1.23874	3.69555	1.23869	3.095
	1.81754	0.50831	1.24074	4.21314	1.24069	3.43599
	1.82422	0.56151	1.24273	4.59548	1.24268	2.86432
	1.83085	0.44695	1.24472	3.42211	1.24467	2.26936
	1.83757	0.31206	1.24671	3.58104	1.24665	3.77612
	1.84421	0.3817	1.24869	5.09806	1.24862	4.15473
	1.8509	0.50113	1.25064	4.74679	1.25058	3.068
	1.85756	0.48628	1.25264	2.8347	1.25256	2.25086
	1.86422	0.52689	1.25465	3.38041	1.25456	3.19264
	1.87088	0.47565	1.25663	3.89646	1.25655	4.47461
	1.87754	0.48264	1.25861	3.4899	1.25853	2.32385
	1.88422	0.56386	1.26059	3.9116	1.26052	1.5284
	1.89085	0.3646	1.26256	3.76022	1.2625	3.28927
	1.89756	0.34106	1.26452	3.80063	1.26446	3.78675
	1.90421	0.36714	1.2665	3.99038	1.26644	2.31149
	1.9109	0.28562	1.2685	3.16104	1.26844	2.32664
	1.91755	0.42924	1.27049	4.06641	1.27042	3.28788
	1.92422	0.47205	1.27246	4.59037	1.2724	3.076
	1.9309	0.51508	1.27446	3.0516	1.27439	2.81521
	1.93754	0.50935	1.27645	2.79625	1.27636	3.11805
	1.94422	0.41542	1.27842	3.92893	1.27832	2.9546
	1.95087	0.38827	1.28039	3.81178	1.2803	2.54874
	1.95756	0.35877	1.28239	2.65397	1.28229	2.92965
	1.9642	0.31442	1.28438	3.69549	1.28428	2.76633
	1.9709	0.31425	1.28636	3.85629	1.28627	2.61593
	1.97756	0.37841	1.28835	2.52801	1.28827	2.46535
	1.98423	0.52969	1.29033	2.96609	1.29025	2.94352
	1.99087	0.5959	1.29229	4.29286	1.29221	4.10359
	1.99754	0.41174	1.29424	4.15126	1.29418	2.41293
	2.00422	0.41857	1.29623	2.99006	1.29618	1.08
	2.01086	0.31883	1.29824	3.27901	1.29818	2.85997
	2.01756	0.2848	1.30023	3.86432	1.30016	2.89446
	2.02421	0.21367	1.30222	3.18844	1.30215	2.19648
	2.0309	0.26377	1.30421	3.21458	1.30412	3.2
	2.03754	0.48633	1.30618	3.55178	1.30608	3.26092
	2.04422	0.47882	1.30814	3.0357	1.30805	2.70211
	2.0509	0.43485	1.31013	3.14573	1.31004	2.05421
	2.05754	0.41291	1.31212	3.56533	1.31204	2.2428
	2.06421	0.42404	1.31411	3.34925	1.31402	2.85606
	2.07087	0.37877	1.3161	2.97739	1.316	2.56326
	2.07756	0.32907	1.31809	2.89977	1.318	2.58014
	2.0842	0.31772	1.32005	2.94643	1.31997	3.23039
	2.09089	0.36025	1.32201	2.96645	1.32193	3.21941
	2.09755	0.3573	1.32399	3.49014	1.32392	1.22166
	2.10422	0.31048	1.32598	4.42196	1.32592	1.59603
	2.11089	0.4592	1.32796	3.86919	1.32791	3.24391
	2.11753	0.37934	1.32995	1.99651	1.32989	2.29798
	2.12424	0.36442	1.33196	2.02378	1.33187	2.22184
	2.13086	0.42654	1.33394	3.62474	1.33383	3.29592
	2.13756	0.3268	1.33591	3.35454	1.33579	2.99327
	2.14422	0.18644	1.33789	2.80907	1.33777	1.22377
	2.1509	0.25541	1.33989	3.66506	1.33978	2.20789
	2.15754	0.41486	1.34188	3.51004	1.34177	3.87688
	2.16422	0.41056	1.34386	2.63131	1.34376	2.78894
	2.1709	0.43748	1.34584	2.07292	1.34575	1.82043
	2.17753	0.38953	1.34781	2.30388	1.34773	2.78301
	2.18422	0.35514	1.34977	3.4587	1.34969	3.28048
	2.19087	0.36102	1.35174	3.83891	1.35167	1.30763
	2.19757	0.3247	1.35374	2.98878	1.35367	0.83143
	2.20419	0.2072	1.35575	2.68033	1.35566	2.77882
	2.2109	0.25176	1.35772	3.08806	1.35763	3.36927
	2.21756	0.34521	1.3597	2.60126	1.35962	2.16332
	2.22423	0.47575	1.36169	2.1731	1.36161	2.90438
	2.23087	0.43737	1.36366	3.19797	1.36356	3.56438
	2.23754	0.34333	1.36563	3.58462	1.36552	2.12393
	2.24422	0.39845	1.36763	2.905	1.36752	1.245
	2.25086	0.29915	1.36963	2.73662	1.36952	1.73417
	2.25756	0.24776	1.3716	2.25318	1.3715	2.38275
	2.26421	0.18776	1.37359	1.7762	1.37349	1.89196
	2.27089	0.19681	1.37557	2.73622	1.37548	1.83324
	2.27754	0.4065	1.37754	3.86645	1.37745	2.47462
	2.28422	0.38973	1.37949	3.83105	1.37942	2.50068
	2.2909	0.38437	1.38148	2.48368	1.38141	2.44592
	2.29753	0.50503	1.38348	2.0175	1.38341	2.50745
	2.30422	0.38874	1.38548	3.06545	1.38539	1.67677
	2.31087	0.1943	1.38746	2.93113	1.38737	1.07576
	2.31756	0.30118	1.38945	2.30573	1.38935	2.55465
	2.3242	0.29481	1.39142	2.7925	1.39131	3.21173
	2.3309	0.25532	1.39338	3.27495	1.39327	2.00705
	2.33756	0.39829	1.39538	2.22	1.39526	1.47853
	2.34422	0.44922	1.39738	2.50217	1.39726	3.00868
	2.35088	0.34537	1.39937	2.82104	1.39925	3.1005
	2.35755	0.28963	1.40135	1.82071	1.40124	0.9397
	2.36424	0.40629	1.40333	2.72006	1.40323	0.9434
	2.37084	0.27858	1.40529	2.94054	1.4052	3.02618
	2.37757	0.1709	1.40726	2.51269	1.40716	3.2461
	2.38421	0.20422	1.40923	3.14037	1.40915	1.27794
	2.3909	0.26363	1.41123	3.02622	1.41115	1.58141
	2.39755	0.33416	1.41322	2.81695	1.41313	3.57323
	2.40422	0.39044	1.4152	2.07323	1.41511	2.04932
	2.4109	0.48106	1.41719	1.32412	1.41711	0.68222
	2.41753	0.33495	1.41918	2.88503	1.41908	1.83011
	2.42421	0.25041	1.42115	3.30334	1.42103	2.73112
	2.43086	0.28112	1.42313	2.47242	1.423	2.38324
	2.43757	0.37701	1.42513	3.01141	1.425	2.09715
	2.4442	0.27844	1.42712	3.33696	1.42699	2.26884
	2.45088	0.17629	1.4291	2.17929	1.42898	1.6217
	2.45756	0.28935	1.43108	1.31313	1.43098	1.50361
	2.46422	0.32256	1.43306	2.25606	1.43297	2.03393
	2.47087	0.51788	1.43501	3.8687	1.43492	2.97526
	2.47753	0.38869	1.43698	3.69453	1.43689	2.07244
	2.48422	0.32366	1.43898	2.3475	1.43889	0.97716
	2.49086	0.2723	1.44098	1.77	1.4409	2.05447
	2.49755	0.14902	1.44298	2.43621	1.44287	2.51244
	2.50422	0.19851	1.44496	2.2996	1.44486	1.89381
	2.5109	0.26342	1.44695	2.07635	1.44684	1.63399
	2.51754	0.38248	1.44891	3.16059	1.4488	2.14541
	2.52422	0.35121	1.45089	3.47117	1.45076	2.28414
	2.53089	0.39902	1.45288	2.55104	1.45274	1.79154
	2.53754	0.43948	1.45488	1.81204	1.45474	1.9875
	2.54422	0.32274	1.45685	1.81125	1.45674	1.79192
	2.55087	0.23839	1.45884	1.83161	1.45872	1.23715
	2.55757	0.27207	1.46082	2.63457	1.46071	2.28765
	2.5642	0.16495	1.46279	3.20079	1.46269	3.30653
	2.5709	0.26517	1.46475	3.21094	1.46464	2.19727
	2.57756	0.42553	1.46672	2.36875	1.46663	0.90567
	2.58422	0.33223	1.46873	2.09524	1.46863	1.66446
	2.59088	0.39502	1.47071	2.68533	1.47062	1.80105
	2.59754	0.41075	1.4727	1.68652	1.4726	0.48485
	2.60422	0.30286	1.4747	1.8222	1.47458	1.85859
	2.61086	0.34794	1.47669	3.51113	1.47656	3.48283
	2.61755	0.21579	1.47865	3.40645	1.47851	2.15707
	2.62421	0.04069	1.48062	2.08378	1.48049	0.52457
	2.63091	0.18729	1.48263	2.20835	1.48249	1.32629
	2.63754	0.34384	1.48461	2.85606	1.48448	3.21106
	2.64422	0.45457	1.48659	2.06732	1.48647	1.71357
	2.65089	0.33073	1.48858	0.81299	1.48846	0.31968
	2.65754	0.2653	1.49055	1.837	1.49043	2.94556
	2.66421	0.40179	1.4925	3.99944	1.49238	3.85703
	2.67087	0.30974	1.49447	3.27707	1.49437	1.03173
	2.67756	0.37125	1.49647	1.2975	1.49639	-0.05176
	2.68419	0.22666	1.49847	1.98157	1.49837	2.18078
	2.69089	0.16073	1.50045	3.26657	1.50034	3.13864
	2.69755	0.4042	1.50245	2.42407	1.50233	0.81658
	2.70423	0.35055	1.50444	1.75285	1.50432	0.91082
	2.71088	0.39719	1.5064	2.88548	1.50627	3.18336
	2.71753	0.39292	1.50837	3.1117	1.50823	2.9399
	2.72423	0.32127	1.51037	1.625	1.51023	1.15229
	2.73086	0.23238	1.51237	2.06406	1.51222	0.70224
	2.73756	0.19265	1.51434	2.4778	1.5142	2.18716
	2.74421	0.18315	1.51632	1.72124	1.51619	2.20231
	2.7509	0.29516	1.51832	2.3116	1.51817	1.78294
	2.75754	0.35628	1.52027	3.03298	1.52014	1.40416
	2.76422	0.33376	1.52223	2.70204	1.52212	1.11131
	2.77089	0.4204	1.52422	2.27567	1.52412	1.905
	2.77754	0.43185	1.52622	2.75557	1.52612	2.12449
	2.7842	0.34776	1.52821	2.27057	1.5281	1.43434
	2.79088	0.18966	1.53021	1.10725	1.53008	2.07876
	2.79756	0.34997	1.5322	2.49797	1.53205	3.03046
	2.80419	0.30528	1.53417	4.02782	1.53402	2.26563
	2.81089	0.20477	1.53613	2.52733	1.53598	0.5109
	2.81755	0.24757	1.53812	1.31774	1.53796	0.11963
	2.82423	0.31616	1.54012	1.8906	1.53997	2.53329
	2.83087	0.50547	1.54211	2.53474	1.54196	3.24623
	2.83754	0.24818	1.54409	2.13384	1.54395	0.82915
	2.84423	0.37127	1.54607	1.70193	1.54594	0.33496
	2.85085	0.36174	1.54804	2.69397	1.54792	2.50095
	2.85755	0.0923	1.55	3.29002	1.54988	2.35701
	2.86421	0.19561	1.55198	2.53328	1.55186	1.12318
	2.87089	0.24876	1.55398	1.78666	1.55385	1.77469
	2.87754	0.39492	1.55597	2.76095	1.55583	2.85101
	2.88421	0.34495	1.55795	2.55743	1.55781	1.55687
	2.8909	0.38828	1.55994	1.34171	1.55981	0.16545
	2.89753	0.44479	1.56193	2.44707	1.56179	1.99443
	2.90421	0.35069	1.5639	2.97208	1.56375	3.09492
	2.91085	0.28028	1.56587	1.76108	1.56572	1.44619
	2.91756	0.2754	1.56787	1.45215	1.56771	0.51005
	2.92419	0.15101	1.56986	3.20238	1.5697	2.4295
	2.9309	0.25534	1.57184	3.15966	1.57168	2.7547
	2.93756	0.39479	1.57383	1.47784	1.57368	0.9325
	2.94423	0.37239	1.57581	1.8205	1.57568	1.36324
	2.95088	0.36602	1.57777	2.65267	1.57765	2.54992
	2.95754	0.25107	1.57972	3.25058	1.57961	1.64918
	2.96422	0.40243	1.58172	2.4469	1.58161	0.3753
	2.97086	0.34253	1.58373	1.77267	1.5836	1.57045
	2.97756	0.26971	1.58572	2.67852	1.58557	2.32581
	2.98421	0.25149	1.5877	2.64083	1.58755	1.45707
	2.9909	0.21864	1.58969	1.51609	1.58953	1.51131
	2.99754	0.28732	1.59165	1.6264	1.59149	1.89796
	3.00422	0.32671	1.59362	2.80089	1.59345	1.64866
	3.01089	0.40796	1.59562	2.1875	1.59544	1.01364
	3.01753	0.35553	1.59762	2.28001	1.59745	1.17947
	3.02421	0.33086	1.59959	2.94024	1.59944	1.78896
	3.03087	0.23145	1.60157	1.63454	1.60142	2.16753
	3.03756	0.33114	1.60356	2.00394	1.60342	2.11702
	3.0442	0.34074	1.60553	3.15234	1.6054	1.49539
	3.05089	0.24834	1.60749	2.00768	1.60736	0.72266
	3.05756	0.30715	1.60947	1.55247	1.60934	1.56929
	3.06422	0.3553	1.61147	2.58013	1.61134	2.91513
	3.07087	0.44518	1.61346	2.93674	1.61333	1.12814
	3.07753	0.33503	1.61544	2.06912	1.61532	0.29746
	3.08422	0.34544	1.61744	1.76104	1.6173	2.08475
	3.09085	0.27821	1.61942	2.61629	1.61926	3.03902
	3.09755	0.25835	1.62138	3.05063	1.62121	1.60074
	3.10421	0.20291	1.62336	1.81288	1.62319	0.37202
	3.11089	0.28217	1.62536	1.56394	1.62519	1.69638
	3.11754	0.29858	1.62735	2.68036	1.62718	3.01123
	3.12422	0.29587	1.62933	2.27466	1.62916	1.60485
	3.1309	0.55367	1.6313	1.74941	1.63116	0.20668
	3.13753	0.32041	1.63328	2.23096	1.63315	1.96679
	3.14422	0.30942	1.63524	2.86987	1.63511	2.68061
	3.15087	0.37055	1.63721	2.58258	1.63709	0.81801
	3.15756	0.34114	1.63921	1.8375	1.63909	0.01624
	3.16419	0.20333	1.64121	2.41578	1.64108	2.3043
	3.17091	0.14531	1.6432	2.70854	1.64306	3.02289
	3.17755	0.40031	1.64519	2.035	1.64505	0.98003
	3.18422	0.37462	1.64716	1.61675	1.64702	0.97145
	3.19088	0.42371	1.64913	2.27088	1.64896	2.55775
	3.19753	0.39938	1.65111	3.21425	1.65093	2.08648
	3.20423	0.30907	1.6531	2.34406	1.65293	0.3025
	3.21086	0.30299	1.65511	2.03385	1.65493	0.67611
	3.21755	0.25602	1.65709	2.62879	1.65691	2.44151
	3.22422	0.25531	1.65907	1.69779	1.6589	2.7879
	3.23089	0.28443	1.66106	1.56489	1.6609	1.08821
	3.23753	0.27637	1.66301	2.89147	1.66287	0.3401
	3.24422	0.33873	1.66497	3.1708	1.66484	1.72689
	3.25089	0.48145	1.66696	2.68254	1.66684	2.335
	3.25753	0.37911	1.66896	2.07198	1.66884	1.51699
	3.2642	0.37232	1.67095	2.25448	1.67082	0.97995
	3.27086	0.31368	1.67295	2.735	1.67279	1.36379
	3.27756	0.31964	1.67495	1.70745	1.67477	2.6267
	3.28419	0.28116	1.67692	2.14372	1.67673	2.19133
	3.29089	0.22355	1.67888	2.90721	1.67869	0.96614
	3.29755	0.37242	1.68086	1.42343	1.68067	1.01594
	3.30422	0.37612	1.68286	2.00424	1.68268	1.94525
	3.31087	0.38941	1.68484	3.09343	1.68467	1.51508
	3.31754	0.35535	1.68682	2.10512	1.68666	0.69347
	3.32423	0.46587	1.68881	1.4844	1.68865	1.884
	3.33085	0.33266	1.69077	2.26531	1.69062	2.59333
	3.33755	0.20173	1.69273	2.8128	1.69258	1.69174
	3.34421	0.1791	1.69471	2.34096	1.69457	-0.30043
	3.3509	0.22522	1.69671	2.5275	1.69658	0.84506
	3.35754	0.4322	1.69871	3.4921	1.69856	3.10354
	3.36422	0.38656	1.70069	2.28874	1.70054	2.32739
	3.3709	0.39149	1.70268	0.84673	1.70253	1.14288
	3.37754	0.42043	1.70467	2.27779	1.7045	1.93111
	3.38421	0.37489	1.70663	3.68697	1.70645	2.13669
	3.39087	0.3712	1.70861	2.31177	1.70842	0.42759
	3.39756	0.30024	1.71061	1.35987	1.71042	0.93339
	3.4042	0.22363	1.7126	2.53296	1.71241	2.49749
	3.4109	0.28293	1.71458	3.02793	1.7144	1.7591
	3.41756	0.41835	1.71657	1.92692	1.7164	0.19
	3.42422	0.44997	1.71855	1.24789	1.71838	1
	3.43087	0.51668	1.72051	2.51133	1.72034	2.94543
	3.43755	0.29124	1.72246	3.05468	1.72231	1.58349
	3.44423	0.24542	1.72445	2.01576	1.72432	0.15439
	3.45085	0.35428	1.72646	2.11124	1.72631	2.29425
	3.45755	0.25994	1.72845	2.98995	1.72828	2.88973
	3.4642	0.21766	1.73044	2.16834	1.73027	0.75827
	3.4709	0.30922	1.73243	1.19222	1.73225	0.8298
	3.47754	0.3824	1.73439	2.48774	1.7342	1.81404
	3.48422	0.42451	1.73636	3.3935	1.73617	1.45357
	3.49089	0.45455	1.73835	2.39045	1.73816	1.29286
	3.49752	0.37308	1.74036	2.6303	1.74016	1.8205
	3.5042	0.43045	1.74234	2.13636	1.74215	1.69598
	3.51087	0.24571	1.74432	1.01263	1.74414	1.53487
	3.51756	0.28902	1.7463	2.08565	1.74612	2.3201
	3.5242	0.35544	1.74826	2.77296	1.74809	1.9797
	3.53089	0.27609	1.75022	2.31862	1.75006	1.19949
	3.53756	0.37821	1.7522	2.14025	1.75205	1.593
	3.54422	0.45835	1.7542	2.6954	1.75405	2.05563
	3.55087	0.45901	1.75619	2.9079	1.75603	0.76162
	3.55754	0.35024	1.75819	2.40288	1.75802	0.46112
	3.56422	0.3481	1.76018	2.46932	1.76	2.07227
	3.57086	0.3739	1.76216	2.52338	1.76197	2.46862
	3.57755	0.26266	1.76413	2.35671	1.76392	1.54786
	3.58422	0.24113	1.76611	2.11672	1.7659	0.71139
	3.5909	0.3989	1.7681	1.46445	1.7679	1.30742
	3.59754	0.38518	1.7701	2.24672	1.76989	1.63568
	3.60423	0.30297	1.77208	2.81818	1.77188	1.35427
	3.61089	0.43418	1.77406	1.42311	1.77387	0.77889
	3.61754	0.45339	1.77603	2.0587	1.77586	1.79333
	3.62422	0.45913	1.77798	3.79474	1.77781	3.42502
	3.63087	0.25122	1.77995	2.77886	1.77979	1.12249
	3.63757	0.35983	1.78196	1.87367	1.7818	0.43301
	3.64419	0.30307	1.78396	2.41811	1.78379	2.47952
	3.65089	0.16406	1.78594	2.21513	1.78576	2.19425
	3.65756	0.47589	1.78793	1.84171	1.78774	0.12428
	3.66421	0.42969	1.78992	2.28157	1.78973	0.20222
	3.67087	0.43307	1.79188	3.47383	1.79168	3.00413
	3.67754	0.33223	1.79385	3.07944	1.79364	2.78638
	3.68423	0.40486	1.79585	1.60174	1.79564	0.36
	3.69085	0.46446	1.79786	2.53245	1.79764	1.33063
	3.69754	0.26499	1.79983	3.0398	1.79962	2.80936
	3.70422	0.24489	1.80181	1.3601	1.80161	1.40623
	3.7109	0.33397	1.8038	1.78264	1.80361	0.79706
	3.71752	0.39591	1.80576	3.18622	1.80558	1.18297
	3.72422	0.37376	1.80772	2.50409	1.80754	1.83989
	3.73089	0.51276	1.80971	2.18593	1.80953	1.73147
	3.73753	0.52435	1.8117	3.02261	1.81153	0.87942
	3.74421	0.34142	1.81369	2.21118	1.81351	1.19066
	3.75087	0.27289	1.81569	1.67349	1.8155	1.26642
	3.75756	0.38004	1.81768	1.99696	1.81748	2.15288
	3.76419	0.34614	1.81964	2.89238	1.81944	1.9949
	3.77089	0.24389	1.82161	3.57632	1.8214	1.06321
	3.77756	0.30419	1.8236	1.85241	1.82339	1.86352
	3.78423	0.47729	1.8256	1.43784	1.82539	1.89485
	3.79089	0.58456	1.82759	2.99424	1.82737	1.36801
	3.79754	0.41963	1.82956	2.41383	1.82936	1.23817
	3.80423	0.37378	1.83155	1.1981	1.83136	1.08216
	3.81085	0.32083	1.83352	2.52092	1.83333	2.48991
	3.81755	0.29039	1.83547	3.36581	1.83529	2.1422
	3.82422	0.24277	1.83745	2.20556	1.83726	0.83093
	3.8309	0.34721	1.83945	2.13492	1.83927	1.51808
	3.83755	0.42146	1.84144	3.12814	1.84126	1.76131
	3.84422	0.33455	1.84343	2.36181	1.84325	0.62563
	3.8509	0.40095	1.84542	1.22613	1.84524	0.05654
	3.85754	0.43304	1.84741	2.04815	1.84721	2.28589
	3.86422	0.42942	1.84938	3.61969	1.84916	2.92301
	3.87087	0.36413	1.85134	2.70973	1.85112	1.41526
	3.87756	0.45235	1.85333	1.30815	1.85312	1.285
	3.88419	0.26684	1.85533	2.70275	1.85512	2.29664
	3.89089	0.21105	1.85731	3.07775	1.8571	1.76914
	3.89755	0.49934	1.85931	1.49442	1.8591	0.9555
	3.90422	0.53271	1.86129	2.08807	1.86109	2.06497
	3.91087	0.46498	1.86324	3.66911	1.86306	1.93669
	3.91754	0.36269	1.8652	3.20386	1.86504	0.9697
	3.92422	0.47046	1.86719	1.6584	1.86702	0.65247
	3.93085	0.4191	1.86919	2.03529	1.86902	1.17784
	3.93755	0.24939	1.87118	2.9397	1.87099	1.87133
	3.94422	0.25273	1.87317	2.20101	1.87297	1.82057
	3.9509	0.30829	1.87516	2.18965	1.87494	1.60729
	3.95754	0.40623	1.87713	2.87311	1.8769	1.82302
	3.96422	0.32551	1.87909	2.67668	1.87887	1.72032
	3.9709	0.42735	1.8811	2.38913	1.88087	1.1775
	3.97755	0.56081	1.8831	2.23268	1.88287	2.0043
	3.98422	0.50992	1.88508	1.83586	1.88486	1.81132
	3.99087	0.3583	1.88706	1.67677	1.88684	1.41433
	3.99758	0.38802	1.88904	2.43001	1.88883	1.081
	4.0042	0.39216	1.891	3.41071	1.89081	1.08062
	4.0109	0.23914	1.89296	2.91969	1.89278	1.95439
	4.01757	0.41245	1.89495	2.4804	1.89477	1.68746
	4.02422	0.48267	1.89695	3.01111	1.89677	1.71023
	4.03088	0.4201	1.89893	2.91414	1.89874	1.95493
	4.03754	0.40479	1.90091	1.55676	1.90073	0.39447
	4.04423	0.54728	1.90292	1.56686	1.90272	1.3958
	4.05087	0.35658	1.9049	3.7366	1.90467	2.9895
	4.05756	0.24008	1.90686	3.65327	1.90663	1.22271
	4.06421	0.39756	1.90884	1.8148	1.90861	0.32847
	4.07089	0.32875	1.91084	1.89153	1.91062	1.30574
	4.07754	0.29179	1.91283	2.81158	1.9126	2.5
	4.08423	0.43833	1.91481	2.27755	1.91458	1.36848
	4.09089	0.50075	1.91681	1.75727	1.91658	0.60586
	4.09753	0.49851	1.91878	2.92292	1.91856	2.60616
	4.1042	0.50514	1.92072	3.50921	1.92053	2.67766
	4.11086	0.33826	1.92269	2.49395	1.9225	0.39486
	4.11756	0.38845	1.9247	2.26711	1.9245	0.03398
	4.12419	0.38536	1.92669	3.13568	1.92649	2.32173
	4.13089	0.29771	1.92868	2.94045	1.92847	2.63078
	4.13757	0.468	1.93066	2.36758	1.93046	0.65351
	4.14421	0.53624	1.93265	2.09169	1.93244	1.42808
	4.15088	0.39454	1.93462	3.00065	1.9344	2.34711
	4.15754	0.42637	1.93658	3.20005	1.93637	1.37404
	4.16423	0.46668	1.93858	2.07499	1.93836	0.59799
	4.17086	0.34586	1.94059	2.62622	1.94035	1.48995
	4.17756	0.37048	1.94257	3.31972	1.94234	2.6206
	4.18422	0.30802	1.94456	1.92073	1.94433	1.47739
	4.1909	0.32422	1.94654	1.60995	1.94632	1.3369
	4.19754	0.42623	1.9485	2.82623	1.94828	1.60498
	4.20422	0.36637	1.95045	2.90315	1.95025	1.58136
	4.21091	0.60027	1.95243	2.65962	1.95225	1.4875
	4.21754	0.4924	1.95443	3.0175	1.95425	1.60919
	4.22421	0.38668	1.95643	3.17678	1.95622	1.64351
	4.23088	0.36659	1.95842	2.24623	1.95821	1.19765
	4.23757	0.45111	1.96041	2.24803	1.96019	2.42517
	4.2442	0.41089	1.96239	2.50655	1.96215	2.14286
	4.2509	0.20308	1.96435	2.48298	1.96411	1.08871
	4.25756	0.41692	1.96632	2.2405	1.9661	0.75377
	4.26423	0.56939	1.96833	2.26979	1.96809	0.89698
	4.27087	0.42465	1.97032	3.66483	1.97008	2.1304
	4.27754	0.41838	1.9723	2.999	1.97206	1.53699
	4.28423	0.5572	1.97429	1.75152	1.97406	1.03699
	4.29085	0.34026	1.97627	3.09149	1.97604	3.09924
	4.29755	0.37917	1.97822	3.26181	1.97801	2.52348
	4.30421	0.24347	1.98019	2.15585	1.97999	-0.01626
	4.31089	0.24105	1.98219	2.6525	1.98199	0.54467
	4.31754	0.46365	1.98419	3.99919	1.98398	2.08442
	4.32422	0.41795	1.98616	3.91989	1.98595	1.64472
	4.3309	0.61098	1.98815	1.9282	1.98794	1.15234
	4.33753	0.57087	1.99015	1.80019	1.98991	1.81297
	4.34421	0.33737	1.99212	3.77919	1.99187	2.5084
	4.35087	0.29879	1.99409	3.0715	1.99384	1.64279
	4.35755	0.41382	1.99609	1.39545	1.99584	1.12417
	4.3642	0.38062	1.99808	2.78842	1.99783	1.78114
	4.37089	0.31809	2.00005	3.18047	1.99981	1.27109
	4.37757	0.48947	2.00205	1.67694	2.0018	1.14912
	4.38422	0.50501	2.00403	2.3047	2.0038	2.20765
	4.39088	0.46288	2.00598	3.40617	2.00576	2.4588
	4.39755	0.39028	2.00794	3.06592	2.00773	1.56114
	4.40424	0.49905	2.00994	2.8303	2.00973	1.27394
	4.41086	0.44679	2.01193	3.42211	2.01172	1.64753
	4.41756	0.23454	2.01392	3.40431	2.0137	0.93939
	4.42422	0.26885	2.01592	2.34149	2.01568	0.34596
	4.43091	0.39075	2.01791	1.9291	2.01766	1.94028
	4.43755	0.49886	2.01987	2.92452	2.01963	3.33074
	4.44423	0.46986	2.02184	3.16879	2.02159	2.19602
	4.4509	0.50391	2.02383	2.63187	2.02357	0.6754
	4.45753	0.44582	2.02583	2.45952	2.02557	0.93
	4.46422	0.46871	2.02781	2.33519	2.02757	1.56133
	4.47087	0.44919	2.0298	2.7367	2.02956	1.98855
	4.47756	0.43238	2.03178	3.61623	2.03154	1.59532
	4.48419	0.3291	2.03375	3.70558	2.03351	0.85025
	4.49089	0.2855	2.03572	2.73582	2.03548	1.64047
	4.49757	0.53823	2.0377	2.23043	2.03747	2.25377
	4.50421	0.47397	2.0397	2.73043	2.03946	1.70295
	4.51088	0.43501	2.04168	2.96465	2.04146	0.75391
	4.51754	0.45791	2.04366	3.13422	2.04344	0.97222
	4.52421	0.49773	2.04566	2.40597	2.04542	1.92775
	4.53085	0.41867	2.04765	3.01398	2.04738	2.53316
	4.53755	0.3485	2.0496	4.29513	2.04934	2.12057
	4.54421	0.37427	2.05157	2.45721	2.05132	0.94684
	4.5509	0.38939	2.05358	1.66098	2.05332	1.21225
	4.55753	0.43047	2.05557	3.58243	2.05531	1.94221
	4.56423	0.38493	2.05755	2.9769	2.0573	0.98744
	4.5709	0.59695	2.05954	1.79114	2.05929	0.29043
	4.57752	0.57639	2.06151	2.64648	2.06127	2.62454
	4.58422	0.41799	2.06346	3.48912	2.06323	3.32656
	4.59088	0.32316	2.06543	3.74591	2.06521	1.53497
	4.59758	0.3843	2.06743	2.67505	2.06721	0.27619
	4.60419	0.48966	2.06944	2.20217	2.0692	0.59223
	4.6109	0.37423	2.07142	3.20458	2.07118	2.35856
	4.61757	0.42253	2.07341	3.1465	2.07317	1.86797
	4.62422	0.46068	2.07539	2.74287	2.07514	1.21243
	4.63088	0.53681	2.07736	3.60146	2.0771	1.68622
	4.63754	0.49247	2.07934	3.2664	2.07906	1.69423
	4.64423	0.48405	2.08133	2.49627	2.08106	1.2125
	4.65086	0.39715	2.08333	2.9521	2.08306	1.19843
	4.65755	0.26839	2.08531	3.08081	2.08504	1.92384
	4.66422	0.27338	2.08729	2.3285	2.08703	1.81407
	4.6709	0.45402	2.08928	3.1778	2.08902	1.59407
	4.67754	0.57805	2.09123	3.69245	2.09099	1.86041
	4.68421	0.35077	2.09319	2.53978	2.09296	1.5025
	4.69091	0.44502	2.09518	2.42534	2.09496	1.31406
	4.69753	0.51986	2.09718	3.43073	2.09695	1.39994
	4.70421	0.47223	2.09916	3.91573	2.09893	1.18889
	4.71087	0.44092	2.10116	2.9675	2.10092	0.89596
	4.71756	0.41292	2.10316	2.03571	2.1029	2.73648
	4.72418	0.36195	2.10512	2.82653	2.10485	3.16296
	4.73089	0.25082	2.10708	3.83541	2.10681	1.30485
	4.73756	0.4635	2.10907	2.65343	2.1088	0.91541
	4.74421	0.52049	2.11108	2.61009	2.1108	2.36768
	4.75088	0.48444	2.11306	3.5	2.11279	2.99497
	4.75754	0.41054	2.11504	2.84596	2.11478	0.7473
	4.76423	0.36229	2.11702	2.72476	2.11678	0.38648
	4.77085	0.42227	2.11899	3.1599	2.11875	2.42296
	4.77756	0.31958	2.12096	3.62453	2.12071	3.17071
	4.78422	0.24158	2.12294	4.06516	2.1227	1.37923
	4.79089	0.32152	2.12493	3.05049	2.1247	1.24104
	4.79755	0.43275	2.12693	2.50024	2.12669	2.48265
	4.80423	0.40736	2.12892	3.00986	2.12866	2.16105
	4.8109	0.51883	2.1309	2.50505	2.13065	1.25495
	4.81754	0.47941	2.13288	2.88049	2.13262	1.40648
	4.82422	0.46782	2.13485	3.96193	2.13457	1.65521
	4.83088	0.36293	2.13682	3.27687	2.13654	1.35925
	4.83757	0.38166	2.13882	2.42	2.13854	1.3825
	4.84419	0.3755	2.14082	3.32811	2.14054	1.72794
	4.8509	0.23675	2.1428	2.94503	2.14253	1.57538
	4.85756	0.47837	2.14479	2.36919	2.14452	1.49749
	4.86422	0.48899	2.14676	3.05913	2.14651	2.31362
	4.87088	0.49691	2.14871	3.93984	2.14847	2.40256
	4.87754	0.48185	2.15068	3.87798	2.15044	1.07898
	4.88423	0.51803	2.15268	3.1175	2.15244	-0.3175
	4.89085	0.41087	2.15468	2.97369	2.15444	1.30402
	4.89755	0.35022	2.15666	3.11869	2.15641	2.34647
	4.90421	0.39117	2.15866	2.82538	2.15839	1.36364
	4.91089	0.36574	2.16065	2.89425	2.16037	1.44012
	4.91753	0.49259	2.16261	3.42801	2.16233	1.98214
	4.92421	0.43671	2.16458	2.95164	2.16429	1.50071
	4.9309	0.5258	2.16658	3.58	2.16629	1.185
	4.93752	0.48005	2.16858	3.6842	2.16829	2.04955
	4.94422	0.40682	2.17055	2.48439	2.17027	2.47339
	4.95086	0.46828	2.17254	2.4392	2.17226	1.89698
	4.95755	0.42471	2.17452	3.66427	2.17425	1.84895
	4.96419	0.34768	2.17648	3.8922	2.17622	2.31726
	4.97089	0.32442	2.17845	3.75127	2.17819	1.50097
	4.97757	0.42637	2.18042	3.17433	2.18018	1.13587
	4.98422	0.57124	2.18242	2.81632	2.18219	2.3017
	4.99087	0.62149	2.18441	3.09548	2.18418	2.62086
	4.99755	0.42783	2.1864	2.75879	2.18616	1.17929
	5.00423	0.43649	2.18839	2.88945	2.18814	1.87751
	5.01085	0.4818	2.19038	4.37558	2.19009	3.45897
	5.01755	0.36348	2.19234	3.97387	2.19204	2.46914
	5.02422	0.29902	2.19432	1.96311	2.19401	0.89321
	5.0309	0.40794	2.19632	2.47788	2.19602	1.04639
	5.03754	0.44497	2.19831	3.73447	2.19801	1.88945
	5.04422	0.31816	2.20029	3.09879	2.2	1.08684
	5.05091	0.59036	2.20228	2.53313	2.20201	0.5741
	5.05753	0.55693	2.20426	3.43702	2.20399	2.48761
	5.0642	0.4154	2.20621	4.239	2.20595	3.42651
	5.07087	0.38047	2.20817	3.92791	2.20792	0.96574
	5.07756	0.30094	2.21017	2.3225	2.20993	0.09234
	5.08419	0.33394	2.21217	2.62166	2.21192	2.08066
	5.09089	0.24206	2.21416	4.01508	2.2139	2.32071
	5.09757	0.38918	2.21615	3.97887	2.21588	0.7399
	5.10421	0.5196	2.21813	3.27007	2.21786	1.59021
	5.11087	0.51994	2.2201	2.99746	2.21981	3.21696
	5.11753	0.48265	2.22207	3.20534	2.22178	1.96766
	5.12422	0.50518	2.22407	3.4775	2.22376	0.72371
	5.13086	0.35384	2.22607	3.57165	2.22576	0.74195
	5.13755	0.24681	2.22804	3.2465	2.22775	1.5603
	5.14421	0.3032	2.23003	2.51005	2.22974	2.51256
	5.15089	0.3508	2.23202	2.87097	2.23173	2.02445
	5.15753	0.39588	2.23397	3.88944	2.2337	1.80264
	5.16422	0.40657	2.23593	3.85264	2.23566	2.11236
	5.17089	0.56961	2.23792	3.08397	2.23765	0.84746
	5.17752	0.48065	2.23992	3.06136	2.23965	0.46053
	5.18422	0.47815	2.24191	3.64824	2.24164	1.39196
	5.19087	0.3425	2.2439	2.62938	2.24363	2.27882
	5.19757	0.26632	2.2459	2.82393	2.2456	3.26024
	5.20419	0.31884	2.24786	4.27551	2.24756	2.28571
	5.2109	0.27317	2.24982	4.54328	2.24952	0.96761
	5.21757	0.49937	2.25181	3.08546	2.25151	1.35475
	5.22421	0.43055	2.25382	2.72607	2.25351	2.6625
	5.23089	0.37198	2.2558	3.65404	2.25551	2.58326
	5.23754	0.43582	2.25778	3.44057	2.25749	0.92877
	5.24423	0.45139	2.25977	3.09374	2.25948	1.73753
	5.25085	0.33037	2.26174	3.49578	2.26145	3.81819
	5.25755	0.17422	2.2637	3.55978	2.26341	2.548
	5.26422	0.23945	2.26568	3.08891	2.2654	0.628
	5.27089	0.34272	2.26768	3.28795	2.26741	1.72328
	5.27753	0.36527	2.26967	3.3051	2.26939	2.59919
	5.28422	0.46683	2.27165	3.30051	2.27136	0.5818
	5.29091	0.50787	2.27363	3.17882	2.27335	0.3008
	5.29753	0.38742	2.27562	3.98129	2.27533	3.46884
	5.30421	0.4393	2.27759	4.97716	2.27728	3.02904
	5.31087	0.37561	2.27956	3.11122	2.27925	0.50878
	5.31756	0.29559	2.28157	1.72989	2.28125	0.39653
	5.32419	0.22452	2.28357	3.58567	2.28324	1.32161
	5.33089	0.2986	2.28554	4.53221	2.28523	1.76131
	5.33756	0.59403	2.28752	3.09848	2.28722	1.32451
	5.34421	0.47155	2.2895	2.86239	2.2892	2.05277
	5.35087	0.39737	2.29145	3.90018	2.29116	3.3457
	5.35754	0.48882	2.29342	3.95973	2.29314	1.78871
	5.36423	0.51995	2.29542	2.77352	2.29514	0.195
	5.37085	0.39708	2.29743	3.0637	2.29714	1.54265
	5.37755	0.25541	2.29941	4.17974	2.29912	2.24003
	5.38421	0.41557	2.3014	3.60302	2.30111	1.26275
	5.39088	0.44554	2.30339	2.98942	2.30309	1.3491
	5.39755	0.42121	2.30535	4.02041	2.30505	2.41071
	5.40422	0.32936	2.30731	4.11444	2.30701	1.75401
	5.4109	0.47531	2.30931	2.7134	2.309	1.20702
	5.41753	0.53177	2.31132	3.39878	2.311	1.36058
	5.42422	0.41875	2.31331	3.94083	2.31298	1.62843
	5.43088	0.44603	2.31528	2.91068	2.31497	1.71106
	5.43755	0.41288	2.31727	3.09621	2.31696	1.30822
	5.4442	0.35569	2.31923	4.04082	2.31893	1.92132
	5.45089	0.29835	2.32119	4.08578	2.3209	1.70858
	5.45757	0.56397	2.32317	2.87735	2.32289	1.16227
	5.46421	0.6123	2.32516	3.55665	2.32489	2.47265
	5.47087	0.44287	2.32714	4.98023	2.32687	2.08495
	5.47754	0.4296	2.32914	3.75	2.32884	0.3848
	5.48424	0.46011	2.33114	2.8228	2.33084	1.53184
	5.49085	0.42475	2.33312	3.70338	2.3328	2.90561
	5.49755	0.39146	2.33507	4.69833	2.33476	1.34029
	5.50421	0.27906	2.33705	3.67326	2.33674	0.45652
	5.51089	0.30415	2.33906	3.02615	2.33874	2.02485
	5.51754	0.44873	2.34105	4.01703	2.34073	2.24763
	5.52421	0.32983	2.34303	3.88135	2.34271	1.21278
	5.5309	0.51734	2.34502	2.61115	2.34471	0.77338
	5.53752	0.57023	2.347	2.81612	2.34669	2.71849
	5.54421	0.36422	2.34895	3.8556	2.34865	3.12883
	5.55087	0.3051	2.35091	3.92566	2.35062	0.31838
	5.55757	0.4589	2.35291	3.7075	2.35263	-0.29718
	5.56419	0.45044	2.35491	4.23397	2.35462	2.19882
	5.57089	0.30469	2.3569	4.10804	2.3566	2.86465
	5.57756	0.47468	2.35889	3.51104	2.35859	0.99091
	5.58421	0.43856	2.36087	3.50915	2.36057	1.61029
	5.59088	0.52392	2.36284	3.81218	2.36253	3.24401
	5.59754	0.5557	2.3648	3.62438	2.36448	1.82564
	5.60421	0.45361	2.36681	3.49688	2.36647	0.0575
	5.61085	0.48162	2.36881	3.94864	2.36847	1.19067
	5.61755	0.31867	2.37078	3.55089	2.37046	2.12814
	5.62422	0.32912	2.37276	3.55051	2.37245	2.10804
	5.6309	0.40713	2.37474	3.76104	2.37444	2.35031
	5.63754	0.36136	2.37671	3.72081	2.3764	1.51502
	5.64423	0.37048	2.37868	3.29563	2.37838	0.8632
	5.6509	0.44344	2.38066	3.46362	2.38037	1.27136
	5.65753	0.56368	2.38265	3.82663	2.38236	1.21106
	5.66422	0.55088	2.38464	4.38812	2.38435	1.26382
	5.67087	0.39704	2.38664	4.16198	2.38634	1.69829
	5.67756	0.38963	2.38863	3.00612	2.38832	2.40347
	5.68419	0.24945	2.3906	3.81832	2.39028	2.72959
	5.6909	0.29491	2.39256	4.57282	2.39224	1.30087
	5.69756	0.52145	2.39454	3.57156	2.39422	0.58729
	5.7042	0.40703	2.39656	3.51948	2.39623	2.03679
	5.71088	0.44698	2.39855	4.44792	2.39821	2.88384
	5.71754	0.46197	2.40053	3.06601	2.40019	1.27919
	5.72423	0.36839	2.40252	2.77229	2.40219	1.1265
	5.73086	0.3789	2.40449	4.00674	2.40416	2.8198
	5.73755	0.2565	2.40644	4.68695	2.40613	1.26184
	5.74422	0.28132	2.40841	4.48284	2.40812	0.32604
	5.7509	0.3037	2.41041	3.7025	2.41012	1.91295
	5.75754	0.34869	2.41241	3.81826	2.4121	2.72222
	5.76422	0.45017	2.41439	4.23907	2.41408	1.14285
	5.77089	0.48	2.41638	3.58543	2.41607	0.54603
	5.77753	0.48373	2.41837	3.83793	2.41804	2.55954
	5.78421	0.3962	2.42033	4.30414	2.42	2.71183
	5.79088	0.37668	2.4223	3.37582	2.42197	0.75473
	5.79756	0.45608	2.4243	3.47996	2.42397	0.54888
	5.80418	0.29694	2.42629	5.00004	2.42596	2.52004
	5.8109	0.29453	2.42827	4.41008	2.42793	2.44968
	5.81756	0.51201	2.43027	2.43785	2.42992	0.81658
	5.82422	0.40921	2.43225	3.31228	2.43191	1.61055
	5.83088	0.55863	2.4342	4.86621	2.43387	3.22222
	5.83754	0.51423	2.43616	4.91179	2.43585	1.78441
	5.84424	0.39981	2.43816	3.9025	2.43786	0.12219
	5.85085	0.33248	2.44016	3.63779	2.43986	1.16101
	5.85757	0.3325	2.44215	3.5402	2.44184	2.54798
	5.86422	0.34703	2.44414	4.01256	2.44382	2.04849
	5.87088	0.33077	2.44613	4.71893	2.44579	1.26479
	5.87754	0.47068	2.44809	4.4949	2.44775	2.09981
	5.88422	0.52194	2.45005	3.92924	2.44972	2.43152
	5.8909	0.55038	2.45204	3.73062	2.45171	0.78247
	5.89754	0.51291	2.45404	3.83363	2.45371	0.26982
	5.90421	0.51513	2.45603	3.45226	2.45569	1.35167
	5.91087	0.505	2.45802	3.15542	2.45768	1.98241
	5.91756	0.60806	2.46	4.12726	2.45967	2.52931
	5.92418	0.43665	2.46197	4.88675	2.46164	2.23096
	5.9309	0.37566	2.46393	4.37312	2.46361	2.03331
	5.93757	0.60178	2.46591	3.78934	2.4656	1.73869
	5.94422	0.61689	2.46791	4.22812	2.46759	1.11101
	5.95088	0.56137	2.4699	5.15594	2.46957	1.03563
	5.95754	0.61264	2.47188	3.37533	2.47156	1.36683
	5.96422	0.67047	2.47388	2.74605	2.47355	2.46548
	5.97085	0.47181	2.47585	4.61019	2.47551	3.17414
	5.97755	0.43405	2.47781	5.09805	2.47746	1.84289
	5.98421	0.60878	2.47979	4.01391	2.47944	0.31909
	5.99089	0.52165	2.48179	3.5	2.48145	1.1748
	5.99755	0.51672	2.48379	4.02323	2.48344	1.75976
	6.00422	0.6218	2.48578	3.93253	2.48542	0.71942
	6.0109	0.7455	2.48775	3.16497	2.48742	1.18659
	6.01753	0.75735	2.48972	3.80419	2.4894	3.44225
	6.02422	0.67683	2.49168	5.00978	2.49136	2.91007
	6.03087	0.63026	2.49365	4.34246	2.49333	0.34332
	6.03755	0.63587	2.49566	3.80348	2.49534	1.15834
	6.0442	0.59718	2.49767	4.33518	2.49732	3.42929
	6.05089	0.44043	2.49965	4.85859	2.4993	1.99487
	6.05757	0.6918	2.50163	4.24657	2.5013	0.40144
	6.06422	0.81604	2.50362	4.23196	2.50328	1.62353
	6.07088	0.70085	2.50558	4.79723	2.50524	2.39541
	6.07754	0.66287	2.50755	4.07365	2.5072	2.0244
	6.08423	0.72372	2.50955	3.3625	2.50918	0.96859
	6.09086	0.63768	2.51155	3.94412	2.51118	0.50141
	6.09756	0.50809	2.51353	4.7803	2.51316	2.01768
	6.10422	0.54543	2.51551	3.95455	2.51514	1.76194
	6.1109	0.59949	2.51749	3.90058	2.51713	1.12299
	6.11754	0.72549	2.51946	4.35299	2.5191	2.19438
	6.12422	0.74319	2.52142	4.12621	2.52108	2.37957
	6.1309	0.68048	2.52341	4.21794	2.52308	1.4425
	6.13753	0.71227	2.52541	4.48101	2.52508	1.06798
	6.14421	0.7998	2.52739	5.08217	2.52706	1.82576
	6.15088	0.76823	2.52938	4.34866	2.52904	1.39461
	6.15755	0.56683	2.53138	3.97791	2.53103	1.91275
	6.1642	0.49392	2.53335	4.91143	2.53299	2.47959
	6.17089	0.63479	2.53531	4.67476	2.53495	2.00403
	6.17757	0.7709	2.53729	3.61876	2.53694	1.12035
	6.18421	0.77444	2.5393	4.14401	2.53894	1.35051
	6.19088	0.80757	2.54128	4.79293	2.54092	2.3985
	6.19754	0.80641	2.54326	3.84997	2.54291	1.70101
	6.20423	0.78788	2.54525	3.87608	2.5449	1.0954
	6.21085	0.63805	2.54722	4.28287	2.54687	2.21177
	6.21756	0.56388	2.54917	4.78706	2.54883	1.88858
	6.22422	0.61979	2.55115	4.24141	2.55081	0.24631
	6.23089	0.63743	2.55316	3.9541	2.55282	1.57459
	6.23754	0.72561	2.55515	4.90714	2.5548	2.48232
	6.24422	0.69307	2.55713	4.98503	2.55678	1.67078
	6.2509	0.75895	2.55912	4.17588	2.55877	1.35765
	6.25753	0.70069	2.56111	4.23401	2.56075	2.07941
	6.26422	0.74583	2.56307	4.55831	2.5627	2.73764
	6.27087	0.75125	2.56505	3.81785	2.56467	1.57995
	6.27757	0.68772	2.56705	4.41381	2.56667	0.9825
	6.28419	0.6318	2.56903	5.12879	2.56867	2.15422
	6.2909	0.49755	2.57101	4.60049	2.57065	1.75922
	6.29756	0.68838	2.573	3.78141	2.57265	0.76966
	6.30422	0.78712	2.57499	4.64231	2.57464	1.70257
	6.31088	0.66574	2.57693	5.35677	2.5766	2.75765
	6.31754	0.64552	2.57889	4.35036	2.57856	2.15224
	6.32423	0.67756	2.58089	3.7784	2.58056	0.9575
	6.33086	0.64768	2.5829	4.60482	2.58256	1.76712
	6.33756	0.56669	2.58489	5.11725	2.58453	1.15552
	6.34422	0.4625	2.58687	3.88861	2.58652	0.4107
	6.3509	0.51082	2.58886	3.69233	2.5885	2.41441
	6.35755	0.77723	2.59083	5.39859	2.59045	3.31406
	6.36422	0.65719	2.59278	5.47904	2.59242	1.55194
	6.3709	0.6491	2.59478	4.16526	2.59442	0.57074
	6.37753	0.70883	2.59679	4.61443	2.59641	1.77387
	6.38422	0.54805	2.59877	4.48074	2.5984	2.08543
	6.39087	0.57533	2.60076	3.88478	2.60039	1.35427
	6.39756	0.59941	2.60274	4.35243	2.60238	1.28026
	6.40419	0.56905	2.60471	5.37916	2.60435	2.44701
	6.41088	0.41377	2.60666	5.0343	2.60631	2.90213
	6.41757	0.51126	2.60864	3.63937	2.60829	1.63444
	6.42421	0.64555	2.61064	4.81305	2.6103	0.98798
	6.43088	0.51996	2.61263	5.8555	2.61228	1.32323
	6.43755	0.50347	2.61461	4.26485	2.61426	1.13633
	6.44423	0.55878	2.61662	3.51488	2.61625	1.8248
	6.45085	0.48511	2.61861	5.30365	2.61822	2.50093
	6.45756	0.46651	2.62057	5.7173	2.62018	1.94125
	6.46421	0.412	2.62254	4.58451	2.62216	1.39008
	6.47089	0.36199	2.62453	4.05338	2.62416	1.2675
	6.47755	0.48997	2.62653	4.46336	2.62616	1.92793
	6.48423	0.64055	2.62851	4.64113	2.62814	0.99393
	6.4909	0.68533	2.6305	4.06033	2.63013	1.16834
	6.49753	0.6189	2.63248	4.77172	2.63212	3.15452
	6.50422	0.52683	2.63443	5.26667	2.63407	2.74048
	6.51087	0.57059	2.63639	4.31343	2.63604	0.68265
	6.51756	0.66376	2.6384	4.59343	2.63805	0.59166
	6.52419	0.52692	2.6404	5.38354	2.64004	2.58605
	6.5309	0.45091	2.64238	4.22665	2.64202	2.15909
	6.53757	0.56607	2.64437	4.27463	2.644	0.92114
	6.54422	0.70669	2.64635	5.59794	2.64597	2.13068
	6.55088	0.73429	2.64831	5.74441	2.64793	2.90987
	6.55755	0.75515	2.65029	4.77798	2.6499	1.20997
	6.56422	0.73161	2.65229	4.82171	2.6519	0.60279
	6.57085	0.62783	2.65428	5.09423	2.65389	1.65578
	6.57756	0.57464	2.65626	4.09423	2.65588	1.80549
	6.58422	0.60931	2.65825	4.01848	2.65788	1.5467
	6.5909	0.72309	2.66023	4.7482	2.65987	1.83154
	6.59753	0.73471	2.66219	5.3648	2.66183	1.79184
	6.60422	0.70508	2.66415	5.08985	2.6638	1.61262
	6.6109	0.85982	2.66614	4.43398	2.66578	1.82313
	6.61753	0.78394	2.66814	4.76815	2.66778	1.93462
	6.62422	0.78313	2.67013	4.71357	2.66977	1.98775
	6.63087	0.84995	2.67212	4.41791	2.67175	1.34956
	6.63757	0.77643	2.67412	4.75124	2.67374	1.55684
	6.64419	0.67589	2.67609	5.33716	2.6757	2.79847
	6.6509	0.76166	2.67805	5.44376	2.67766	2.03311
	6.65756	0.89702	2.68002	4.95568	2.67964	0.68415
	6.66421	0.86633	2.68203	5.04088	2.68165	1.1589
	6.67089	0.76981	2.68402	5.34422	2.68363	1.77778
	6.67754	0.82388	2.68601	4.86244	2.68561	1.60703
	6.68423	0.99248	2.68799	4.0222	2.6876	1.65753
	6.69086	0.79138	2.68996	5.1344	2.68958	2.21397
	6.69755	0.71713	2.69191	5.75614	2.69155	2.3175
	6.70423	0.75413	2.69389	4.76146	2.69353	1.86659
	6.7109	0.73738	2.6959	4.9054	2.69552	1.57457
	6.71754	0.78558	2.69788	5.56865	2.69752	1.02181
	6.72423	0.88743	2.69987	5.32663	2.69951	1.70777
	6.73089	0.93386	2.70186	4.52313	2.70149	2.11753
	6.73753	0.81758	2.70384	4.39541	2.70346	1.74606
	6.74422	0.80584	2.70581	5.60152	2.70542	2.01276
	6.75088	0.8074	2.70778	5.35214	2.70738	1.54077
	6.75756	0.73331	2.70978	3.865	2.70938	1.17335
	6.76419	0.74467	2.71178	4.95956	2.71137	2.20854
	6.7709	0.67003	2.71375	5.62701	2.71336	2.07789
	6.77757	0.77952	2.71574	4.86181	2.71535	1.44221
	6.7842	0.85615	2.71773	4.44584	2.71734	2.17752
	6.79088	0.86212	2.71969	5.33552	2.7193	2.33642
	6.79754	0.81548	2.72164	5.89722	2.72127	0.34341
	6.80423	0.79398	2.72363	4.74954	2.72327	0.44079
	6.81084	0.72767	2.72565	5.41184	2.72526	3.13304
	6.81756	0.64286	2.72763	5.91607	2.72724	2.49736
	6.82421	0.57785	2.72962	4.83417	2.72923	1.24736
	6.83089	0.57628	2.73161	5.40996	2.73121	2.12988
	6.83754	0.71799	2.73357	5.63296	2.73316	2.46858
	6.84422	0.75506	2.73554	4.83909	2.73513	1.32845
	6.85089	0.87617	2.73754	5.1275	2.73713	0.5775
	6.85753	0.6845	2.73954	5.08861	2.73913	1.59423
	6.86421	0.58196	2.74152	4.61869	2.7411	2.08575
	6.87087	0.59726	2.7435	4.80051	2.74309	0.59152
	6.87756	0.602	2.74548	5.50722	2.74509	1.99413
	6.88419	0.6	2.74744	5.79082	2.74705	3.07398
	6.8909	0.5001	2.7494	5.25367	2.74901	1.49735
	6.89756	0.60807	2.75139	4.77214	2.75101	1.115
	6.90423	0.62196	2.75339	5.51334	2.75301	2.40632
	6.91088	0.71901	2.75538	6.20854	2.75498	2.65248
	6.91755	0.67896	2.75737	5.2052	2.75697	1.19866
	6.92423	0.53579	2.75937	4.98823	2.75897	1.98026
	6.93085	0.39269	2.76135	6.28752	2.76093	3.20506
	6.93757	0.32595	2.76331	5.94144	2.76288	2.04079
	6.94421	0.43391	2.76528	4.49223	2.76486	0.61098
	6.95089	0.36705	2.76727	4.31008	2.76686	1.36
	6.95754	0.42524	2.76927	5.64096	2.76886	1.93841
	6.96421	0.45995	2.77125	6.18767	2.77084	1.30322
	6.9709	0.5394	2.77324	5.16494	2.77283	0.72999
	6.97753	0.60316	2.77522	4.47451	2.77481	2.47941
	6.98422	0.48726	2.77717	5.22526	2.77677	2.95416
	6.99087	0.47842	2.77913	6.15898	2.77875	0.69267
	6.99756	0.48829	2.78113	5.5225	2.78076	1.0407
	7.00419	0.50602	2.78313	5.31438	2.78275	2.43055
	7.0109	0.57671	2.78512	6.02513	2.78472	2.20694
	7.01756	0.74997	2.78711	6.12299	2.78671	0.76582
	7.02421	0.69565	2.78909	5.28947	2.78869	1.54002
	7.03087	0.60033	2.79106	5.01169	2.79064	2.97859
	7.03755	0.79609	2.79304	5.27737	2.79261	2.30741
	7.04422	0.81634	2.79503	5.12312	2.7946	1.14322
	7.05085	0.61103	2.79702	5.56533	2.79659	1.15578
	7.05755	0.59912	2.79901	6.75241	2.79858	1.63568
	7.06421	0.53946	2.80099	5.54798	2.80057	2.19598
	7.0709	0.60167	2.80297	4.85879	2.80256	2.99703
	7.07754	0.63488	2.80494	6.05856	2.80453	2.23858
	7.08423	0.73757	2.80689	5.7692	2.8065	1.34426
	7.0909	0.97683	2.80888	5.40626	2.8085	1.2475
	7.09753	0.76031	2.81088	5.4741	2.8105	1.77126
	7.10422	0.67505	2.81287	5.84673	2.81247	1.93224
	7.11088	0.75421	2.81486	5.88264	2.81445	1.1525
	7.11756	0.84369	2.81686	5.89815	2.81644	2.10759
	7.12419	0.72767	2.81883	5.5457	2.8184	3.16071
	7.1309	0.58201	2.82079	4.94194	2.82036	1.62599
	7.13757	0.87064	2.82277	5.22939	2.82235	0.63949
	7.14421	0.88995	2.82477	6.33523	2.82436	1.70482
	7.15088	0.7756	2.82676	6.2826	2.82635	2.96107
	7.15754	0.93042	2.82874	5.00873	2.82832	0.9419
	7.16422	0.83986	2.83073	4.91349	2.83032	-0.04033
	7.17085	0.65683	2.8327	6.1729	2.83229	2.61646
	7.17756	0.72821	2.83465	6.82772	2.83424	3.16119
	7.18421	0.82206	2.83662	5.6676	2.83622	1.47546
	7.19089	0.79311	2.83863	5.6822	2.83823	1.25843
	7.19753	0.73086	2.84062	5.91709	2.84022	2.69963
	7.20423	0.74011	2.84261	5.73618	2.8422	1.66948
	7.21089	0.93431	2.8446	5.73924	2.84419	0.54322
	7.21752	0.94101	2.84658	6.12899	2.84617	2.4087
	7.22422	0.83865	2.84854	6.4194	2.84812	2.99551
	7.23087	0.83914	2.85052	5.56149	2.85009	1.59827
	7.23756	0.75544	2.85252	5.425	2.8521	1.29681
	7.24419	0.72795	2.85452	6.88119	2.85408	1.69038
	7.2509	0.63276	2.8565	6.45537	2.85607	1.58652
	7.25756	0.85686	2.85849	4.66663	2.85807	1.71179
	7.26421	0.98423	2.86046	5.05699	2.86005	2.63337
	7.27087	0.87651	2.86242	5.90561	2.86201	2.15586
	7.27754	0.8602	2.86438	6.69867	2.86398	1.28846
	7.28423	0.80478	2.86637	6.3076	2.86597	1.49418
	7.29086	0.76029	2.86837	6.6267	2.86797	1.72534
	7.29755	0.74082	2.87036	6.6592	2.86996	1.84057
	7.30421	0.67149	2.87236	5.74172	2.87194	1.81818
	7.31089	0.73238	2.87434	5.55947	2.87392	2.27879
	7.31754	0.80156	2.8763	5.71644	2.87587	2.13435
	7.32423	0.82619	2.87827	6.55118	2.87784	1.85328
	7.3309	0.8949	2.88027	6.3133	2.87983	1.97476
	7.33753	0.69736	2.88228	5.6009	2.88183	2.06521
	7.34421	0.65357	2.88426	5.83117	2.88382	2.03261
	7.35088	0.74896	2.88623	5.76551	2.8858	1.3699
	7.35756	0.76762	2.88821	5.96094	2.8878	1.62873
	7.36419	0.57965	2.89018	6.5216	2.88977	2.22081
	7.3709	0.60164	2.89214	6.89329	2.89174	1.29026
	7.37755	0.7872	2.89413	6.18569	2.89372	0.47568
	7.38421	0.65566	2.89613	6.13841	2.89572	1.95398
	7.39088	0.62272	2.89811	7.07828	2.89771	2.85709
	7.39754	0.67888	2.90009	6.11237	2.89969	1.00253
	7.40422	0.56785	2.90209	5.42399	2.90167	0.49014
	7.41085	0.31023	2.90408	6.22502	2.90364	3.02515
	7.41756	0.23969	2.90604	7.00978	2.90559	3.21682
	7.42421	0.31637	2.90801	5.58376	2.90757	1.3924
	7.43089	0.28849	2.91002	5.03769	2.90957	1.605
	7.43754	0.2454	2.91201	6.60622	2.91157	2.55604
	7.44422	0.28351	2.91398	6.38762	2.91355	1.68604
	7.4509	0.38882	2.91597	5.07162	2.91555	1.17846
	7.45753	0.33612	2.91795	5.72432	2.91753	2.73882
	7.46422	0.36821	2.9199	7.28652	2.91949	2.3256
	7.47088	0.3898	2.92187	7.11572	2.92146	0.83774
	7.47756	0.37767	2.92388	5.9635	2.92346	0.78817
	7.48419	0.24136	2.92588	6.32747	2.92545	2.57509
	7.4909	0.26824	2.92785	7.18759	2.92743	2.0575
	7.49756	0.4705	2.92984	6.10804	2.92942	1.19172
	7.50421	0.37513	2.93183	6.06757	2.93139	2.51973
	7.51088	0.43169	2.93379	6.97962	2.93334	2.771
	7.51755	0.50621	2.93577	6.29101	2.93531	1.96991
	7.52422	0.41183	2.93778	5.97192	2.93731	1.3275
	7.53086	0.29628	2.93977	6.31545	2.93931	1.1749
	7.53756	0.24808	2.94174	6.05163	2.94129	1.7274
	7.54421	0.20081	2.94373	5.3392	2.94329	1.8983
	7.5509	0.32477	2.94572	5.92206	2.94528	1.67349
	7.55754	0.39754	2.94767	7.18876	2.94725	1.83157
	7.56423	0.35868	2.94963	7.09082	2.94921	1.97138
	7.57089	0.47748	2.95162	6.697	2.95121	2.052
	7.57752	0.51985	2.95362	6.62162	2.9532	1.58132
	7.58422	0.39428	2.95561	6.83162	2.95518	1.42302
	7.59086	0.34467	2.95761	6.59544	2.95717	0.66332
	7.59756	0.39823	2.9596	6.40012	2.95916	2.11698
	7.60418	0.40251	2.96157	6.55453	2.96111	3.07179
	7.61089	0.57233	2.96353	6.94285	2.96306	2.392
	7.61755	0.76691	2.9655	6.39454	2.96505	1.9305
	7.62421	0.64993	2.96751	5.57403	2.96706	1.72949
	7.63087	0.69818	2.96951	6.54667	2.96905	2.16761
	7.63755	0.84614	2.97149	6.56061	2.97103	0.92137
	7.64422	0.8367	2.97347	6.12353	2.97302	1.09814
	7.65085	0.74541	2.97543	6.30612	2.975	2.55836
	7.65755	0.59217	2.97739	6.99067	2.97696	2.24163
	7.66421	0.65839	2.97937	6.86937	2.97895	1.21107
	7.6709	0.80457	2.98138	6.66879	2.98095	2.12124
	7.67754	0.77394	2.98337	7.63529	2.98293	2.30303
	7.68423	0.74776	2.98535	7.20815	2.98491	1.49839
	7.69089	0.92804	2.98734	5.77889	2.9869	1.63223
	7.69753	0.9677	2.98933	6.23481	2.98888	1.99518
	7.70421	1.03471	2.99129	7.44437	2.99083	2.64379
	7.71087	0.94266	2.99327	6.13952	2.99279	1.63173
	7.71756	0.76353	2.99527	5.67117	2.99479	0.9275
	7.72419	0.65078	2.99726	7.0367	2.99679	2.40396
	7.73091	0.75214	2.99924	7.10454	2.99877	2.94043
	7.73755	0.96242	3.00123	5.9808	3.00076	1.21106
	7.74422	0.88284	3.00321	6.02801	3.00275	1.05414
	7.75089	0.94901	3.00516	6.90994	3.00472	2.63198
	7.75754	0.90276	3.00712	6.66122	3.00669	1.90742
	7.76423	0.88386	3.00912	6.6375	3.00869	0.70144
	7.77086	0.90556	3.01112	7.0678	3.01068	1.58187
	7.77755	0.808	3.0131	7.2978	3.01266	2.40599
	7.78422	0.73743	3.0151	6.91323	3.01465	2.04488
	7.79089	0.71858	3.01709	6.1942	3.01663	1.2609
	7.79754	0.87108	3.01905	6.53832	3.01859	2.51531
	7.80422	0.8887	3.02102	7.01749	3.02055	3.29734
	7.81088	0.94108	3.02301	7.05764	3.02253	1.14096
	7.81752	0.94316	3.02501	6.52242	3.02454	0.67126
	7.82422	0.86488	3.02699	6.28388	3.02652	1.83586
	7.83088	0.85038	3.02898	6.86469	3.0285	2.14194
	7.83755	0.83017	3.03096	7.09364	3.0305	2.27237
	7.84419	0.63879	3.03292	7.08673	3.03247	2.26142
	7.8509	0.62912	3.03488	6.69259	3.03444	1.95414
	7.85755	0.80933	3.03686	6.65114	3.03643	1.64259
	7.86421	0.7957	3.03887	7.55251	3.03843	2.1149
	7.87087	0.71477	3.04086	7.23976	3.04041	1.98232
	7.87754	0.66645	3.04284	6.67462	3.04239	1.04016
	7.88423	0.7063	3.04484	7.01806	3.04438	2.07566
	7.89086	0.65668	3.04682	7.22647	3.04635	3.06125
	7.89757	0.61721	3.04878	7.00678	3.0483	2.41151
	7.90422	0.59083	3.05076	6.30836	3.05027	0.59817
	7.91089	0.71824	3.05276	6.9122	3.05227	1.2025
	7.91754	0.73174	3.05475	7.63919	3.05427	2.665
	7.92422	0.74086	3.05673	6.99849	3.05627	1.21
	7.93089	0.80427	3.05872	5.49696	3.05827	0.8676
	7.93754	0.85009	3.06069	6.18258	3.06024	2.47275
	7.94422	0.92071	3.06264	7.83233	3.0622	2.91801
	7.95087	0.77364	3.06461	7.82772	3.06418	1.76777
	7.95756	0.83181	3.06661	7.625	3.06617	1.43191
	7.96419	0.75624	3.06861	7.59224	3.06815	2.49975
	7.9709	0.79111	3.0706	7.84673	3.07014	2.36086
	7.97755	0.92039	3.07259	7.17728	3.07212	0.91414
	7.98422	0.90474	3.07457	6.45635	3.0741	1.60354
	7.99087	0.94079	3.07653	6.39322	3.07606	3.03553
	7.99755	0.8492	3.07851	6.87715	3.07803	2.16619
	8.00422	0.94287	3.08051	7.7875	3.08002	0.91709
	8.01085	0.82506	3.08251	7.8915	3.08201	1.44724
	8.01756	0.68245	3.08448	7.63771	3.084	2.4883
	8.02421	0.73875	3.08646	6.73871	3.086	1.79735
	8.0309	0.78231	3.08846	6.74505	3.08799	1.81934
	8.03754	0.85298	3.09042	7.18012	3.08995	2.64391
	8.04423	0.97711	3.09237	6.86287	3.09192	2.36226
	8.0509	1.14014	3.09436	7.0303	3.09391	1.44034
	8.05753	0.9328	3.09636	7.82606	3.09591	1.5821
	8.06422	0.86752	3.09834	8.06606	3.09789	1.81764
	8.07087	0.94074	3.10034	7.11955	3.09988	1.91612
	8.07755	0.82599	3.10233	7.02066	3.10186	2.31316
	8.08419	0.8397	3.10431	7.0907	3.10383	1.69322
	8.09091	0.92594	3.10627	7.71192	3.10577	1.57257
	8.09756	0.90821	3.10825	6.94482	3.10776	1.87198
	8.10421	0.93061	3.11025	6.36074	3.10977	1.66595
	8.11089	0.95063	3.11224	7.71895	3.11176	2.09045
	8.11755	0.87456	3.11422	7.64394	3.11375	2.00503
	8.12422	0.92492	3.1162	6.71029	3.11574	2.1746
	8.13086	0.7778	3.11817	7.20338	3.1177	2.71361
	8.13757	0.77222	3.12013	7.67293	3.11967	1.67491
	8.14421	0.78374	3.1221	7.65386	3.12165	1.26793
	8.1509	0.77159	3.12411	7.89726	3.12365	1.7049
	8.15754	0.83457	3.12611	7.98384	3.12564	1.90955
	8.16423	0.88513	3.12809	8.03836	3.12763	1.12409
	8.17089	0.98574	3.13008	7.18735	3.12961	1.53962
	8.17753	0.88747	3.13206	6.62801	3.13158	3.48877
	8.18422	0.84642	3.13403	7.38832	3.13353	2.33046
	8.19086	0.75092	3.136	8.17065	3.13551	0.68938
	8.19756	0.74054	3.138	7.3875	3.1375	1.82412
	8.20419	0.62362	3.14	7.88437	3.13949	2.86935
	8.2109	0.68465	3.14197	7.81783	3.14148	1.71938
	8.21756	0.76792	3.14396	6.10256	3.14349	0.87767
	8.22421	0.61045	3.14594	6.65268	3.14548	1.54021
	8.23089	0.69481	3.14789	8.32481	3.14744	2.82403
	8.23754	0.796	3.14986	8.33247	3.14941	2.4396
	8.24422	0.74618	3.15185	7.55376	3.1514	1.58291
	8.25086	0.6646	3.15385	8.34019	3.15339	2.49357
	8.25756	0.62701	3.15584	8.57019	3.15536	1.74677
	8.26421	0.54861	3.15784	7.61039	3.15734	0.72556
	8.2709	0.65188	3.15983	7.42228	3.15933	1.41318
	8.27754	0.77491	3.16179	7.352	3.16129	3.17857
	8.28423	0.66045	3.16376	7.60309	3.16325	2.64209
	8.29089	0.72919	3.16575	7.64274	3.16525	0.5475
	8.29753	0.72686	3.16776	7.71478	3.16725	1.53538
	8.30422	0.68558	3.16973	7.77304	3.16922	3.12288
	8.31086	0.73809	3.17172	7.0727	3.17122	2.2125
	8.31756	0.5875	3.1737	7.30646	3.17322	1.09985
	8.3242	0.51087	3.17566	7.6148	3.1752	1.31903
	8.33091	0.57974	3.17762	7.18965	3.17716	2.17589
	8.33756	0.68722	3.1796	7.46914	3.17915	2.42671
	8.34422	0.6613	3.1816	8.76606	3.18115	1.95369
	8.35088	0.69047	3.18359	9.13819	3.18313	1.83315
	8.35755	0.87158	3.18558	7.74714	3.1851	1.5478
	8.36423	0.96572	3.18758	6.96141	3.18708	1.5808
	8.37085	0.67759	3.18956	8.00621	3.18905	1.63522
	8.37756	0.60893	3.19152	8.51708	3.19101	2.85349
	8.38421	0.68711	3.19349	7.57766	3.19298	2.58887
	8.39089	0.69242	3.1955	7.5711	3.19499	1.54148
	8.39754	0.85778	3.19749	8.54523	3.19698	2.02945
	8.40423	0.98913	3.19948	7.73869	3.19896	1.36111
	8.41089	1.00259	3.20147	6.47118	3.20095	1.1206
	8.41753	0.91652	3.20344	7.60634	3.20294	2.73285
	8.42422	0.94282	3.20539	8.49477	3.2049	2.52639
	8.43088	0.96359	3.20735	8.04777	3.20688	0.73914
	8.43756	1.04488	3.20936	7.51986	3.20888	1.685
	8.4442	0.99912	3.21136	7.86119	3.21088	2.60495
	8.4509	0.92898	3.21334	8.21291	3.21286	2.2399
	8.45756	1.1505	3.21533	8.05382	3.21484	1.08586
	8.46422	1.20184	3.21731	8.06419	3.21682	2.08065
	8.47088	1.19001	3.21927	8.20992	3.21877	3.32477
	8.47755	1.28689	3.22124	8.62896	3.22074	1.88779
	8.48423	1.25321	3.22325	8.32863	3.22273	1.33276
	8.49086	1.10275	3.22525	8.37571	3.22473	1.62848
	8.49756	1.18686	3.22723	8.19949	3.22671	1.82336
	8.50421	1.28881	3.22921	7.40657	3.2287	1.4397
	8.5109	1.22779	3.23119	7.6047	3.23069	1.69833
	8.51755	1.33141	3.23314	8.28356	3.23266	2.79949
	8.52423	1.37394	3.2351	8.15413	3.23463	1.98349
	8.5309	1.44936	3.2371	8.07	3.23663	1.87479
	8.53753	1.53587	3.2391	8.26644	3.23862	2.37395
	8.54422	1.41603	3.24108	8.22144	3.2406	1.79798
	8.55087	1.24002	3.24308	7.9675	3.24258	1.40404
	8.55757	1.38691	3.24508	8.09663	3.24456	2.24977
	8.56419	1.41365	3.24704	8.43622	3.24652	3.42602
	8.5709	1.24944	3.249	8.17404	3.24848	2.02813
	8.57757	1.40756	3.25098	7.85987	3.25047	1.02815
	8.58421	1.4305	3.25299	8.8099	3.25248	2.20406
	8.59088	1.50894	3.25498	8.95226	3.25446	2.27778
	8.59754	1.57935	3.25697	7.72613	3.25644	0.71745
	8.60422	1.41182	3.25896	7.27804	3.25843	1.42452
	8.61086	1.3969	3.26092	8.10969	3.26041	3.15746
	8.61755	1.41602	3.26287	8.33586	3.26238	3.19777
	8.6242	1.26369	3.26485	7.53486	3.26437	1.5626
	8.6309	1.34457	3.26686	8.36483	3.26637	1.19577
	8.63754	1.35164	3.26885	9.3638	3.26836	1.81316
	8.64423	1.44905	3.27082	8.71797	3.27033	1.60687
	8.65089	1.63352	3.27282	7.72101	3.27231	2.11616
	8.65753	1.51895	3.27481	8.04191	3.27429	2.7897
	8.66422	1.50065	3.27679	8.65309	3.27624	2.26264
	8.67086	1.43595	3.27876	8.0961	3.27821	0.67463
	8.67756	1.4492	3.28075	7.53266	3.28021	1.44205
	8.68419	1.28805	3.28274	7.97209	3.2822	2.75126
	8.6909	1.36232	3.28471	8.938	3.28419	1.70421
	8.69756	1.60233	3.28669	8.15937	3.28619	1.58725
	8.70421	1.33139	3.28868	8.0034	3.28817	3.04708
	8.71089	1.22073	3.29064	8.79337	3.29014	2.65736
	8.71755	1.44263	3.2926	8.14927	3.29211	1.63402
	8.72422	1.44194	3.29459	7.92707	3.2941	1.02649
	8.73086	1.08292	3.29659	8.63624	3.2961	1.95225
	8.73756	1.19963	3.29857	9.27624	3.29808	2.9697
	8.74421	1.32578	3.30057	8.34597	3.30006	1.48867
	8.7509	1.10411	3.30256	8.05895	3.30205	1.31295
	8.75754	1.21193	3.30453	8.40885	3.304	2.4876
	8.76422	1.32378	3.30649	8.09087	3.30596	2.31587
	8.77089	1.32695	3.30849	8.2175	3.30796	1.2175
	8.77753	1.16033	3.31049	8.48313	3.30996	1.65756
	8.78422	1.22693	3.31247	7.9262	3.31193	2.8451
	8.79087	1.23109	3.31446	7.39842	3.31392	1.81754
	8.79755	1.03616	3.31644	8.22444	3.31592	1.3836
	8.80419	0.89602	3.31841	8.82429	3.31789	2.83249
	8.81091	0.94134	3.32037	8.49379	3.31986	2.04532
	8.81755	1.11838	3.32235	8.13371	3.32185	1.31131
	8.82421	0.94759	3.32434	9.08794	3.32386	2.44112
	8.83088	0.89531	3.32633	9.10553	3.32583	2.74958
	8.83754	0.94765	3.32832	8.30151	3.32781	1.84338
	8.84423	0.95816	3.33031	7.9397	3.3298	0.5532
	8.85085	0.91536	3.3323	8.76254	3.33177	1.77904
	8.85756	0.88259	3.33426	9.2382	3.33372	3.15722
	8.86422	0.81575	3.33624	7.64907	3.33569	1.77882
	8.87088	0.86595	3.33824	7.63139	3.33769	1.1025
	8.87754	0.85387	3.34022	8.64391	3.33969	1.83796
	8.88423	0.82685	3.34221	8.81563	3.34168	2.60804
	8.8909	1.14564	3.34419	7.92929	3.34367	2.44401
	8.89754	1.10887	3.34617	7.84176	3.34564	2.53353
	8.90423	0.85777	3.34812	9.29668	3.3476	1.90359
	8.91087	0.79848	3.35009	9.4786	3.34959	1.03283
	8.91756	0.92204	3.35209	8.61606	3.3516	1.69363
	8.9242	0.97193	3.35408	8.57217	3.35359	2.52325
	8.93091	0.90139	3.35606	9.43861	3.35556	2.10365
	8.93754	1.07335	3.35806	8.93177	3.35755	1.54778
	8.94422	1.03321	3.36005	8.09793	3.35953	2.4127
	8.95089	1.05917	3.36202	9.01777	3.36148	2.9689
	8.95755	1.21258	3.36399	8.45819	3.36344	2.05628
	8.96422	1.11337	3.366	8.44036	3.36544	1.1475
	8.97085	1.03216	3.36799	8.54669	3.36744	1.85349
	8.97756	1.01659	3.36997	7.9697	3.36943	1.67839
	8.98421	0.97954	3.37195	8.71717	3.37142	1.55313
	8.99089	0.99205	3.37393	8.75216	3.3734	2.21029
	8.99754	1.11213	3.37589	8.64541	3.37537	2.81726
	9.00422	1.25645	3.37785	8.34779	3.37734	2.51186
	9.01089	1.40563	3.37983	9.10667	3.37933	1.37166
	9.01753	1.20622	3.38183	9.6297	3.38133	2.10818
	9.02422	1.3026	3.38382	8.93472	3.38331	2.75758
	9.03087	1.45235	3.38583	8.74628	3.38529	1.21717
	9.03755	1.20767	3.38782	9.21826	3.38727	2.15214
	9.04419	1.15089	3.38979	9.09456	3.38924	4.3936
	9.0509	1.39343	3.39175	8.6629	3.39119	3.43255
	9.05756	1.3396	3.39373	8.48785	3.39318	1.69082
	9.06422	1.2909	3.39573	8.9123	3.39518	2.60036
	9.07088	1.47107	3.39772	9.17588	3.39717	3.65872
	9.07755	1.40804	3.39971	8.30194	3.39915	1.67086
	9.08422	1.35651	3.40169	8.10627	3.40115	1.69106
	9.09086	1.29398	3.40365	8.95918	3.40313	3.14667
	9.09756	1.34258	3.40561	8.94639	3.4051	2.65677
	9.1042	1.24078	3.40758	8.55985	3.40708	1.21116
	9.1109	1.18329	3.40959	8.88224	3.40908	1.15813
	9.11753	1.32244	3.41159	9.08758	3.41106	2.42172
	9.12422	1.38715	3.41357	9.17677	3.41304	2.41889
	9.13089	1.57445	3.41555	8.34382	3.41503	1.94609
	9.13753	1.41736	3.41754	8.72665	3.417	2.04905
	9.14423	1.33634	3.41951	9.30203	3.41896	1.79778
	9.15087	1.4188	3.42148	8.65423	3.42093	1.55663
	9.15755	1.38754	3.42349	8.75473	3.42292	2.00292
	9.16419	1.36109	3.42548	9.32131	3.4249	2.63106
	9.1709	1.20026	3.42745	8.96704	3.42689	2.10025
	9.17756	1.3555	3.42944	8.34171	3.42889	1.365
	9.1842	1.5386	3.43143	8.11599	3.43089	2.69
	9.19088	1.49707	3.43338	8.54092	3.43285	2.83947
	9.19755	1.44191	3.43534	9.17619	3.43482	0.94437
	9.20421	1.32487	3.43733	9.12593	3.43681	1.53769
	9.21083	1.29175	3.43934	9.20247	3.4388	3.4088
	9.21757	1.42078	3.44132	9.55393	3.44078	1.72287
	9.22421	1.22535	3.44331	9.07911	3.44277	0.41709
	9.2309	1.12876	3.44531	8.34379	3.44476	2.06563
	9.23755	1.31898	3.44728	8.32219	3.44672	3.4949
	9.24423	1.33686	3.44923	8.7359	3.44868	2.55238
	9.2509	1.47761	3.45123	9.47512	3.45067	1.60804
	9.25753	1.5435	3.45324	9.47007	3.45266	1.39126
	9.26422	1.4361	3.45522	8.71465	3.45464	1.64252
	9.27086	1.28529	3.4572	8.08333	3.45663	1.80402
	9.27756	1.20116	3.45918	8.6519	3.45862	2.07817
	9.2842	1.20249	3.46114	8.76276	3.4606	3.33982
	9.2909	1.19554	3.4631	8.38655	3.46257	2.81441
	9.29756	1.22514	3.46509	8.68206	3.46456	0.78886
	9.30421	1.2239	3.46709	9.3504	3.46657	1.35214
	9.31088	1.17567	3.46908	10.088	3.46855	3.59091
	9.31754	1.22154	3.47106	9.26258	3.47053	2.18434
	9.32423	1.31822	3.47306	8.48985	3.47251	1.23024
	9.33086	1.03851	3.47504	9.57158	3.47447	2.90935
	9.33756	0.91608	3.477	9.69532	3.47641	3.16396
	9.34422	1.0802	3.47898	8.59859	3.47839	0.87261
	9.35089	1.22878	3.48098	8.9209	3.4804	0.93644
	9.35753	1.14559	3.48297	9.05212	3.48239	2.88442
	9.36423	0.93509	3.48495	8.06217	3.48438	2.23903
	9.37089	1.20725	3.48694	7.78233	3.48639	2.41946
	9.37754	1.28552	3.48891	8.77855	3.48836	2.37652
	9.38422	1.15534	3.49086	10.0501	3.49032	1.98155
	9.39086	1.24794	3.49283	9.751	3.4923	2.41753
	9.39756	1.22565	3.49484	8.88556	3.49431	1.99834
	9.40419	1.1433	3.49684	9.05053	3.49629	2.42929
	9.4109	1.10517	3.49882	9.37715	3.49827	2.22885
	9.41755	1.09593	3.50081	8.93467	3.50026	1.20367
	9.42421	1.16254	3.5028	8.74576	3.50223	1.59686
	9.43088	1.32163	3.50476	9.56955	3.50419	2.70663
	9.43755	1.36726	3.50674	9.13184	3.50615	2.88882
	9.44422	1.19732	3.50874	8.70504	3.50814	2.20632
	9.45085	1.04549	3.51073	9.67251	3.51014	1.87717
	9.45756	1.13478	3.5127	9.10689	3.51213	1.34925
	9.46421	1.09779	3.51468	8.48463	3.51412	1.41206
	9.47089	1.18093	3.51667	8.93865	3.51611	2.62947
	9.47754	1.41635	3.51864	9.19951	3.51808	2.87056
	9.48423	1.4666	3.5206	9.1167	3.52005	1.79134
	9.49089	1.55171	3.52258	9.33063	3.52204	1.47739
	9.49753	1.49644	3.52458	9.83063	3.52403	2.81658
	9.50421	1.47391	3.52656	9.46389	3.52602	2.7758
	9.51087	1.44993	3.52855	9.29397	3.528	0.80556
	9.51755	1.37827	3.53054	9.09776	3.52998	1.75674
	9.5242	1.40228	3.53252	8.41901	3.53195	3.49829
	9.5309	1.49496	3.53449	9.18164	3.53391	2.03953
	9.53755	1.55925	3.53647	10.0765	3.53589	0.83876
	9.54421	1.64025	3.53846	9.66583	3.53789	3.01778
	9.55089	1.68193	3.54045	8.9799	3.53988	4.5073
	9.55754	1.65368	3.54244	8.4196	3.54186	1.94951
	9.56422	1.63874	3.54443	8.6831	3.54385	1.39395
	9.57085	1.50825	3.54641	9.47789	3.54583	3.53677
	9.57756	1.52211	3.54836	9.56133	3.54779	3.08252
	9.58421	1.52056	3.55033	9.16603	3.54978	1.17221
	9.59089	1.54588	3.55232	9.98995	3.55178	0.49633
	9.59755	1.62559	3.55431	10.49	3.55377	2.39512
	9.60422	1.71912	3.5563	9.35323	3.55575	2.94444
	9.61089	1.76982	3.5583	9.08881	3.55773	1.3385
	9.61753	1.6495	3.56028	9.83817	3.5597	1.97156
	9.62422	1.74072	3.56225	9.79271	3.56165	2.83958
	9.63087	1.66101	3.56423	8.90086	3.56362	1.89086
	9.63756	1.64673	3.56623	8.72078	3.56563	1.30653
	9.64419	1.69852	3.56822	9.67109	3.56762	1.54774
	9.6509	1.73959	3.57018	9.57531	3.56961	1.91121
	9.65755	1.8504	3.57218	8.73677	3.57161	1.89222
	9.66422	1.69522	3.57416	9.2584	3.57359	2.15845
	9.67088	1.73672	3.57612	9.78468	3.57555	3.43369
	9.67754	1.79791	3.57809	10.0541	3.57752	2.47496
	9.68422	1.713	3.58007	10.5935	3.57952	1.545
	9.69086	1.7234	3.58207	10.8556	3.58152	2.45891
	9.69756	1.78747	3.58406	10.3031	3.5835	2.24569
	9.70421	1.71637	3.58606	9.49402	3.58549	1.62195
	9.7109	1.72727	3.58805	9.19178	3.58747	2.18819
	9.71754	1.7006	3.59001	9.04258	3.58942	2.31645
	9.72422	1.69612	3.59198	10.3248	3.59139	2.06679
	9.73089	1.77452	3.59398	10.9775	3.59338	1.25835
	9.73753	1.75049	3.59598	9.85801	3.59538	1.89811
	9.74421	1.76796	3.59796	9.18687	3.59736	3.09848
	9.75086	1.61545	3.59994	8.82672	3.59934	1.63713
	9.75756	1.47597	3.60191	9.19291	3.60133	1.76339
	9.7642	1.4317	3.60387	10.3427	3.60331	2.32785
	9.7709	1.62299	3.60584	10.8628	3.60528	1.91119
	9.77756	1.71199	3.60782	10.4927	3.60727	1.38191
	9.78422	1.5104	3.60982	10.4097	3.60926	1.75628
	9.79089	1.66436	3.61181	10.9121	3.61125	2.75765
	9.79754	1.67883	3.6138	9.74372	3.61322	2.04408
	9.80422	1.57078	3.61579	9.27136	3.61521	2.01108
	9.81086	1.52256	3.61777	11.0281	3.61718	2.60789
	9.81756	1.41464	3.61973	11.2629	3.61914	2.72211
	9.82421	1.34968	3.62171	9.52092	3.62111	1.3675
	9.8309	1.30354	3.62372	9.30868	3.62312	1.23969
	9.83755	1.28771	3.62571	10.7448	3.62511	3.27889
	9.84422	1.27486	3.62769	10.5985	3.6271	2.07035
	9.85089	1.30526	3.62967	9.44444	3.62909	0.75692
	9.85753	1.36894	3.63165	9.91512	3.63107	1.94259
	9.86422	1.27408	3.63361	10.602	3.63303	3.48552
	9.87086	1.17804	3.63557	10.8372	3.63501	2.22919
	9.87755	1.34843	3.63758	10.3596	3.63701	0.36151
	9.88419	1.26888	3.63958	9.6709	3.639	2.43535
	9.89089	1.29063	3.64155	10.5291	3.64098	2.67929
	9.89756	1.30011	3.64354	10.7362	3.64296	1.83333
	9.90423	1.27599	3.64553	10.0571	3.64494	2.70839
	9.91088	1.35617	3.64749	9.92871	3.64689	3.01696
	9.91754	1.32889	3.64946	10.6821	3.64886	2.22895
	9.92422	1.3765	3.65146	10.33	3.65086	0.79
	9.93086	1.28347	3.65346	10.5139	3.65286	1.20043
	9.93756	1.2391	3.65544	10.8638	3.65484	3.01515
	9.94421	1.17698	3.65743	9.97239	3.65682	3.01472
	9.95089	1.03437	3.6594	9.86041	3.65882	2.03996
	9.95755	1.16301	3.66137	9.93185	3.66079	2.00003
	9.96422	1.34201	3.66333	10.0086	3.66274	2.11256
	9.97089	1.29049	3.66532	10.1997	3.66474	2.01299
	9.97754	1.25217	3.66732	11.3458	3.66675	1.71359
	9.98422	1.26673	3.6693	11.8873	3.66873	2.16414
	9.99087	1.04104	3.67129	10.364	3.67071	1.67012
	9.99755	0.97302	3.67329	9.61841	3.6727	1.82934
	10.0042	1.05717	3.67526	10.5405	3.67466	3.45663
	10.0109	1.17423	3.67722	11.3314	3.67662	1.74186
	10.0175	1.22397	3.67921	11.0184	3.6786	0.54298
	10.0242	1.099	3.68122	11.6439	3.6806	2.57163
	10.0309	1.30409	3.6832	11.5627	3.68259	2.93017
	10.0375	1.35331	3.68519	9.21608	3.68457	1.01604
	10.0442	1.37512	3.68718	9.26586	3.68657	1.8922
	10.0509	1.38336	3.68914	10.1634	3.68854	3.94908
	10.0576	1.14095	3.69109	10.8388	3.6905	2.23321
	10.0642	1.23248	3.69307	11.5196	3.69249	0.31382
	10.0709	1.26504	3.69508	10.9326	3.69449	2.23844
	10.0775	1.48877	3.69707	11.1932	3.69648	3.84248
	10.0842	1.64156	3.69904	11.402	3.69846	2.00253
	10.0909	1.53731	3.70104	10.4727	3.70044	1.32818
	10.0975	1.47005	3.70303	10.2458	3.70241	1.50521
	10.1042	1.38567	3.705	11.0508	3.70437	2.26409
	10.1109	1.49848	3.70697	11.0927	3.70634	3.0024
	10.1175	1.444	3.70897	10.4234	3.70833	2.13568
	10.1242	1.25714	3.71096	10.8713	3.71032	1.60686
	10.1309	1.30893	3.71293	11.3469	3.71232	1.3525
	10.1376	1.38359	3.71491	10.4581	3.71432	2.24187
	10.1442	1.30717	3.7169	10.0259	3.71629	2.62437
	10.1509	1.3397	3.71886	11.0204	3.71826	2.82234
	10.1576	1.39829	3.72082	11.2081	3.72023	2.60484
	10.1642	1.43038	3.72281	10.504	3.72223	0.84966
	10.1709	1.27197	3.72482	11.0844	3.72424	1.89292
	10.1776	1.27627	3.7268	12.1808	3.72622	3.07828
	10.1842	1.25729	3.72879	11.7035	3.7282	2.10354
	10.1909	1.10728	3.73079	10.2841	3.73018	2.70998
	10.1975	1.24183	3.73276	10.4023	3.73213	2.5503
	10.2042	1.38643	3.73471	11.1057	3.73409	1.59585
	10.2109	1.32328	3.73671	11.085	3.73608	1.28702
	10.2175	1.38123	3.73871	11.4307	3.73808	1.54833
	10.2242	1.35139	3.74069	10.9137	3.74007	2.4234
			3.74268	10.1031	3.74205	2.38508
			3.74466	10.2626	3.74405	2.25694
			3.74662	9.97704	3.74602	2.93556
			3.74858	10.5225	3.74798	2.54984
			3.75056	11.9154	3.74997	1.03974
			3.75256	12.0175	3.75198	1.59905
			3.75456	11.9228	3.75396	2.58476
			3.75654	11.2652	3.75593	2.60243
			3.75854	9.49253	3.75791	2.5466
			3.76052	10.8423	3.75988	3.38743
			3.76247	11.9943	3.76183	2.60626
			3.76446	10.842	3.76382	0.78801
			3.76646	10.6083	3.76583	1.67828
			3.76845	10.8198	3.76783	3.03955
			3.77043	11.303	3.76981	1.81259
			3.77241	10.4242	3.7718	1.56743
			3.77439	10.158	3.77377	3.57929
			3.77635	10.9694	3.77573	2.77646
			3.77831	11.2066	3.77771	1.67398
			3.78031	11.3	3.77972	2.18073
			3.78231	11.7881	3.78171	2.23907
			3.7843	11.799	3.78369	2.02802
			3.78629	11.5142	3.78568	1.41691
			3.78827	11.0222	3.78766	2.87186
			3.79023	10.4893	3.7896	3.23717
			3.79221	11.2155	3.79157	1.37769
			3.79421	11.8145	3.79356	1.44221
			3.7962	11.4497	3.79555	2.33863
			3.79819	11.0023	3.79752	2.98416
			3.80017	10.7084	3.79952	2.5075
			3.80214	10.3426	3.80152	2.07664
			3.80411	10.3503	3.80349	1.92732
			3.80608	11.1983	3.80547	2.21014
			3.80806	12.3093	3.80746	2.78141
			3.81006	11.983	3.80945	2.45477
			3.81205	11.51	3.81144	1.5603
			3.81404	11.5352	3.81343	1.72982
			3.81603	11.4312	3.81541	2.77056
			3.81801	10.803	3.81737	3.48214
			3.81997	10.9217	3.81933	2.9439
			3.82195	11.4692	3.82131	1.17747
			3.82395	11.741	3.82331	2.32824
			3.82594	12.047	3.8253	3.16844
			3.82792	10.6525	3.82728	1.0477
			3.82991	10.1638	3.82928	1.22952
			3.83187	10.898	3.83126	3.62039
			3.83383	11.6068	3.83322	3.31736
			3.8358	11.6283	3.8352	1.16149
			3.83781	11.2822	3.8372	1.89886
			3.83981	12.1082	3.83918	2.92424
			3.84178	12.0857	3.84116	1.90597
			3.84378	11.109	3.84315	2.13078
			3.84576	11.4857	3.84512	3.22187
			3.84772	11.4958	3.84708	2.8767
			3.8497	11.5291	3.84905	2.01425
			3.8517	11.7482	3.85104	1.26923
			3.85369	11.3175	3.85304	2.69637
			3.85567	11.1667	3.85503	2.71137
			3.85765	10.9975	3.85703	1.15467
			3.85963	11.0634	3.85901	2.58707
			3.8616	11.7115	3.86097	3.06787
			3.86356	12.2883	3.86294	2.00297
			3.86556	11.3486	3.86494	1.1075
			3.86755	11.7814	3.86694	2.63331
			3.86954	12.4623	3.86892	2.96212
			3.87153	11.4874	3.8709	1.34596
			3.87352	11.3151	3.87288	1.90852
			3.87548	11.453	3.87484	2.9553
			3.87745	11.9533	3.87681	3.45839
			3.87945	12.5325	3.87879	2.90802
			3.88145	11.9784	3.88078	1.42856
			3.88344	10.8794	3.88278	2.08619
			3.88543	10.569	3.88476	2.63869
			3.8874	10.9424	3.88676	1.93244
			3.88935	11.0259	3.88873	3.43029
			3.89131	11.4339	3.89069	3.0568
			3.8933	12.4449	3.89268	1.59394
			3.8953	12.9926	3.89468	1.84793
			3.89729	12.2588	3.89666	2.12836
			3.89928	11.4874	3.89865	1.41371
			3.90127	11.1755	3.90063	1.99833
			3.90325	11.6172	3.9026	3.70832
			3.90522	12.2384	3.90456	2.22766
			3.9072	11.7704	3.90654	1.52105
			3.9092	11.3958	3.90853	3.30402
			3.91119	11.9724	3.91052	2.64236
			3.91318	11.9221	3.91252	1.22025
			3.91517	10.8593	3.91451	1.71187
			3.91714	10.7154	3.91649	3.47444
			3.91909	11.5917	3.91844	3.71686
			3.92105	12.15	3.92042	1.34683
			3.92305	12.165	3.92243	1.12369
			3.92505	12.6021	3.92442	3.06415
			3.92703	12.8717	3.92639	2.65963
			3.92902	11.837	3.92838	1.35972
			3.93102	11.5652	3.93036	2.26795
			3.93298	12.3469	3.93231	3.85213
			3.93494	12.5642	3.93428	2.95394
			3.93694	12.26	3.93627	1.32872
			3.93894	12.3698	3.93828	2.53219
			3.94093	12.0532	3.94026	3.30146
			3.94291	11.5909	3.94225	1.51005
			3.94489	11.4643	3.94424	1.58936
			3.94685	11.9286	3.94621	3.22505
			3.94881	13.2934	3.94817	2.74418
			3.9508	12.5291	3.95017	1.8698
			3.9528	12.3131	3.95216	2.36384
			3.95479	13.0226	3.95414	2.36133
			3.95678	12.6245	3.95613	1.98001
			3.95878	13.0415	3.95811	2.78038
			3.96074	12.5459	3.96007	3.41327
			3.9627	11.9882	3.96203	3.00486
			3.96469	12.7813	3.96402	1.58175
			3.96669	12.907	3.96602	1.73501
			3.96868	12.1432	3.96801	2.84847
			3.97067	12.4028	3.96999	1.87096
			3.97265	12.3444	3.97199	1.94632
			3.97462	11.2852	3.97396	3.47234
			3.97657	12.3005	3.97592	2.82627
			3.97854	13.8449	3.9779	1.45436
			3.98055	13.7668	3.97991	2.03517
			3.98255	13.6377	3.98189	3.7096
			3.98452	13.1351	3.98387	2.99926
			3.98652	12.3775	3.98586	1.69395
			3.9885	13.028	3.98783	2.38668
			3.99046	13.4194	3.98978	2.16422
			3.99244	13.3239	3.99176	2.01576
			3.99444	13.0494	3.99376	3.24528
			3.99643	13.1256	3.99575	2.95427
			3.99842	13.5593	3.99773	1.86149
			4.0004	12.8763	3.99973	2.16452
			4.00238	12.086	4.00171	2.71979
			4.00434	12.6837	4.00368	2.55584
			4.0063	13.3359	4.00565	1.62307
			4.0083	13.7504	4.00765	1.94681
			4.01029	13.8895	4.00964	2.57141
			4.01228	14.279	4.01162	2.56889
			4.01428	13.9548	4.01361	2.76586
			4.01626	12.929	4.01559	2.56473
			4.01823	12.7741	4.01755	2.67857
			4.0202	13.7294	4.01951	2.87394
			4.02219	13.982	4.02149	2.05752
			4.02419	13.1579	4.0235	1.64842
			4.02618	13.0779	4.02548	3.04089
			4.02815	12.9975	4.02745	2.82509
			4.03014	13.3571	4.02944	1.60553
			4.0321	13.6828	4.03143	2.79567
			4.03405	13.7603	4.0334	3.2831
			4.03604	13.8028	4.03539	2.16182
			4.03805	14.4234	4.03739	1.48343
			4.04004	15.0326	4.03938	1.86775
			4.04202	14.2273	4.04136	2.63636
			4.04402	12.9697	4.04334	2.69312
			4.046	13.3243	4.04531	2.84062
			4.04796	14.6096	4.04727	2.77717
			4.04994	13.8726	4.04924	1.87263
			4.05194	13.2917	4.05124	2.21006
			4.05392	14.4016	4.05323	3.62872
			4.05591	14.1206	4.05521	2.63124
			4.0579	12.8793	4.0572	0.98241
			4.05987	12.6468	4.05919	2.60836
			4.06183	13.1964	4.06114	3.27419
			4.06379	14.1057	4.06313	1.65555
			4.06579	13.96	4.06514	1.64299
			4.06779	13.9902	4.06713	3.32515
			4.06976	15.1877	4.06911	3.03283
			4.07176	14.7825	4.07109	1.9899
			4.07376	13.1618	4.07307	2.64367
			4.07572	13.2806	4.07502	2.58611
			4.07768	13.8463	4.07699	1.93069
			4.07968	14.085	4.07898	1.77913
			4.08168	14.7646	4.08098	3.03583
			4.08366	14.0727	4.08296	2.68635
			4.08565	12.9944	4.08495	2.0603
			4.08763	12.968	4.08694	2.7517
			4.08959	12.949	4.08891	2.93401
			4.09155	13.5382	4.09088	2.24763
			4.09354	14.9559	4.09287	2.05779
			4.09554	14.3002	4.09486	2.70603
			4.09752	13.8308	4.09685	2.63065
			4.0995	14.0342	4.09884	1.76579
			4.10149	13.9419	4.10082	2.55213
			4.10346	14.2158	4.10278	3.70132
			4.10544	14.8874	4.10475	2.04312
			4.10744	14.845	4.10674	1.00001
			4.10944	14.3262	4.10874	2.36871
			4.11142	14.3763	4.11072	3.09091
			4.1134	13.9875	4.1127	1.7399
			4.11539	13.5179	4.11468	2.67249
			4.11736	13.4766	4.11665	4.40739
			4.11931	14.2456	4.11861	3.2501
			4.12128	14.2995	4.12061	1.56963
			4.12329	14.225	4.12262	1.3887
			4.12529	14.763	4.12461	2.65245
			4.12726	14.8245	4.12659	2.91879
			4.12925	13.6633	4.12858	2.16923
			4.13124	14.0325	4.13055	2.57601
			4.1332	14.6556	4.1325	3.25114
			4.13518	14.0225	4.13447	2.72913
			4.13718	13.9773	4.13648	1.59583
			4.13917	14.2376	4.13847	1.99681
			4.14115	14.5783	4.14045	2.39882
			4.14313	13.9311	4.14244	2.31156
			4.14512	13.2198	4.14443	3.52505
			4.14708	13.3444	4.14638	3.51011
			4.14904	13.71	4.14835	1.9953
			4.15103	13.9422	4.15036	1.67884
			4.15303	14.5226	4.15236	3.01857
			4.15502	14.9673	4.15433	2.75541
			4.15701	14.1759	4.15631	1.72475
			4.159	13.4418	4.15829	2.25868
			4.16097	13.6877	4.16026	2.9096
			4.16293	14.4042	4.16222	3.09836
			4.16492	14.7082	4.16421	2.45704
			4.16693	14.2431	4.16621	2.49697
			4.16891	13.5859	4.16819	2.76355
			4.17089	12.9899	4.17018	1.55276
			4.17287	12.5591	4.17217	1.52153
			4.17484	13.3128	4.17415	3.95117
			4.1768	14.8623	4.17611	3.40451
			4.17878	14.7748	4.1781	1.68619
			4.18079	14.4696	4.1801	2.75558
			4.18278	14.6809	4.18208	2.71465
			4.18477	14.1859	4.18406	1.47692
			4.18676	13.8866	4.18605	2.13601
			4.18874	13.993	4.18803	3.37591
			4.1907	13.7211	4.18998	3.32295
			4.19267	13.8125	4.19195	2.32019
			4.19467	14.3133	4.19395	1.90046
			4.19666	14.431	4.19594	2.21608
			4.19864	13.9259	4.19793	2.39698
			4.20063	12.7568	4.19992	2.11478
			4.20261	12.2592	4.2019	2.78479
			4.20457	13.346	4.20386	3.58529
			4.20654	14.8536	4.20584	1.75641
			4.20853	14.6156	4.20784	0.82354
			4.21052	14.1206	4.20983	2.64289
			4.21251	15.2211	4.21181	3.65152
			4.2145	14.9673	4.21379	2.42677
			4.21649	13.7114	4.21577	1.90858
			4.21846	13.797	4.21773	3.23197
			4.22043	14.6276	4.2197	3.57571
			4.22243	14.6975	4.22169	2.31271
			4.22443	13.734	4.22369	1.81545
			4.22641	13.2879	4.22567	2.32435
			4.22839	12.8775	4.22766	2.14824
			4.23036	12.7513	4.22965	3.07239
			4.23233	13.5787	4.23162	3.17005
			4.2343	14.4856	4.23359	1.85143
			4.23629	14.1521	4.23558	2.54942
			4.23829	13.6289	4.23758	3.13722
			4.24027	14.3763	4.23956	1.90909
			4.24225	14.4523	4.24154	1.04993
			4.24425	13.7441	4.24353	2.89878
			4.24622	13.8047	4.24549	4.44212
			4.24818	14.1889	4.24744	2.65641
			4.25017	14.5183	4.24943	0.98259
			4.25217	14.6992	4.25144	2.50026
			4.25416	14.5185	4.25342	3.4697
			4.25614	13.4444	4.2554	1.50202
			4.25812	12.788	4.2574	1.15101
			4.26009	13.4106	4.25938	3.41223
			4.26205	14.0166	4.26134	3.44759
			4.26403	14.4888	4.26332	1.73687
			4.26603	14.8901	4.26531	2.15327
			4.26802	14.8467	4.2673	3.28643
			4.27001	14.7111	4.26929	2.98744
			4.272	14.6809	4.27128	1.51011
			4.27399	14.1002	4.27325	1.92301
			4.27595	13.0385	4.2752	3.62606
			4.27793	13.2373	4.27717	2.84689
			4.27993	13.8542	4.27917	1.67896
			4.28192	13.973	4.28116	2.78136
			4.2839	14.452	4.28314	3.52721
			4.28588	13.5606	4.28515	1.54485
			4.28786	12.4746	4.28714	1.82897
			4.28982	12.6786	4.2891	3.36224
			4.29178	13.9514	4.29106	2.99582
			4.29377	14.875	4.29306	1.7925
			4.29577	14.3449	4.29506	2.41364
			4.29776	14.3618	4.29703	2.60629
			4.29975	14.8367	4.29902	1.86096
			4.30174	13.9091	4.301	2.99662
			4.30371	13.2604	4.30296	2.84094
			4.30567	13.977	4.30493	2.26558
			4.30766	14.2007	4.30692	2.64795
			4.30967	14.4112	4.30892	3.5979
			4.31165	13.6878	4.3109	2.38965
			4.31364	12.7608	4.31289	1.39196
			4.31561	12.7324	4.31488	2.96911
			4.31757	13.4362	4.31685	3.27665
			4.31953	14.0351	4.31882	2.30252
			4.32152	14.3669	4.32081	2.27976
			4.32352	15.294	4.32281	2.80982
			4.32551	15.1784	4.32479	3.15152
			4.3275	14.3593	4.32677	2.0511
			4.32949	13.593	4.32876	2.49105
			4.33148	13.881	4.33073	4.30401
			4.33344	14.1232	4.33268	3.30346
			4.33541	13.3801	4.33466	1.78109
			4.33742	13.449	4.33666	2.54687
			4.3394	14.3965	4.33865	3.72864
			4.34138	14.2285	4.34064	2.17177
			4.34337	13.1502	4.34264	0.99174
			4.34535	12.5041	4.34462	3.61014
			4.3473	13.1562	4.34657	4.47883
			4.34926	14.2276	4.34855	1.80043
			4.35127	14.6266	4.35055	1.3075
			4.35327	15.3035	4.35255	3.05254
			4.35525	14.8963	4.35452	3.86365
			4.35724	14.0176	4.3565	2.34604
			4.35923	13.4444	4.35849	2.02574
			4.3612	14.0563	4.36045	3.89541
			4.36316	14.7292	4.36241	3.60334
			4.36516	14.5075	4.3644	2.01124
			4.36716	13.9913	4.3664	1.77758
			4.36914	13.3687	4.36839	3.46734
			4.37112	12.7424	4.37038	3.64824
			4.3731	12.6582	4.37237	2.15516
			4.37506	13.4515	4.37433	2.59949
			4.37702	14.2684	4.37629	2.86281
			4.37902	14.835	4.37829	2.8825
			4.38102	14.7969	4.38029	3.31152
			4.383	14.9746	4.38227	1.82488
			4.38499	14.4548	4.38426	2.28953
			4.38698	13.6734	4.38624	4.13657
			4.38895	13.0812	4.3882	2.67602
			4.39092	14.1163	4.39016	1.55713
			4.39291	15.3165	4.39214	2.53468
			4.39491	14.6891	4.39413	3.52513
			4.39689	13.5556	4.39612	3.48539
			4.39887	13.2139	4.3981	1.90438
			4.40087	13.5103	4.40011	2.06347
			4.40284	13.475	4.40209	3.88263
			4.40479	13.8456	4.40405	4.51955
			4.40676	14.4713	4.40604	2.64815
			4.40877	15.0637	4.40805	1.66275
			4.41076	15.0977	4.41003	3.58424
			4.41274	14.1681	4.412	3.09434
			4.41473	13.8292	4.41398	1.7702
			4.41672	14.0698	4.41596	2.9535
			4.41868	13.6638	4.41791	4.50607
			4.42066	13.4234	4.41988	2.69613
			4.42267	14.2264	4.42188	1.2875
			4.42465	15.5152	4.42387	3.5225
			4.42663	14.4672	4.42587	3.69824
			4.42861	13.3968	4.42789	2.43079
			4.4306	13.2841	4.42987	2.81691
			4.43256	13.8038	4.43181	3.37818
			4.43453	14.616	4.43377	2.81884
			4.43651	14.6314	4.43576	2.65327
			4.4385	15.4049	4.43775	2.93467
			4.4405	16.11	4.43974	2.95729
			4.4425	15.474	4.44173	3.05973
			4.44449	13.8371	4.44371	2.7087
			4.44646	13.4054	4.44568	3.15652
			4.44842	14.2014	4.44764	3.32916
			4.45041	14.8865	4.44963	2.54997
			4.45242	14.8975	4.45163	2.66106
			4.45439	14.3352	4.45361	3.17892
			4.45638	13.793	4.4556	2.98241
			4.45836	13.3336	4.45759	3.26561
			4.46032	13.0025	4.45957	2.58449
			4.46228	14.1311	4.46154	2.21833
			4.46426	15.249	4.46352	2.7374
			4.46626	15.2759	4.46552	3.18405
			4.46825	15.1759	4.46749	3.52746
			4.47024	15.595	4.46947	3.0482
			4.47224	15.2382	4.47146	2.33292
			4.47423	14.0715	4.47343	3.15914
			4.47618	14.5069	4.47537	3.79866
			4.47815	15.1582	4.47735	1.91862
			4.48016	14.8961	4.47937	2.72005
			4.48215	14.7887	4.48136	4.21305
			4.48412	14.5272	4.48334	1.95425
			4.48612	13.3343	4.48533	1.43153
			4.48809	13.0766	4.48731	4.37884
			4.49004	14.3101	4.48927	4.85611
			4.49201	15.8403	4.49125	1.65601
			4.49401	15.745	4.49325	0.5775
			4.49601	15.2003	4.49525	3.59826
			4.49799	15.5178	4.49723	4.20455
			4.49999	15.1546	4.49921	2.30051
			4.50198	14.4784	4.50119	3.1309
			4.50394	14.1475	4.50315	3.7398
			4.50591	15.2263	4.50511	2.89061
			4.50791	15.315	4.50711	2
			4.50991	14.2407	4.50911	2.45061
			4.51189	14.4596	4.51109	3.76768
			4.51387	13.9092	4.51307	3.56457
			4.51584	13.0742	4.51507	2.15065
			4.51779	14.0183	4.51704	1.99213
			4.51976	15.7919	4.519	3.10727
			4.52176	16.4525	4.52099	2.86329
			4.52376	15.9667	4.52299	2.86662
			4.52575	15.7412	4.52497	3.00758
			4.52774	15.0653	4.52695	2.35846
			4.52973	14.4069	4.52895	3.05077
			4.5317	14.4937	4.53091	3.37673
			4.53366	14.8154	4.53286	2.29806
			4.53565	15.1728	4.53484	2.6696
			4.53765	15.3375	4.53684	3.59442
			4.53965	15.523	4.53883	2.98744
			4.54163	14.3636	4.54082	2.05552
			4.54361	13.5504	4.54282	2.80022
			4.54558	14.054	4.54479	3.05838
			4.54753	14.6809	4.54676	3.03729
			4.5495	16.0917	4.54875	3.08413
			4.5515	16.4104	4.55075	3.52013
			4.55351	16.2662	4.55273	3.02778
			4.55549	15.7278	4.55471	1.2953
			4.55748	14.4372	4.5567	2.11898
			4.55947	14.7774	4.55867	3.79909
			4.56143	15.3514	4.56062	3.9133
			4.5634	14.8118	4.56259	2.46055
			4.5654	14.6699	4.56459	1.8025
			4.56739	14.7997	4.56659	3.8253
			4.56936	15.051	4.56857	4.02905
			4.57135	14.7739	4.57056	2.17337
			4.57334	14.1862	4.57255	2.71034
			4.57529	15.0951	4.57451	3.50765
			4.57725	16.5091	4.57647	2.13985
			4.57925	16.52	4.57848	1.42541
			4.58125	16.2099	4.58048	3.47467
			4.58323	16.3856	4.58246	4.27119
			4.58522	16.0357	4.58445	2.18786
			4.58722	15.6082	4.58643	1.92465
			4.58919	15.3433	4.58839	2.91582
			4.59115	15.0296	4.59035	2.89008
			4.59314	15.2726	4.59234	2.75879
			4.59515	15.6408	4.59433	2.80402
			4.59713	14.7879	4.59632	3.09296
			4.59911	13.7589	4.59831	2.87186
			4.6011	14.6823	4.6003	3.07524
			4.60305	14.5711	4.60227	3.32741
			4.60501	14.5547	4.60424	3.16675
			4.607	16.0796	4.60623	2.39538
			4.609	16.8384	4.60823	2.1104
			4.61099	16.6076	4.61021	3.05051
			4.61297	15.9519	4.61219	2.7201
			4.61496	15.6105	4.61419	3.13347
			4.61695	15.8432	4.61615	3.71728
			4.61891	15.6971	4.61809	2.71048
			4.62089	14.0943	4.62007	2.3607
			4.62289	14.3645	4.62208	3.03241
			4.62487	16.1313	4.62406	2.74338
			4.62685	15.7093	4.62606	1.88992
			4.62885	14.318	4.62805	2.43694
			4.63082	13.9539	4.63003	3.47498
			4.63278	14.3143	4.63199	4.00012
			4.63475	15.7703	4.63396	2.7881
			4.63674	16.7619	4.63597	1.98934
			4.63874	16.8121	4.63796	3.21627
			4.64073	16.8568	4.63994	3.27406
			4.64272	16.3317	4.64193	2.66295
			4.64471	15.4883	4.64391	2.25585
			4.64668	15.5051	4.64587	2.90306
			4.64865	16.1362	4.64783	3.38051
			4.65065	15.5944	4.64982	1.45653
			4.65264	14.9274	4.65182	2.30909
			4.65462	14.754	4.6538	4.2219
			4.65661	14.403	4.65579	3.02764
			4.65859	13.6328	4.65778	1.98767
			4.66054	14.2803	4.65975	3.00761
			4.6625	16.107	4.66172	3.44206
			4.6645	16.8825	4.66371	2.88979
			4.6665	16.6528	4.66571	3.08986
			4.66848	16.8092	4.66768	3.20007
			4.67047	16.657	4.66967	1.88191
			4.67248	15.665	4.67166	2.26011
			4.67445	15.2611	4.67362	4.00297
			4.6764	15.4945	4.67557	3.24619
			4.67838	16.177	4.67755	1.76116
			4.68039	16.1894	4.67956	2.96636
			4.68238	15.8635	4.68155	4.02339
			4.68436	15.6097	4.68353	2.36404
			4.68635	14.9921	4.68553	2.43843
			4.68832	14.0703	4.6875	3.47716
			4.69028	14.5703	4.68947	3.01758
			4.69225	16.2707	4.69146	3.03518
			4.69425	17.3275	4.69345	3.18047
			4.69625	17.4032	4.69543	2.54545
			4.69824	16.2965	4.69741	2.34488
			4.70023	14.907	4.6994	3.38276
			4.7022	15.0676	4.70138	3.87582
			4.70416	16.1295	4.70334	2.60511
			4.70614	15.8031	4.70531	2.60451
			4.70815	15.294	4.7073	3.00251
			4.71014	15.8878	4.70929	1.94221
			4.71211	15.8388	4.71128	2.05276
			4.71411	14.8363	4.71327	2.77638
			4.71608	14.2683	4.71526	3.69333
			4.71803	14.6034	4.71722	4.29847
			4.72	16.052	4.71918	2.94699
			4.72199	17.0606	4.72118	1.49
			4.72399	16.5958	4.72318	2.80393
			4.72598	17.0233	4.72517	3.2334
			4.72798	17.0233	4.72715	1.74596
			4.72997	15.3546	4.72914	3.17079
			4.73193	14.6607	4.73109	4.62179
			4.73389	16.0244	4.73305	2.84091
			4.73589	16.74	4.73503	1.58591
			4.73789	16.3357	4.73703	2.6156
			4.73988	15.6937	4.73902	3.43373
			4.74186	15.1995	4.741	3.16313
			4.74384	14.8071	4.743	2.71364
			4.7458	14.801	4.74498	3.00758
			4.74776	16.1555	4.74696	2.97309
			4.74975	17.275	4.74895	2.29632
			4.75175	17.6193	4.75093	2.2803
			4.75374	17.4679	4.75291	3.21161
			4.75572	17.4855	4.75488	2.63466
			4.75771	17.1759	4.75687	2.45557
			4.7597	16.48	4.75883	3.875
			4.76166	16.6989	4.76079	3.91943
			4.76363	16.6995	4.76278	2.41882
			4.76564	16.4153	4.76478	2.1
			4.76763	17.2159	4.76678	3.26823
			4.76961	16.7134	4.76876	3.31823
			4.7716	14.7133	4.77076	2.16419
			4.77357	14.8028	4.77274	2.99827
			4.77552	17.0566	4.7747	3.68514
			4.77749	17.6812	4.77668	2.29356
			4.7795	17.0909	4.77868	2.37217
			4.78149	17.8276	4.78067	3.41944
			4.78347	18.5444	4.78264	3.06517
			4.78547	17.6414	4.78463	1.89005
			4.78746	16.1716	4.7866	3.14638
			4.78942	16.1301	4.78856	4.20983
			4.79138	17.5349	4.79053	2.9406
			4.79338	18.635	4.79253	1.99966
			4.79538	17.7768	4.79452	2.50287
			4.79736	16.7032	4.7965	3.7089
			4.79935	16.1603	4.79849	3.20352
			4.80133	15.8583	4.80048	3.00977
			4.80329	16.5204	4.80246	3.19318
			4.80525	18.0887	4.80443	2.56186
			4.80724	19.1477	4.80641	2.57313
			4.80924	18.1628	4.80841	3.20444
			4.81123	17.7118	4.81039	3.16052
			4.81321	17.9741	4.81238	2.15075
			4.81521	16.4165	4.81437	2.27906
			4.81718	15.8872	4.81633	3.46234
			4.81914	17.3993	4.81828	2.89936
			4.82112	18.5536	4.82027	1.84141
			4.82312	18.015	4.82227	3.47206
			4.82512	17.0423	4.82426	4.45729
			4.82711	17.0052	4.82625	2.55528
			4.82909	16.3374	4.82824	1.94406
			4.83106	14.8047	4.83021	3.63299
			4.833	14.858	4.83217	3.57838
			4.83497	17.2428	4.83416	2.43164
			4.83697	19.3325	4.83617	1.97686
			4.83897	19.342	4.83816	3.24442
			4.84096	17.9095	4.84013	3.83236
			4.84295	16.098	4.84212	2.66992
			4.84494	15.6186	4.84409	2.92916
			4.8469	16.589	4.84604	3.40816
			4.84887	17.0259	4.84802	2.6238
			4.85087	17.2112	4.85001	2.50503
			4.85286	16.9457	4.852	3.81809
			4.85484	15.7322	4.85398	3.76282
			4.85683	15.0908	4.85597	2.90955
			4.85881	14.8055	4.85796	3.14774
			4.86077	15.1941	4.85993	4.19041
			4.86274	16.9317	4.86191	3.90447
			4.86473	17.5274	4.8639	3.12353
			4.86673	17.4869	4.86591	2.79438
			4.86871	17.7419	4.8679	2.97121
			4.87071	16.9275	4.86987	3.09391
			4.87271	15.2959	4.87184	2.78465
			4.87467	14.8597	4.8738	3.71173
			4.87663	16.1813	4.87576	3.5677
			4.87863	16.9325	4.87776	2.68
			4.88063	15.2203	4.87976	3.16417
			4.88261	14.0404	4.88174	3.87879
			4.88459	14.7224	4.88372	3.18962
			4.88658	14.6829	4.88572	3.6209
			4.88853	14.3889	4.88769	3.65736
			4.89049	15.2643	4.88966	3.04285
			4.89247	16.326	4.89165	3.20389
			4.89447	16.52	4.89365	3.56206
			4.89647	16.7624	4.89562	3.98807
			4.89846	16.4498	4.8976	2.57965
			4.90045	15.6693	4.89959	2.62204
			4.90243	15.618	4.90156	4.53186
			4.90439	15.368	4.90351	4.57028
			4.90637	15.2553	4.90549	2.34475
			4.90838	15.2351	4.9075	2.58881
			4.91036	15.6338	4.90949	4.63042
			4.91234	15.4397	4.91147	3.43696
			4.91434	13.6641	4.91346	2.10678
			4.91631	12.9595	4.91543	3.54569
			4.91827	13.7985	4.9174	5.44657
			4.92023	15.0846	4.91938	4.76157
			4.92222	16.5553	4.92139	2.80918
			4.92423	16.9975	4.92338	2.70923
			4.92622	16.5854	4.92536	3.37506
			4.92821	15.191	4.92735	3.68286
			4.9302	14.6415	4.92932	3.56916
			4.93215	15.3554	4.93128	3.20876
			4.93413	15.4707	4.93325	4.02345
			4.93613	16.005	4.93524	3.57789
			4.93813	15.803	4.93723	2.40587
			4.9401	15.0439	4.93921	3.37018
			4.94208	13.7828	4.94121	3.92826
			4.94406	13.9113	4.94319	3.70139
			4.94602	14.4973	4.94516	3.57614
			4.94799	15.3018	4.94713	2.80404
			4.94998	16.3464	4.94911	2.76854
			4.95198	16.4387	4.95111	4.02932
			4.95396	16.596	4.9531	3.51508
[truncated: 2,418 more rows]

## Sheet: Figure 4a
Figure 4a
	Wavenumber cm-1	Absorbance (a. u.)	Wavenumber cm-1	Absorbance (a. u.)	Absorbance (a. u.)	Absorbance (a. u.)	Absorbance (a. u.)
	1609.31	0	1609.31	0	2.06234e-08	0.000574048	0.0018
	1609.79	0.000947	1609.79	0.03011	2.51307e-08	0.000579112	0.00181
	1610.27	0.00236	1610.27	0.03173	3.05876e-08	0.000584243	0.00182
	1610.75	0.00416	1610.75	0.03341	3.71862e-08	0.000589442	0.00184
	1611.23	0.00635	1611.23	0.03516	4.51559e-08	0.000594711	0.00185
	1611.72	0.00896	1611.72	0.03698	5.47702e-08	0.000600051	0.00186
	1612.2	0.01194	1612.2	0.03887	6.63545e-08	0.000605463	0.00188
	1612.68	0.01515	1612.68	0.04082	8.02958e-08	0.000610947	0.00189
	1613.16	0.01842	1613.16	0.04284	9.70535e-08	0.000616507	0.00191
	1613.64	0.02161	1613.65	0.04493	1.17173e-07	0.000622142	0.00192
	1614.13	0.02469	1614.13	0.04709	1.41299e-07	0.000627855	0.00193
	1614.61	0.02782	1614.61	0.04932	1.70195e-07	0.000633646	0.00195
	1615.09	0.03137	1615.09	0.05162	2.04762e-07	0.000639518	0.00196
	1615.57	0.03581	1615.57	0.05399	2.46065e-07	0.000645471	0.00198
	1616.06	0.04148	1616.06	0.05643	2.95357e-07	0.000651508	0.00199
	1616.54	0.0482	1616.54	0.05894	3.54112e-07	0.000657629	0.00201
	1617.02	0.05526	1617.02	0.06152	4.24064e-07	0.000663836	0.00203
	1617.5	0.06186	1617.5	0.06418	5.07244e-07	0.000670132	0.00204
	1617.98	0.06764	1617.98	0.06689	6.06038e-07	0.000676517	0.00206
	1618.47	0.07268	1618.47	0.06968	7.23234e-07	0.000682993	0.00207
	1618.95	0.07725	1618.95	0.07253	8.62093e-07	0.000689562	0.00209
	1619.43	0.08155	1619.43	0.07545	1.02642e-06	0.000696226	0.00211
	1619.91	0.08577	1619.91	0.07843	1.22066e-06	0.000702987	0.00212
	1620.39	0.09001	1620.39	0.08148	1.44997e-06	0.000709847	0.00214
	1620.88	0.09439	1620.88	0.08458	1.72036e-06	0.000716806	0.00216
	1621.36	0.09903	1621.36	0.08774	2.03881e-06	0.000723868	0.00217
	1621.84	0.10408	1621.84	0.09096	2.41341e-06	0.000731035	0.00219
	1622.32	0.10961	1622.32	0.09423	2.85352e-06	0.000738308	0.00221
	1622.81	0.1156	1622.81	0.09755	3.36998e-06	0.00074569	0.00223
	1623.29	0.12179	1623.29	0.10092	3.9753e-06	0.000753182	0.00224
	1623.77	0.12781	1623.77	0.10434	4.68391e-06	0.000760787	0.00226
	1624.25	0.13332	1624.25	0.1078	5.51245e-06	0.000768507	0.00228
	1624.73	0.13821	1624.73	0.11129	6.48002e-06	0.000776345	0.0023
	1625.21	0.14256	1625.22	0.11482	7.6086e-06	0.000784303	0.00232
	1625.7	0.14657	1625.7	0.11839	8.92338e-06	0.000792384	0.00234
	1626.18	0.15045	1626.18	0.12197	1.04532e-05	0.000800589	0.00236
	1626.66	0.15436	1626.66	0.12559	1.22312e-05	0.000808921	0.00238
	1627.14	0.15841	1627.14	0.12922	1.42949e-05	0.000817384	0.0024
	1627.63	0.16255	1627.63	0.13286	1.66876e-05	0.00082598	0.00242
	1628.11	0.16664	1628.11	0.13652	1.9458e-05	0.000834711	0.00244
	1628.59	0.17052	1628.59	0.14017	2.26622e-05	0.00084358	0.00246
	1629.07	0.17409	1629.07	0.14383	2.63634e-05	0.000852591	0.00248
	1629.55	0.17737	1629.55	0.14749	3.06336e-05	0.000861747	0.0025
	1630.04	0.18047	1630.04	0.15113	3.55541e-05	0.000871049	0.00252
	1630.52	0.1835	1630.52	0.15475	4.12172e-05	0.000880503	0.00254
	1631	0.18649	1631	0.15836	4.7727e-05	0.00089011	0.00257
	1631.48	0.18945	1631.48	0.16194	5.52008e-05	0.000899874	0.00259
	1631.96	0.19232	1631.97	0.16548	6.3771e-05	0.000909799	0.00261
	1632.45	0.19503	1632.45	0.16899	7.35863e-05	0.000919888	0.00263
	1632.93	0.19756	1632.93	0.17246	8.4814e-05	0.000930145	0.00266
	1633.41	0.19992	1633.41	0.17587	9.76416e-05	0.000940574	0.00268
	1633.89	0.2022	1633.89	0.17923	0.000112279	0.000951177	0.00271
	1634.38	0.20442	1634.38	0.18253	0.000128961	0.00096196	0.00273
	1634.86	0.20652	1634.86	0.18576	0.00014795	0.000972927	0.00275
	1635.34	0.20832	1635.34	0.18893	0.000169538	0.00098408	0.00278
	1635.82	0.20975	1635.82	0.19201	0.000194051	0.000995426	0.0028
	1636.3	0.21101	1636.3	0.19501	0.000221851	0.00101	0.00283
	1636.79	0.21239	1636.79	0.19792	0.000253339	0.00102	0.00286
	1637.27	0.214	1637.27	0.20074	0.000288962	0.00103	0.00288
	1637.75	0.21577	1637.75	0.20346	0.000329211	0.00104	0.00291
	1638.23	0.21757	1638.23	0.20607	0.000374633	0.00106	0.00294
	1638.71	0.2193	1638.72	0.20858	0.000425827	0.00107	0.00296
	1639.2	0.22088	1639.2	0.21097	0.000483456	0.00108	0.00299
	1639.68	0.22231	1639.68	0.21325	0.000548247	0.00109	0.00302
	1640.16	0.22361	1640.16	0.2154	0.000621002	0.00111	0.00305
	1640.64	0.22484	1640.64	0.21742	0.000702596	0.00112	0.00308
	1641.12	0.22605	1641.13	0.21932	0.00079399	0.00113	0.00311
	1641.61	0.22728	1641.61	0.22107	0.000896232	0.00115	0.00314
	1642.09	0.22853	1642.09	0.22269	0.00101	0.00116	0.00317
	1642.57	0.22978	1642.57	0.22417	0.00114	0.00118	0.0032
	1643.05	0.231	1643.05	0.22551	0.00128	0.00119	0.00323
	1643.54	0.2322	1643.54	0.22669	0.00144	0.00121	0.00326
	1644.02	0.23338	1644.02	0.22773	0.00161	0.00122	0.00329
	1644.5	0.23458	1644.5	0.22862	0.00181	0.00124	0.00332
	1644.98	0.23577	1644.98	0.22935	0.00203	0.00125	0.00336
	1645.46	0.23681	1645.46	0.22993	0.00227	0.00127	0.00339
	1645.95	0.23736	1645.95	0.23035	0.00253	0.00129	0.00342
	1646.43	0.23712	1646.43	0.23062	0.00282	0.0013	0.00346
	1646.91	0.23618	1646.91	0.23072	0.00315	0.00132	0.00349
	1647.39	0.23517	1647.39	0.23067	0.0035	0.00134	0.00353
	1647.88	0.23471	1647.88	0.23046	0.00389	0.00136	0.00356
	1648.36	0.2349	1648.36	0.2301	0.00433	0.00138	0.0036
	1648.84	0.23548	1648.84	0.22958	0.0048	0.00139	0.00364
	1649.32	0.23618	1649.32	0.2289	0.00532	0.00141	0.00368
	1649.8	0.23677	1649.8	0.22807	0.00588	0.00143	0.00371
	1650.29	0.23718	1650.29	0.22708	0.0065	0.00145	0.00375
	1650.77	0.23746	1650.77	0.22595	0.00718	0.00147	0.00379
	1651.25	0.23774	1651.25	0.22467	0.00792	0.00149	0.00383
	1651.73	0.23798	1651.73	0.22324	0.00873	0.00151	0.00387
	1652.21	0.23766	1652.21	0.22167	0.0096	0.00154	0.00391
	1652.7	0.23577	1652.7	0.21996	0.01055	0.00156	0.00396
	1653.18	0.23228	1653.18	0.21812	0.01158	0.00158	0.004
	1653.66	0.22933	1653.66	0.21614	0.0127	0.0016	0.00404
	1654.14	0.22857	1654.14	0.21403	0.01391	0.00163	0.00409
	1654.62	0.22958	1654.62	0.2118	0.01522	0.00165	0.00413
	1655.11	0.23138	1655.11	0.20945	0.01663	0.00168	0.00418
	1655.59	0.23329	1655.59	0.20699	0.01815	0.0017	0.00422
	1656.07	0.23499	1656.07	0.20441	0.01979	0.00173	0.00427
	1656.55	0.23637	1656.55	0.20173	0.02155	0.00175	0.00432
	1657.04	0.23745	1657.04	0.19894	0.02344	0.00178	0.00437
	1657.52	0.23828	1657.52	0.19606	0.02546	0.00181	0.00442
	1658	0.23896	1658	0.19309	0.02763	0.00184	0.00447
	1658.48	0.23957	1658.48	0.19004	0.02995	0.00186	0.00452
	1658.96	0.24016	1658.96	0.18691	0.03242	0.00189	0.00457
	1659.45	0.24079	1659.45	0.1837	0.03506	0.00192	0.00462
	1659.93	0.24148	1659.93	0.18042	0.03787	0.00195	0.00468
	1660.41	0.24222	1660.41	0.17708	0.04085	0.00199	0.00473
	1660.89	0.24295	1660.89	0.17369	0.04402	0.00202	0.00479
	1661.37	0.24358	1661.37	0.17024	0.04738	0.00205	0.00485
	1661.86	0.24398	1661.86	0.16675	0.05094	0.00209	0.0049
	1662.34	0.24413	1662.34	0.16321	0.05471	0.00212	0.00496
	1662.82	0.24419	1662.82	0.15965	0.05868	0.00216	0.00502
	1663.3	0.24444	1663.3	0.15605	0.06287	0.00219	0.00508
	1663.79	0.2451	1663.79	0.15243	0.06728	0.00223	0.00515
	1664.27	0.24623	1664.27	0.14879	0.07191	0.00227	0.00521
	1664.75	0.24771	1664.75	0.14514	0.07678	0.00231	0.00527
	1665.23	0.24939	1665.23	0.14149	0.08188	0.00235	0.00534
	1665.71	0.25112	1665.71	0.13783	0.08722	0.00239	0.00541
	1666.19	0.25282	1666.2	0.13417	0.09279	0.00243	0.00547
	1666.68	0.25447	1666.68	0.13052	0.09861	0.00248	0.00554
	1667.16	0.25614	1667.16	0.12689	0.10468	0.00252	0.00561
	1667.64	0.25793	1667.64	0.12327	0.11098	0.00257	0.00569
	1668.12	0.25998	1668.12	0.11967	0.11753	0.00261	0.00576
	1668.61	0.26234	1668.61	0.1161	0.12433	0.00266	0.00583
	1669.09	0.265	1669.09	0.11256	0.13136	0.00271	0.00591
	1669.57	0.26788	1669.57	0.10905	0.13863	0.00276	0.00599
	1670.05	0.27091	1670.05	0.10557	0.14613	0.00282	0.00607
	1670.53	0.27406	1670.53	0.10214	0.15387	0.00287	0.00615
	1671.02	0.27739	1671.02	0.09876	0.16182	0.00293	0.00623
	1671.5	0.2809	1671.5	0.09542	0.16998	0.00299	0.00632
	1671.98	0.28459	1671.98	0.09213	0.17836	0.00305	0.0064
	1672.46	0.28847	1672.46	0.08889	0.18692	0.00311	0.00649
	1672.94	0.29256	1672.95	0.08571	0.19567	0.00317	0.00658
	1673.43	0.29699	1673.43	0.08258	0.2046	0.00324	0.00667
	1673.91	0.302	1673.91	0.07952	0.21368	0.00331	0.00676
	1674.39	0.3078	1674.39	0.07651	0.22291	0.00338	0.00686
	1674.87	0.31449	1674.87	0.07357	0.23226	0.00345	0.00696
	1675.36	0.32186	1675.36	0.0707	0.24173	0.00353	0.00706
	1675.84	0.32946	1675.84	0.06789	0.25129	0.00361	0.00716
	1676.32	0.33687	1676.32	0.06514	0.26093	0.00369	0.00726
	1676.8	0.34392	1676.8	0.06247	0.27063	0.00378	0.00737
	1677.28	0.35064	1677.28	0.05986	0.28035	0.00387	0.00747
	1677.77	0.3572	1677.77	0.05732	0.2901	0.00397	0.00758
	1678.25	0.36384	1678.25	0.05486	0.29983	0.00407	0.0077
	1678.73	0.37077	1678.73	0.05246	0.30953	0.00418	0.00781
	1679.21	0.37813	1679.21	0.05014	0.31917	0.00429	0.00793
	1679.69	0.38587	1679.69	0.04788	0.32873	0.00441	0.00805
	1680.18	0.3938	1680.18	0.0457	0.33819	0.00454	0.00817
	1680.66	0.40156	1680.66	0.04358	0.34751	0.00468	0.0083
	1681.14	0.40887	1681.14	0.04153	0.35668	0.00483	0.00843
	1681.62	0.41561	1681.62	0.03956	0.36567	0.005	0.00856
	1682.11	0.42192	1682.11	0.03765	0.37445	0.00517	0.0087
	1682.59	0.42823	1682.59	0.03581	0.38299	0.00536	0.00883
	1683.07	0.43515	1683.07	0.03403	0.39128	0.00558	0.00898
	1683.55	0.44327	1683.55	0.03233	0.39928	0.00581	0.00912
	1684.03	0.45243	1684.03	0.03068	0.40697	0.00606	0.00927
	1684.52	0.46141	1684.52	0.0291	0.41433	0.00634	0.00942
	1685	0.46903	1685	0.02758	0.42133	0.00666	0.00958
	1685.48	0.47511	1685.48	0.02613	0.42796	0.007	0.00974
	1685.96	0.48012	1685.96	0.02473	0.43419	0.00739	0.0099
	1686.44	0.48449	1686.44	0.02339	0.43999	0.00782	0.01007
	1686.93	0.48846	1686.93	0.02211	0.44536	0.0083	0.01024
	1687.41	0.49214	1687.41	0.02089	0.45027	0.00884	0.01042
	1687.89	0.4956	1687.89	0.01972	0.45471	0.00944	0.0106
	1688.37	0.49886	1688.37	0.0186	0.45866	0.01012	0.01078
	1688.86	0.50188	1688.86	0.01754	0.4621	0.01087	0.01097
	1689.34	0.50461	1689.34	0.01652	0.46504	0.01172	0.01117
	1689.82	0.50699	1689.82	0.01555	0.46745	0.01266	0.01137
	1690.3	0.50903	1690.3	0.01463	0.46932	0.01372	0.01158
	1690.78	0.51083	1690.78	0.01375	0.47066	0.01491	0.01179
	1691.27	0.51252	1691.27	0.01292	0.47146	0.01623	0.01201
	1691.75	0.51421	1691.75	0.01213	0.47171	0.0177	0.01223
	1692.23	0.51594	1692.23	0.01138	0.47141	0.01934	0.01246
	1692.71	0.51767	1692.71	0.01067	0.47057	0.02116	0.0127
	1693.19	0.5193	1693.19	0.01	0.46918	0.02318	0.01294
	1693.68	0.52065	1693.68	0.00936	0.46726	0.02542	0.0132
	1694.16	0.52145	1694.16	0.00876	0.4648	0.0279	0.01346
	1694.64	0.52138	1694.64	0.00819	0.46182	0.03063	0.01372
	1695.12	0.52013	1695.12	0.00765	0.45833	0.03364	0.014
	1695.6	0.51784	1695.6	0.00714	0.45434	0.03694	0.01429
	1696.09	0.51529	1696.09	0.00666	0.44986	0.04056	0.01458
	1696.57	0.51351	1696.57	0.00621	0.44491	0.04452	0.01489
	1697.05	0.51297	1697.05	0.00579	0.4395	0.04884	0.01521
	1697.53	0.51332	1697.53	0.00539	0.43366	0.05353	0.01554
	1698.02	0.51378	1698.02	0.00502	0.4274	0.05862	0.01588
	1698.5	0.51359	1698.5	0.00467	0.42074	0.06413	0.01624
	1698.98	0.51217	1698.98	0.00434	0.4137	0.07007	0.01661
	1699.46	0.5093	1699.46	0.00403	0.40631	0.07646	0.017
	1699.94	0.50554	1699.94	0.00374	0.39859	0.08332	0.01741
	1700.43	0.50225	1700.43	0.00346	0.39056	0.09066	0.01784
	1700.91	0.50065	1700.91	0.00321	0.38226	0.09848	0.01829
	1701.39	0.50092	1701.39	0.00297	0.37369	0.1068	0.01876
	1701.87	0.50251	1701.87	0.00275	0.36489	0.11562	0.01926
	1702.35	0.50476	1702.35	0.00254	0.35589	0.12495	0.01979
	1702.84	0.5072	1702.84	0.00235	0.34671	0.13477	0.02035
	1703.32	0.50961	1703.32	0.00217	0.33737	0.14508	0.02094
	1703.8	0.51194	1703.8	0.002	0.3279	0.15588	0.02158
	1704.28	0.51422	1704.28	0.00185	0.31833	0.16714	0.02226
	1704.77	0.51649	1704.76	0.0017	0.30868	0.17885	0.02299
	1705.25	0.51879	1705.25	0.00157	0.29898	0.19097	0.02377
	1705.73	0.52123	1705.73	0.00144	0.28925	0.20349	0.02462
	1706.21	0.52399	1706.21	0.00133	0.2795	0.21636	0.02553
	1706.69	0.52721	1706.69	0.00122	0.26978	0.22954	0.02652
	1707.17	0.53099	1707.18	0.00112	0.26009	0.24299	0.02759
	1707.66	0.53536	1707.66	0.00103	0.25046	0.25666	0.02875
	1708.14	0.54027	1708.14	0.000944277	0.2409	0.2705	0.03002
	1708.62	0.54563	1708.62	0.000865549	0.23144	0.28443	0.0314
	1709.1	0.55133	1709.1	0.000792842	0.2221	0.2984	0.0329
	1709.59	0.55725	1709.59	0.000725747	0.21288	0.31233	0.03455
	1710.07	0.56331	1710.07	0.000663875	0.20381	0.32617	0.03635
	1710.55	0.56949	1710.55	0.000606863	0.1949	0.33981	0.03833
	1711.03	0.57581	1711.03	0.000554368	0.18617	0.3532	0.04049
	1711.51	0.58231	1711.51	0.000506068	0.17762	0.36625	0.04285
	1712	0.58898	1712	0.00046166	0.16926	0.37887	0.04544
	1712.48	0.59578	1712.48	0.000420861	0.16112	0.39097	0.04828
	1712.96	0.60257	1712.96	0.000383405	0.15318	0.40249	0.05139
	1713.44	0.60921	1713.44	0.000349045	0.14547	0.41332	0.0548
	1713.92	0.61558	1713.92	0.000317546	0.13799	0.42339	0.05852
	1714.41	0.62164	1714.41	0.000288692	0.13074	0.43262	0.06259
	1714.89	0.62751	1714.89	0.000262281	0.12373	0.44093	0.06703
	1715.37	0.6333	1715.37	0.000238123	0.11695	0.44825	0.07187
	1715.85	0.63898	1715.85	0.000216043	0.11042	0.45452	0.07714
	1716.34	0.64425	1716.34	0.000195876	0.10414	0.45968	0.08288
	1716.82	0.64855	1716.82	0.00017747	0.0981	0.46368	0.08911
	1717.3	0.6516	1717.3	0.000160684	0.0923	0.46648	0.09587
	1717.78	0.65381	1717.78	0.000145386	0.08674	0.46806	0.10319
	1718.26	0.65607	1718.26	0.000131454	0.08142	0.4684	0.11109
	1718.75	0.65899	1718.75	0.000118777	0.07634	0.46749	0.11962
	1719.23	0.66262	1719.23	0.000107248	0.0715	0.46535	0.12881
	1719.71	0.66663	1719.71	9.67727e-05	0.06688	0.462	0.13868
	1720.19	0.67058	1720.19	8.72606e-05	0.06249	0.45747	0.14926
	1720.67	0.67417	1720.67	7.86297e-05	0.05832	0.4518	0.16059
	1721.16	0.67721	1721.16	7.0804e-05	0.05437	0.44505	0.17269
	1721.64	0.67971	1721.64	6.37136e-05	0.05063	0.43727	0.18558
	1722.12	0.68182	1722.12	5.72941e-05	0.04708	0.42853	0.19928
	1722.6	0.68381	1722.6	5.14862e-05	0.04374	0.41891	0.21381
	1723.09	0.68593	1723.09	4.62354e-05	0.04058	0.40849	0.22919
	1723.57	0.68835	1723.57	4.14917e-05	0.03761	0.39733	0.24542
	1724.05	0.69105	1724.05	3.72092e-05	0.03482	0.38554	0.26251
	1724.53	0.69391	1724.53	3.3346e-05	0.0322	0.37319	0.28046
	1725.01	0.69686	1725.01	2.98634e-05	0.02974	0.36037	0.29926
	1725.5	0.6999	1725.5	2.67263e-05	0.02743	0.34716	0.3189
	1725.98	0.70323	1725.98	2.39023e-05	0.02528	0.33364	0.33936
	1726.46	0.70706	1726.46	2.13622e-05	0.02327	0.3199	0.36062
	1726.94	0.71164	1726.94	1.90789e-05	0.02139	0.30601	0.38265
	1727.42	0.71708	1727.42	1.7028e-05	0.01964	0.29205	0.40541
	1727.91	0.7234	1727.91	1.51872e-05	0.01801	0.27809	0.42885
	1728.39	0.73052	1728.39	1.35362e-05	0.0165	0.26419	0.45292
	1728.87	0.73829	1728.87	1.20564e-05	0.0151	0.25043	0.47756
	1729.35	0.74662	1729.35	1.0731e-05	0.0138	0.23685	0.50269
	1729.84	0.75543	1729.83	9.54477e-06	0.0126	0.22351	0.52826
	1730.32	0.76468	1730.32	8.48389e-06	0.01149	0.21047	0.55415
	1730.8	0.77434	1730.8	7.53577e-06	0.01047	0.19775	0.5803
	1731.28	0.78441	1731.28	6.68903e-06	0.00952	0.18541	0.60659
	1731.76	0.79507	1731.76	5.93337e-06	0.00865	0.17347	0.63292
	1732.24	0.80688	1732.25	5.25948e-06	0.00785	0.16197	0.65917
	1732.73	0.8209	1732.73	4.65895e-06	0.00712	0.15091	0.68523
	1733.21	0.83856	1733.21	4.12416e-06	0.00645	0.14034	0.71095
	1733.69	0.8604	1733.69	3.64826e-06	0.00583	0.13024	0.73621
	1734.17	0.88449	1734.17	3.22508e-06	0.00527	0.12065	0.76087
	1734.66	0.9071	1734.66	2.84903e-06	0.00476	0.11155	0.78478
	1735.14	0.92571	1735.14	2.51511e-06	0.00429	0.10296	0.8078
	1735.62	0.94021	1735.62	2.21881e-06	0.00386	0.09486	0.82976
	1736.1	0.9517	1736.1	1.95608e-06	0.00347	0.08726	0.85051
	1736.58	0.96129	1736.58	1.72328e-06	0.00312	0.08014	0.86991
	1737.07	0.96973	1737.07	1.51714e-06	0.0028	0.0735	0.8878
	1737.55	0.97745	1737.55	1.33476e-06	0.00251	0.06731	0.90404
	1738.03	0.98457	1738.03	1.17349e-06	0.00224	0.06157	0.91848
	1738.51	0.99087	1738.51	1.03101e-06	0.00201	0.05625	0.93099
	1738.99	0.99587	1738.99	9.05202e-07	0.00179	0.05135	0.94147
	1739.48	0.99901	1739.48	7.94206e-07	0.0016	0.04683	0.94981
	1739.96	1	1739.96	6.96343e-07	0.00142	0.04268	0.95593
	1740.44	0.99893	1740.44	6.10122e-07	0.00127	0.03888	0.95976
	1740.92	0.9961	1740.92	5.34212e-07	0.00113	0.0354	0.96128
	1741.4	0.99168	1741.41	4.67426e-07	0.000999995	0.03224	0.96045
	1741.89	0.98555	1741.89	4.0871e-07	0.000886854	0.02936	0.9573
	1742.37	0.97742	1742.37	3.57126e-07	0.000785602	0.02674	0.95185
	1742.85	0.96698	1742.85	3.11839e-07	0.000695103	0.02438	0.94415
	1743.33	0.95425	1743.33	2.72108e-07	0.000614317	0.02224	0.93429
	1743.82	0.93966	1743.82	2.37277e-07	0.000542291	0.02031	0.92237
	1744.3	0.92396	1744.3	2.06764e-07	0.000478155	0.01857	0.90848
	1744.78	0.90786	1744.78	1.80051e-07	0.000421115	0.01701	0.89276
	1745.26	0.8917	1745.26	1.56682e-07	0.00037045	0.01561	0.87534
	1745.74	0.8753	1745.74	1.36253e-07	0.000325503	0.01435	0.85637
	1746.23	0.85802	1746.23	1.18407e-07	0.000285678	0.01323	0.836
	1746.71	0.83894	1746.71	1.02828e-07	0.000250435	0.01222	0.81437
	1747.19	0.81723	1747.19	8.92371e-08	0.000219285	0.01132	0.79166
	1747.67	0.79242	1747.67	7.739e-08	0.000191787	0.01052	0.76799
	1748.15	0.76471	1748.16	6.70698e-08	0.000167543	0.0098	0.74354
	1748.64	0.73484	1748.64	5.80861e-08	0.000146194	0.00916	0.71844
	1749.12	0.70362	1749.12	5.02714e-08	0.000127418	0.00859	0.69284
	1749.6	0.6715	1749.6	4.34782e-08	0.000110924	0.00808	0.66686
	1750.08	0.63862	1750.08	3.75774e-08	9.64538e-05	0.00762	0.64066
	1750.57	0.60522	1750.57	3.24552e-08	8.37739e-05	0.00721	0.61434
	1751.05	0.5722	1751.05	2.8012e-08	7.26765e-05	0.00684	0.58803
	1751.53	0.54099	1751.53	2.41606e-08	6.29761e-05	0.00651	0.56183
	1752.01	0.51291	1752.01	2.08245e-08	5.45072e-05	0.00621	0.53584
	1752.49	0.48859	1752.49	1.79368e-08	4.71226e-05	0.00594	0.51018
	1752.98	0.46779	1752.98	1.54389e-08	4.06911e-05	0.0057	0.4849
	1753.46	0.44968	1753.46	1.32798e-08	3.50968e-05	0.00548	0.46011
	1753.94	0.43311	1753.94	1.14149e-08	3.02365e-05	0.00528	0.43587
	1754.42	0.41683	1754.42	9.80514e-09	2.6019e-05	0.00509	0.41224
	1754.9	0.39961	1754.9	8.41664e-09	2.23639e-05	0.00492	0.38927
	1755.39	0.38038	1755.39	7.21983e-09	1.92e-05	0.00476	0.36703
	1755.87	0.35865	1755.87	6.18896e-09	1.64646e-05	0.00462	0.34554
	1756.35	0.3349	1756.35	5.30166e-09	1.41025e-05	0.00448	0.32483
	1756.83	0.3107	1756.83	4.53847e-09	1.20653e-05	0.00436	0.30495
	1757.32	0.28811	1757.32	3.88248e-09	1.03104e-05	0.00424	0.2859
	1757.8	0.26859	1757.8	3.31904e-09	8.80058e-06	0.00413	0.2677
	1758.28	0.25251	1758.28	2.83543e-09	7.50314e-06	0.00402	0.25036
	1758.76	0.23922	1758.76	2.42063e-09	6.38955e-06	0.00392	0.23388
	1759.24	0.22761	1759.24	2.0651e-09	5.43494e-06	0.00383	0.21825
	1759.73	0.21645	1759.73	1.76058e-09	4.61759e-06	0.00374	0.20347
	1760.21	0.20466	1760.21	1.49994e-09	3.91861e-06	0.00365	0.18953
	1760.69	0.19152	1760.69	1.27702e-09	3.32158e-06	0.00357	0.1764
	1761.17	0.17698	1761.17	1.08648e-09	2.81226e-06	0.00349	0.16407
	1761.65	0.16175	1761.65	9.23737e-10	2.37827e-06	0.00342	0.15252
	1762.14	0.14717	1762.14	7.84836e-10	2.00892e-06	0.00335	0.14172
	1762.62	0.13443	1762.62	6.66366e-10	1.69497e-06	0.00328	0.13164
	1763.1	0.12406	1763.1	5.65392e-10	1.42842e-06	0.00321	0.12226
	1763.58	0.11582	1763.58	4.79391e-10	1.2024e-06	0.00314	0.11354
	1764.07	0.1091	1764.06	4.06193e-10	1.01097e-06	0.00308	0.10545
	1764.55	0.10325	1764.55	3.43937e-10	8.49026e-07	0.00302	0.09796
	1765.03	0.09779	1765.03	2.91023e-10	7.12199e-07	0.00296	0.09104
	1765.51	0.09239	1765.51	2.46082e-10	5.96731e-07	0.0029	0.08466
	1765.99	0.08689	1765.99	2.07938e-10	4.99404e-07	0.00285	0.07878
	1766.47	0.08124	1766.48	1.75587e-10	4.17467e-07	0.00279	0.07337
	1766.96	0.07547	1766.96	1.48168e-10	3.48569e-07	0.00274	0.06841
	1767.44	0.06973	1767.44	1.24945e-10	2.90704e-07	0.00269	0.06385
	1767.92	0.06424	1767.92	1.0529e-10	2.42164e-07	0.00264	0.05968
	1768.4	0.05924	1768.4	8.86658e-11	2.01496e-07	0.00259	0.05586
	1768.89	0.05486	1768.89	7.46156e-11	1.67462e-07	0.00255	0.05236
	1769.37	0.05112	1769.37	6.27489e-11	1.39016e-07	0.0025	0.04917
	1769.85	0.04787	1769.85	5.27334e-11	1.15268e-07	0.00246	0.04625
	1770.33	0.04481	1770.33	4.42862e-11	9.54665e-08	0.00241	0.04359
	1770.82	0.04157	1770.81	3.71667e-11	7.89748e-08	0.00237	0.04116
	1771.3	0.03775	1771.3	3.11704e-11	6.52563e-08	0.00233	0.03894
	1771.78	0.03323	1771.78	2.61237e-11	5.38583e-08	0.00229	0.03692
	1772.26	0.02842	1772.26	2.18791e-11	4.43996e-08	0.00225	0.03506
	1772.74	0.02412	1772.74	1.83116e-11	3.65596e-08	0.00221	0.03337
	1773.22	0.02092	1773.23	1.53154e-11	3.00691e-08	0.00218	0.03183
	1773.71	0.01893	1773.71	1.28006e-11	2.47023e-08	0.00214	0.03041
	1774.19	0.01782	1774.19	1.06915e-11	2.02698e-08	0.0021	0.02911
	1774.67	0.01712	1774.67	8.92377e-12	1.66134e-08	0.00207	0.02792
	1775.15	0.01644	1775.15	7.44323e-12	1.36007e-08	0.00204	0.02682
	1775.64	0.01556	1775.64	6.20408e-12	1.11215e-08	0.002	0.02581
	1776.12	0.01443	1776.12	5.16769e-12	9.08366e-09	0.00197	0.02488
	1776.6	0.01319	1776.6	4.30149e-12	7.41063e-09	0.00194	0.02401
	1777.08	0.012	1777.08	3.57803e-12	6.03873e-09	0.00191	0.02321
	1777.56	0.01103	1777.56	2.97422e-12	4.9151e-09	0.00188	0.02247
	1778.05	0.01034	1778.05	2.47061e-12	3.99591e-09	0.00185	0.02177
	1778.53	0.00986	1778.53	2.05087e-12	3.24485e-09	0.00182	0.02113
	1779.01	0.00942	1779.01	1.70128e-12	2.63191e-09	0.00179	0.02052
	1779.49	0.00884	1779.49	1.41032e-12	2.13228e-09	0.00177	0.01995
	1779.97	0.00801	1779.97	1.16831e-12	1.72549e-09	0.00174	0.01941
	1780.46	0.00701	1780.46	9.67178e-13	1.39469e-09	0.00171	0.0189
	1780.94	0.00602	1780.94	8.00122e-13	1.126e-09	0.00169	0.01842
	1781.42	0.00524	1781.42	6.61468e-13	9.08022e-10	0.00166	0.01797
	1781.9	0.00475	1781.9	5.46468e-13	7.31393e-10	0.00164	0.01753
	1782.38	0.00452	1782.39	4.51152e-13	5.88439e-10	0.00162	0.01712
	1782.87	0.0044	1782.87	3.72208e-13	4.72877e-10	0.00159	0.01673
	1783.35	0.00424	1783.35	3.06867e-13	3.7957e-10	0.00157	0.01635
	1783.83	0.00395	1783.83	2.52824e-13	3.04321e-10	0.00155	0.01599
	1784.31	0.00352	1784.31	2.08156e-13	2.43707e-10	0.00153	0.01564
	1784.8	0.00304	1784.8	1.71263e-13	1.9494e-10	0.0015	0.0153
	1785.28	0.00263	1785.28	1.40812e-13	1.55751e-10	0.00148	0.01498
	1785.76	0.00239	1785.76	1.15697e-13	1.24295e-10	0.00146	0.01467
	1786.24	0.00231	1786.24	9.49956e-14	9.90779e-11	0.00144	0.01437
	1786.72	0.00232	1786.72	7.79453e-14	7.88851e-11	0.00142	0.01408
	1787.21	0.00235	1787.21	6.39115e-14	6.27349e-11	0.0014	0.0138
	1787.69	0.00233	1787.69	5.23687e-14	4.98334e-11	0.00139	0.01353
	1788.17	0.00228	1788.17	4.28812e-14	3.95392e-11	0.00137	0.01327
	1788.65	0.00227	1788.65	3.50886e-14	3.13351e-11	0.00135	0.01302
	1789.13	0.00235	1789.13	2.86924e-14	2.48046e-11	0.00133	0.01277
	1789.62	0.00255	1789.62	2.34462e-14	1.96123e-11	0.00131	0.01253
	1790.1	0.0028	1790.1	1.91461e-14	1.54889e-11	0.0013	0.0123
	1790.58	0.00295	1790.58	1.56239e-14	1.22183e-11	0.00128	0.01207
	1791.06	0.00279	1791.06	1.2741e-14	9.6271e-12	0.00126	0.01185
	1791.55	0.00221	1791.55	1.03829e-14	7.57666e-12	0.00125	0.01164
	1792.03	0.00134	1792.03	8.45552e-15	5.95602e-12	0.00123	0.01143
	1792.51	0.000492	1792.51	6.88118e-15	4.67661e-12	0.00122	0.01123
	1792.99	5.33e-06	1792.99	5.59615e-15	3.66777e-12	0.0012	0.01103
	1793.47	0	1793.47	4.54797e-15	2.87323e-12	0.00119	0.00108

## Sheet: Figure 4b
Figure 4b
		% of streching (C-IP-SS)
	Wavenumber cm-1	0	0.5	1	1.5	2	2.5	3	3.5	4
	1609.31	0	0	0	0	0	0	0	0	0
	1609.79	-2.16e-06	-8.3e-07	1.91e-06	0	-1.9e-06	5.3e-07	-2.13e-06	-1.67e-06	2.46e-06
	1610.27	-5.2e-06	-1.4e-06	4.3e-06	-3e-07	-3.7e-06	8e-07	-4.8e-06	-2.9e-06	6e-06
	1610.75	-8.6e-06	-1.6e-06	6.7e-06	-9e-07	-5.2e-06	7e-07	-8e-06	-3.6e-06	1.08e-05
	1611.23	-1.2e-05	-1.4e-06	9e-06	-2.1e-06	-6.5e-06	3e-07	-1.18e-05	-3.4e-06	1.74e-05
	1611.72	-1.56e-05	-1.3e-06	1.1e-05	-3.4e-06	-7.6e-06	-5e-07	-1.59e-05	-2.5e-06	2.52e-05
	1612.2	-1.9e-05	-1.3e-06	1.24e-05	-5e-06	-8.4e-06	-1.4e-06	-2.01e-05	-1e-06	3.38e-05
	1612.68	-2.2e-05	-1.8e-06	1.35e-05	-6e-06	-9.1e-06	-2.8e-06	-2.39e-05	1.2e-06	4.22e-05
	1613.16	-2.5e-05	-2.7e-06	1.44e-05	-6.5e-06	-9.5e-06	-4.4e-06	-2.69e-05	3.8e-06	4.94e-05
	1613.64	-2.8e-05	-4.3e-06	1.52e-05	-6e-06	-9.6e-06	-6.2e-06	-2.86e-05	6.6e-06	5.42e-05
	1614.13	-3.1e-05	-6.3e-06	1.62e-05	-4.5e-06	-9.4e-06	-8.4e-06	-2.9e-05	9.5e-06	5.6e-05
	1614.61	-3.42e-05	-8.7e-06	1.73e-05	-2e-06	-8.8e-06	-1.08e-05	-2.84e-05	1.25e-05	5.6e-05
	1615.09	-3.74e-05	-1.15e-05	1.82e-05	1.1e-06	-7.7e-06	-1.34e-05	-2.75e-05	1.58e-05	5.54e-05
	1615.57	-4e-05	-1.46e-05	1.85e-05	4.7e-06	-6.1e-06	-1.64e-05	-2.7e-05	1.94e-05	5.54e-05
	1616.06	-4.06e-05	-1.79e-05	1.77e-05	8.6e-06	-4.4e-06	-1.96e-05	-2.71e-05	2.3e-05	5.64e-05
	1616.54	-3.7e-05	-2.04e-05	1.56e-05	1.27e-05	-3.1e-06	-2.31e-05	-2.77e-05	2.56e-05	5.7e-05
	1617.02	-2.92e-05	-2.16e-05	1.26e-05	1.64e-05	-2.5e-06	-2.63e-05	-2.89e-05	2.68e-05	5.74e-05
	1617.5	-2e-05	-2.13e-05	1e-05	1.86e-05	-2.8e-06	-2.82e-05	-3.11e-05	2.62e-05	5.84e-05
	1617.98	-1.18e-05	-1.98e-05	8.1e-06	1.89e-05	-3.7e-06	-2.89e-05	-3.48e-05	2.49e-05	6.28e-05
	1618.47	-6e-06	-1.77e-05	7.3e-06	1.75e-05	-5e-06	-2.85e-05	-3.98e-05	2.35e-05	7.06e-05
	1618.95	-2.6e-06	-1.57e-05	7.2e-06	1.54e-05	-6.3e-06	-2.78e-05	-4.56e-05	2.24e-05	8.06e-05
	1619.43	-2e-07	-1.39e-05	7.7e-06	1.35e-05	-7.9e-06	-2.73e-05	-5.12e-05	2.17e-05	9.1e-05
	1619.91	1.8e-06	-1.25e-05	8.2e-06	1.21e-05	-9.4e-06	-2.73e-05	-5.6e-05	2.14e-05	0.0001
	1620.39	3.8e-06	-1.14e-05	9e-06	1.16e-05	-1.1e-05	-2.8e-05	-5.97e-05	2.15e-05	0.000107
	1620.88	6.2e-06	-1.03e-05	9.6e-06	1.16e-05	-1.26e-05	-2.92e-05	-6.2e-05	2.18e-05	0.0001116
	1621.36	8.6e-06	-9.3e-06	1.03e-05	1.19e-05	-1.4e-05	-3.05e-05	-6.34e-05	2.24e-05	0.0001146
	1621.84	9.6e-06	-8.6e-06	1.11e-05	1.24e-05	-1.48e-05	-3.16e-05	-6.43e-05	2.27e-05	0.0001162
	1622.32	9.4e-06	-8.3e-06	1.22e-05	1.31e-05	-1.49e-05	-3.21e-05	-6.54e-05	2.24e-05	0.000117
	1622.81	7.2e-06	-8.9e-06	1.36e-05	1.42e-05	-1.4e-05	-3.18e-05	-6.68e-05	2.11e-05	0.0001164
	1623.29	4.2e-06	-1.06e-05	1.52e-05	1.61e-05	-1.27e-05	-3.08e-05	-6.85e-05	1.9e-05	0.0001152
	1623.77	8e-07	-1.32e-05	1.68e-05	1.86e-05	-1.13e-05	-2.96e-05	-7.05e-05	1.66e-05	0.000114
	1624.25	-2e-06	-1.61e-05	1.8e-05	2.08e-05	-1.01e-05	-2.81e-05	-7.26e-05	1.45e-05	0.0001136
	1624.73	-4e-06	-1.91e-05	1.86e-05	2.25e-05	-9.4e-06	-2.65e-05	-7.45e-05	1.32e-05	0.0001148
	1625.21	-5.4e-06	-2.2e-05	1.87e-05	2.37e-05	-9e-06	-2.48e-05	-7.57e-05	1.24e-05	0.000116
	1625.7	-6.2e-06	-2.46e-05	1.83e-05	2.44e-05	-8.8e-06	-2.31e-05	-7.59e-05	1.17e-05	0.0001158
	1626.18	-6.6e-06	-2.71e-05	1.76e-05	2.5e-05	-8.6e-06	-2.14e-05	-7.49e-05	1.05e-05	0.0001124
	1626.66	-6.6e-06	-2.94e-05	1.67e-05	2.56e-05	-8.2e-06	-1.94e-05	-7.27e-05	8.2e-06	0.000105
	1627.14	-7.4e-06	-3.19e-05	1.58e-05	2.66e-05	-7.1e-06	-1.74e-05	-6.99e-05	4.6e-06	9.36e-05
	1627.63	-9.2e-06	-3.42e-05	1.52e-05	2.78e-05	-5.2e-06	-1.55e-05	-6.71e-05	-1e-07	7.94e-05
	1628.11	-1.2e-05	-3.61e-05	1.51e-05	2.87e-05	-2.7e-06	-1.34e-05	-6.5e-05	-5.3e-06	6.5e-05
	1628.59	-1.68e-05	-3.76e-05	1.57e-05	2.93e-05	4e-07	-1.14e-05	-6.42e-05	-1e-05	5.36e-05
	1629.07	-2.3e-05	-3.85e-05	1.69e-05	2.92e-05	3.6e-06	-9.4e-06	-6.49e-05	-1.38e-05	4.68e-05
	1629.55	-3.04e-05	-3.9e-05	1.85e-05	2.85e-05	6.6e-06	-7.6e-06	-6.67e-05	-1.62e-05	4.5e-05
	1630.04	-3.88e-05	-3.93e-05	2.04e-05	2.72e-05	9.2e-06	-5.8e-06	-6.93e-05	-1.75e-05	4.74e-05
	1630.52	-4.8e-05	-3.98e-05	2.24e-05	2.59e-05	1.13e-05	-4.4e-06	-7.2e-05	-1.79e-05	5.22e-05
	1631	-5.68e-05	-4.03e-05	2.42e-05	2.47e-05	1.29e-05	-3.3e-06	-7.4e-05	-1.8e-05	5.68e-05
	1631.48	-6.54e-05	-4.13e-05	2.61e-05	2.41e-05	1.39e-05	-2.8e-06	-7.52e-05	-1.78e-05	6.02e-05
	1631.96	-7.3e-05	-4.26e-05	2.77e-05	2.44e-05	1.46e-05	-2.9e-06	-7.5e-05	-1.76e-05	6.1e-05
	1632.45	-7.9e-05	-4.41e-05	2.92e-05	2.55e-05	1.49e-05	-3.6e-06	-7.33e-05	-1.72e-05	5.86e-05
	1632.93	-8.36e-05	-4.57e-05	3.08e-05	2.74e-05	1.49e-05	-4.8e-06	-7.03e-05	-1.67e-05	5.32e-05
	1633.41	-8.62e-05	-4.7e-05	3.22e-05	2.96e-05	1.48e-05	-6.2e-06	-6.62e-05	-1.62e-05	4.5e-05
	1633.89	-8.82e-05	-4.83e-05	3.35e-05	3.12e-05	1.43e-05	-7.2e-06	-6.13e-05	-1.57e-05	3.52e-05
	1634.38	-9.08e-05	-5.01e-05	3.39e-05	3.16e-05	1.44e-05	-7.2e-06	-5.66e-05	-1.57e-05	2.46e-05
	1634.86	-9.58e-05	-5.38e-05	3.21e-05	3.03e-05	1.6e-05	-5.5e-06	-5.23e-05	-1.66e-05	1.3e-05
	1635.34	-0.0001042	-6.05e-05	2.69e-05	2.82e-05	2.02e-05	-2.1e-06	-4.75e-05	-1.96e-05	-3e-06
	1635.82	-0.0001142	-6.98e-05	1.79e-05	2.64e-05	2.73e-05	2.9e-06	-4.09e-05	-2.54e-05	-2.62e-05
	1636.3	-0.0001234	-7.97e-05	6.9e-06	2.59e-05	3.64e-05	8.3e-06	-3.28e-05	-3.28e-05	-5.42e-05
	1636.79	-0.0001318	-8.79e-05	-2.7e-06	2.53e-05	4.5e-05	1.41e-05	-2.56e-05	-3.95e-05	-7.76e-05
	1637.27	-0.00014	-9.4e-05	-9.7e-06	2.39e-05	5.24e-05	1.98e-05	-2.15e-05	-4.39e-05	-9.08e-05
	1637.75	-0.0001486	-9.85e-05	-1.4e-05	2.14e-05	5.81e-05	2.55e-05	-2.02e-05	-4.62e-05	-9.48e-05
	1638.23	-0.0001572	-0.000102	-1.59e-05	1.86e-05	6.22e-05	3.08e-05	-2.06e-05	-4.71e-05	-9.36e-05
	1638.71	-0.0001652	-0.0001048	-1.63e-05	1.61e-05	6.52e-05	3.55e-05	-2.14e-05	-4.73e-05	-9.08e-05
	1639.2	-0.0001718	-0.0001068	-1.52e-05	1.44e-05	6.71e-05	3.94e-05	-2.16e-05	-4.7e-05	-8.88e-05
	1639.68	-0.0001762	-0.0001077	-1.32e-05	1.32e-05	6.83e-05	4.28e-05	-2.11e-05	-4.65e-05	-8.82e-05
	1640.16	-0.0001784	-0.0001073	-1.06e-05	1.25e-05	6.91e-05	4.57e-05	-1.95e-05	-4.57e-05	-8.92e-05
	1640.64	-0.0001784	-0.0001055	-7.6e-06	1.19e-05	6.98e-05	4.84e-05	-1.73e-05	-4.45e-05	-9.08e-05
	1641.12	-0.0001762	-0.0001024	-4.9e-06	1.14e-05	7.08e-05	5.1e-05	-1.42e-05	-4.3e-05	-9.32e-05
	1641.61	-0.0001724	-9.86e-05	-2.6e-06	1.12e-05	7.22e-05	5.34e-05	-1.07e-05	-4.13e-05	-9.6e-05
	1642.09	-0.000167	-9.44e-05	-1e-06	1.14e-05	7.38e-05	5.56e-05	-6.5e-06	-3.97e-05	-9.98e-05
	1642.57	-0.0001604	-9.01e-05	-1e-07	1.22e-05	7.56e-05	5.74e-05	-1.7e-06	-3.82e-05	-0.0001046
	1643.05	-0.0001524	-8.59e-05	3e-07	1.4e-05	7.73e-05	5.84e-05	3.6e-06	-3.71e-05	-0.0001112
	1643.54	-0.0001434	-8.17e-05	5e-07	1.67e-05	7.83e-05	5.86e-05	9.7e-06	-3.65e-05	-0.0001194
	1644.02	-0.000133	-7.72e-05	9e-07	2.02e-05	7.84e-05	5.78e-05	1.62e-05	-3.62e-05	-0.0001288
	1644.5	-0.0001216	-7.21e-05	1.6e-06	2.39e-05	7.74e-05	5.62e-05	2.28e-05	-3.6e-05	-0.000138
	1644.98	-0.0001104	-6.62e-05	3.4e-06	2.72e-05	7.48e-05	5.41e-05	2.92e-05	-3.53e-05	-0.0001448
	1645.46	-0.0001008	-6.01e-05	6.6e-06	2.98e-05	7.08e-05	5.18e-05	3.48e-05	-3.33e-05	-0.0001472
	1645.95	-9.34e-05	-5.38e-05	1.11e-05	3.1e-05	6.63e-05	5.02e-05	3.96e-05	-2.96e-05	-0.000145
	1646.43	-8.8e-05	-4.81e-05	1.63e-05	3.16e-05	6.24e-05	4.96e-05	4.48e-05	-2.42e-05	-0.0001412
	1646.91	-8.26e-05	-4.26e-05	2.11e-05	3.21e-05	6.08e-05	5.02e-05	5.19e-05	-1.85e-05	-0.0001426
	1647.39	-7.5e-05	-3.69e-05	2.39e-05	3.22e-05	6.21e-05	5.22e-05	6.02e-05	-1.39e-05	-0.0001502
	1647.88	-6.7e-05	-3.13e-05	2.44e-05	3.14e-05	6.59e-05	5.5e-05	6.72e-05	-1.08e-05	-0.0001594
	1648.36	-6.08e-05	-2.64e-05	2.35e-05	2.94e-05	7.07e-05	5.83e-05	7.11e-05	-8.2e-06	-0.0001636
	1648.84	-5.66e-05	-2.24e-05	2.22e-05	2.66e-05	7.54e-05	6.17e-05	7.25e-05	-5.4e-06	-0.0001626
	1649.32	-5.44e-05	-1.96e-05	2.09e-05	2.42e-05	7.99e-05	6.44e-05	7.25e-05	-2.4e-06	-0.000159
	1649.8	-5.28e-05	-1.79e-05	2e-05	2.29e-05	8.37e-05	6.65e-05	7.28e-05	7e-07	-0.0001558
	1650.29	-5.12e-05	-1.72e-05	1.95e-05	2.32e-05	8.69e-05	6.76e-05	7.44e-05	3.7e-06	-0.0001558
	1650.77	-4.88e-05	-1.68e-05	1.93e-05	2.45e-05	8.95e-05	6.84e-05	7.73e-05	6.4e-06	-0.0001584
	1651.25	-4.62e-05	-1.6e-05	1.95e-05	2.54e-05	9.17e-05	6.96e-05	8.08e-05	9e-06	-0.0001618
	1651.73	-4.38e-05	-1.4e-05	1.98e-05	2.42e-05	9.39e-05	7.24e-05	8.32e-05	1.2e-05	-0.0001608
	1652.21	-4.28e-05	-1.05e-05	2e-05	1.96e-05	9.67e-05	7.74e-05	8.32e-05	1.64e-05	-0.0001512
	1652.7	-4.1e-05	-5.8e-06	1.95e-05	1.43e-05	0.0001007	8.25e-05	8.28e-05	2.2e-05	-0.000139
	1653.18	-3.22e-05	-3e-07	1.9e-05	1.51e-05	0.0001034	8.27e-05	8.9e-05	2.55e-05	-0.0001446
	1653.66	-1.62e-05	5.5e-06	1.9e-05	2.25e-05	0.0001026	7.73e-05	0.0001029	2.35e-05	-0.0001752
	1654.14	-3.4e-06	1.02e-05	1.97e-05	2.91e-05	9.92e-05	7.16e-05	0.0001151	1.82e-05	-0.0002064
	1654.62	1.2e-06	1.34e-05	2.03e-05	3e-05	9.57e-05	6.96e-05	0.0001193	1.3e-05	-0.0002198
	1655.11	-1.4e-06	1.53e-05	2.07e-05	2.63e-05	9.33e-05	7.11e-05	0.0001169	8.6e-06	-0.0002178
	1655.59	-7e-06	1.67e-05	2.08e-05	2.06e-05	9.21e-05	7.45e-05	0.0001109	4.5e-06	-0.000208
	1656.07	-1.34e-05	1.78e-05	2.08e-05	1.48e-05	9.18e-05	7.87e-05	0.0001042	2e-07	-0.0001972
	1656.55	-1.9e-05	1.88e-05	2.08e-05	1.01e-05	9.21e-05	8.27e-05	9.81e-05	-4.7e-06	-0.0001892
	1657.04	-2.36e-05	1.95e-05	2.09e-05	7.2e-06	9.27e-05	8.59e-05	9.3e-05	-1e-05	-0.0001844
	1657.52	-2.64e-05	2.03e-05	2.1e-05	5.7e-06	9.35e-05	8.84e-05	8.91e-05	-1.56e-05	-0.0001832
	1658	-2.78e-05	2.1e-05	2.13e-05	5.6e-06	9.38e-05	8.97e-05	8.64e-05	-2.07e-05	-0.000184
	1658.48	-2.78e-05	2.17e-05	2.17e-05	6.4e-06	9.34e-05	9e-05	8.48e-05	-2.51e-05	-0.000186
	1658.96	-2.66e-05	2.24e-05	2.24e-05	7.9e-06	9.21e-05	8.93e-05	8.4e-05	-2.81e-05	-0.0001874
	1659.45	-2.44e-05	2.31e-05	2.33e-05	9.6e-06	8.99e-05	8.78e-05	8.42e-05	-2.95e-05	-0.0001884
	1659.93	-2.14e-05	2.41e-05	2.45e-05	1.12e-05	8.68e-05	8.57e-05	8.52e-05	-2.93e-05	-0.0001882
	1660.41	-1.74e-05	2.55e-05	2.58e-05	1.24e-05	8.3e-05	8.34e-05	8.7e-05	-2.79e-05	-0.0001874
	1660.89	-1.32e-05	2.73e-05	2.74e-05	1.31e-05	7.89e-05	8.11e-05	8.92e-05	-2.6e-05	-0.0001868
	1661.37	-9.4e-06	2.93e-05	2.9e-05	1.29e-05	7.5e-05	7.92e-05	9.13e-05	-2.42e-05	-0.0001868
	1661.86	-6.8e-06	3.14e-05	3.07e-05	1.2e-05	7.16e-05	7.76e-05	9.29e-05	-2.34e-05	-0.0001884
	1662.34	-6e-06	3.32e-05	3.22e-05	1.04e-05	6.93e-05	7.63e-05	9.33e-05	-2.38e-05	-0.0001914
	1662.82	-7.2e-06	3.44e-05	3.33e-05	8.6e-06	6.83e-05	7.52e-05	9.24e-05	-2.52e-05	-0.0001948
	1663.3	-1e-05	3.5e-05	3.39e-05	6.7e-06	6.84e-05	7.45e-05	9.04e-05	-2.71e-05	-0.0001972
	1663.79	-1.32e-05	3.55e-05	3.39e-05	4.3e-06	6.92e-05	7.44e-05	8.72e-05	-2.85e-05	-0.000196
	1664.27	-1.62e-05	3.59e-05	3.34e-05	1.6e-06	7.01e-05	7.49e-05	8.36e-05	-2.9e-05	-0.0001912
	1664.75	-1.8e-05	3.67e-05	3.26e-05	-1.3e-06	7.09e-05	7.6e-05	7.99e-05	-2.89e-05	-0.0001838
	1665.23	-1.82e-05	3.79e-05	3.16e-05	-4e-06	7.12e-05	7.73e-05	7.71e-05	-2.86e-05	-0.0001764
	1665.71	-1.6e-05	3.95e-05	3.04e-05	-6.1e-06	7.09e-05	7.86e-05	7.55e-05	-2.85e-05	-0.0001706
	1666.19	-1.2e-05	4.15e-05	2.92e-05	-7.5e-06	7e-05	7.96e-05	7.54e-05	-2.89e-05	-0.0001678
	1666.68	-6.2e-06	4.37e-05	2.79e-05	-8.1e-06	6.86e-05	8.02e-05	7.66e-05	-2.95e-05	-0.0001674
	1667.16	2e-07	4.6e-05	2.67e-05	-8e-06	6.68e-05	8.01e-05	7.89e-05	-2.99e-05	-0.0001686
	1667.64	6.4e-06	4.84e-05	2.57e-05	-7.8e-06	6.48e-05	7.96e-05	8.15e-05	-2.96e-05	-0.0001692
	1668.12	1.04e-05	5.04e-05	2.52e-05	-7.5e-06	6.28e-05	7.84e-05	8.4e-05	-2.78e-05	-0.0001674
	1668.61	1.2e-05	5.2e-05	2.53e-05	-7.3e-06	6.09e-05	7.66e-05	8.58e-05	-2.4e-05	-0.0001614
	1669.09	1.16e-05	5.31e-05	2.58e-05	-7e-06	5.95e-05	7.43e-05	8.67e-05	-1.91e-05	-0.000153
	1669.57	1.04e-05	5.35e-05	2.64e-05	-6.1e-06	5.83e-05	7.15e-05	8.72e-05	-1.42e-05	-0.0001448
	1670.05	9.8e-06	5.37e-05	2.65e-05	-4.9e-06	5.77e-05	6.86e-05	8.72e-05	-1.09e-05	-0.0001396
	1670.53	1.06e-05	5.39e-05	2.57e-05	-3.6e-06	5.75e-05	6.57e-05	8.72e-05	-9.4e-06	-0.0001382
	1671.02	1.14e-05	5.42e-05	2.41e-05	-2.9e-06	5.8e-05	6.3e-05	8.67e-05	-9.2e-06	-0.0001388
	1671.5	1.2e-05	5.48e-05	2.2e-05	-3e-06	5.9e-05	6.05e-05	8.58e-05	-9.5e-06	-0.00014
	1671.98	1.16e-05	5.57e-05	1.98e-05	-3.6e-06	6.05e-05	5.8e-05	8.49e-05	-9.8e-06	-0.0001414
	1672.46	1.04e-05	5.67e-05	1.77e-05	-4.5e-06	6.22e-05	5.56e-05	8.43e-05	-1.01e-05	-0.0001434
	1672.94	9.6e-06	5.81e-05	1.57e-05	-5.2e-06	6.41e-05	5.31e-05	8.41e-05	-1.04e-05	-0.0001462
	1673.43	9.8e-06	6.03e-05	1.41e-05	-6.1e-06	6.57e-05	5.1e-05	8.45e-05	-1.13e-05	-0.0001506
	1673.91	1.12e-05	6.31e-05	1.29e-05	-7.1e-06	6.7e-05	4.95e-05	8.5e-05	-1.26e-05	-0.0001552
	1674.39	1.48e-05	6.66e-05	1.21e-05	-8.5e-06	6.77e-05	4.91e-05	8.55e-05	-1.41e-05	-0.0001592
	1674.87	2e-05	7.06e-05	1.21e-05	-1.05e-05	6.76e-05	4.96e-05	8.55e-05	-1.5e-05	-0.000161
	1675.36	2.58e-05	7.44e-05	1.27e-05	-1.27e-05	6.69e-05	5.07e-05	8.51e-05	-1.45e-05	-0.0001594
	1675.84	3.06e-05	7.78e-05	1.37e-05	-1.55e-05	6.59e-05	5.18e-05	8.39e-05	-1.22e-05	-0.0001538
	1676.32	3.3e-05	8.04e-05	1.49e-05	-1.86e-05	6.49e-05	5.27e-05	8.16e-05	-8.6e-06	-0.000144
	1676.8	3.26e-05	8.23e-05	1.59e-05	-2.23e-05	6.4e-05	5.34e-05	7.85e-05	-4.4e-06	-0.0001314
	1677.28	3.08e-05	8.39e-05	1.65e-05	-2.61e-05	6.33e-05	5.39e-05	7.47e-05	-5e-07	-0.0001174
	1677.77	2.9e-05	8.53e-05	1.67e-05	-2.97e-05	6.25e-05	5.42e-05	7.07e-05	2.9e-06	-0.0001034
	1678.25	2.8e-05	8.66e-05	1.65e-05	-3.28e-05	6.14e-05	5.45e-05	6.69e-05	5.2e-06	-9.06e-05
	1678.73	2.86e-05	8.8e-05	1.59e-05	-3.54e-05	5.99e-05	5.46e-05	6.34e-05	7.1e-06	-7.84e-05
	1679.21	3.1e-05	8.95e-05	1.48e-05	-3.75e-05	5.83e-05	5.45e-05	5.99e-05	8.6e-06	-6.68e-05
	1679.69	3.5e-05	9.13e-05	1.35e-05	-3.92e-05	5.66e-05	5.38e-05	5.67e-05	1.04e-05	-5.6e-05
	1680.18	3.94e-05	9.27e-05	1.2e-05	-4e-05	5.51e-05	5.21e-05	5.39e-05	1.28e-05	-4.62e-05
	1680.66	4.4e-05	9.38e-05	1.04e-05	-4e-05	5.4e-05	4.93e-05	5.18e-05	1.56e-05	-3.9e-05
	1681.14	4.76e-05	9.41e-05	8.9e-06	-3.87e-05	5.35e-05	4.5e-05	5.04e-05	1.85e-05	-3.54e-05
	1681.62	4.98e-05	9.36e-05	7.2e-06	-3.66e-05	5.35e-05	4e-05	4.99e-05	2.07e-05	-3.56e-05
	1682.11	5e-05	9.2e-05	5.1e-06	-3.39e-05	5.41e-05	3.48e-05	4.97e-05	2.16e-05	-3.88e-05
	1682.59	4.72e-05	8.89e-05	2.5e-06	-3.14e-05	5.48e-05	3.06e-05	4.93e-05	2.06e-05	-4.3e-05
	1683.07	4.18e-05	8.43e-05	-1e-06	-2.97e-05	5.55e-05	2.84e-05	4.8e-05	1.77e-05	-4.54e-05
	1683.55	3.62e-05	7.86e-05	-5.2e-06	-2.88e-05	5.51e-05	2.85e-05	4.75e-05	1.4e-05	-4.64e-05
	1684.03	3.56e-05	7.39e-05	-8.6e-06	-2.75e-05	5.26e-05	2.93e-05	5.01e-05	1.2e-05	-4.84e-05
	1684.52	4.2e-05	7.21e-05	-9.8e-06	-2.52e-05	4.83e-05	2.85e-05	5.64e-05	1.39e-05	-5.32e-05
	1685	5.04e-05	7.28e-05	-8.7e-06	-2.38e-05	4.37e-05	2.62e-05	6.23e-05	2e-05	-5.46e-05
	1685.48	5.56e-05	7.44e-05	-6.5e-06	-2.43e-05	4.03e-05	2.37e-05	6.47e-05	2.81e-05	-4.88e-05
	1685.96	5.64e-05	7.59e-05	-3.9e-06	-2.67e-05	3.79e-05	2.19e-05	6.38e-05	3.64e-05	-3.7e-05
	1686.44	5.4e-05	7.7e-05	-1.1e-06	-2.99e-05	3.62e-05	2.1e-05	6.13e-05	4.35e-05	-2.36e-05
	1686.93	5e-05	7.76e-05	1.8e-06	-3.27e-05	3.47e-05	2.07e-05	5.89e-05	4.88e-05	-1.2e-05
	1687.41	4.52e-05	7.8e-05	4.9e-06	-3.47e-05	3.33e-05	2.06e-05	5.76e-05	5.24e-05	-4.2e-06
	1687.89	4.02e-05	7.79e-05	8e-06	-3.53e-05	3.18e-05	2.04e-05	5.75e-05	5.4e-05	-8e-07
	1688.37	3.5e-05	7.74e-05	1.08e-05	-3.47e-05	3.05e-05	1.98e-05	5.84e-05	5.39e-05	-1.6e-06
	1688.86	3.04e-05	7.66e-05	1.29e-05	-3.32e-05	2.93e-05	1.88e-05	6.01e-05	5.23e-05	-6e-06
	1689.34	2.58e-05	7.51e-05	1.41e-05	-3.1e-05	2.87e-05	1.74e-05	6.17e-05	4.95e-05	-1.28e-05
	1689.82	2.18e-05	7.3e-05	1.41e-05	-2.88e-05	2.86e-05	1.57e-05	6.31e-05	4.63e-05	-2.1e-05
	1690.3	1.82e-05	7.05e-05	1.31e-05	-2.72e-05	2.9e-05	1.42e-05	6.4e-05	4.3e-05	-2.94e-05
	1690.78	1.5e-05	6.79e-05	1.15e-05	-2.67e-05	2.96e-05	1.3e-05	6.41e-05	4.03e-05	-3.64e-05
	1691.27	1.22e-05	6.53e-05	9.6e-06	-2.71e-05	3.02e-05	1.22e-05	6.38e-05	3.81e-05	-4.24e-05
	1691.75	9.8e-06	6.3e-05	7.7e-06	-2.82e-05	3.08e-05	1.18e-05	6.3e-05	3.62e-05	-4.72e-05
	1692.23	8.2e-06	6.1e-05	5.8e-06	-2.95e-05	3.13e-05	1.14e-05	6.21e-05	3.46e-05	-5.16e-05
	1692.71	7.4e-06	5.94e-05	4.2e-06	-3.05e-05	3.15e-05	1.08e-05	6.14e-05	3.25e-05	-5.72e-05
	1693.19	7.6e-06	5.79e-05	2.4e-06	-3.07e-05	3.19e-05	1e-05	6.1e-05	2.97e-05	-6.44e-05
	1693.68	9.2e-06	5.66e-05	2e-07	-3.02e-05	3.26e-05	9.2e-06	6.07e-05	2.6e-05	-7.3e-05
	1694.16	1.16e-05	5.55e-05	-2.6e-06	-2.92e-05	3.4e-05	8.8e-06	6.06e-05	2.12e-05	-8.3e-05
	1694.64	1.44e-05	5.44e-05	-6.9e-06	-2.86e-05	3.68e-05	9.4e-06	6.03e-05	1.62e-05	-9.2e-05
	1695.12	1.68e-05	5.31e-05	-1.26e-05	-2.86e-05	4.09e-05	1.11e-05	6.02e-05	1.23e-05	-9.8e-05
	1695.6	1.78e-05	5.15e-05	-1.94e-05	-2.98e-05	4.58e-05	1.36e-05	6.13e-05	1.14e-05	-9.98e-05
	1696.09	1.78e-05	5e-05	-2.61e-05	-3.21e-05	4.99e-05	1.57e-05	6.45e-05	1.48e-05	-9.76e-05
	1696.57	1.72e-05	4.94e-05	-3.13e-05	-3.52e-05	5.2e-05	1.65e-05	6.95e-05	2.17e-05	-9.28e-05
	1697.05	1.6e-05	4.95e-05	-3.42e-05	-3.85e-05	5.19e-05	1.61e-05	7.51e-05	3.01e-05	-8.72e-05
	1697.53	1.44e-05	5.01e-05	-3.5e-05	-4.14e-05	5.04e-05	1.54e-05	8.02e-05	3.72e-05	-8.3e-05
	1698.02	1.32e-05	5.12e-05	-3.41e-05	-4.38e-05	4.89e-05	1.53e-05	8.45e-05	4.18e-05	-8.28e-05
	1698.5	1.24e-05	5.27e-05	-3.16e-05	-4.53e-05	4.83e-05	1.68e-05	8.84e-05	4.25e-05	-8.92e-05
	1698.98	1.16e-05	5.45e-05	-2.71e-05	-4.61e-05	4.92e-05	2.05e-05	9.27e-05	3.95e-05	-0.0001044
	1699.46	1.12e-05	5.68e-05	-2.03e-05	-4.59e-05	5.16e-05	2.6e-05	9.85e-05	3.34e-05	-0.0001302
	1699.94	1.16e-05	5.92e-05	-1.2e-05	-4.42e-05	5.45e-05	3.12e-05	0.0001075	2.69e-05	-0.0001654
	1700.43	1.24e-05	6.09e-05	-3.8e-06	-4.11e-05	5.65e-05	3.36e-05	0.0001189	2.37e-05	-0.0002014
	1700.91	1.2e-05	6.14e-05	2.4e-06	-3.81e-05	5.68e-05	3.26e-05	0.0001303	2.58e-05	-0.0002276
	1701.39	1.02e-05	6.1e-05	5.9e-06	-3.65e-05	5.58e-05	2.97e-05	0.0001388	3.24e-05	-0.000238
	1701.87	6.6e-06	6.03e-05	7.7e-06	-3.67e-05	5.4e-05	2.67e-05	0.0001444	4.1e-05	-0.0002362
	1702.35	2.6e-06	5.95e-05	8.2e-06	-3.79e-05	5.23e-05	2.43e-05	0.0001481	4.99e-05	-0.0002282
	1702.84	-8e-07	5.9e-05	8.4e-06	-3.92e-05	5.07e-05	2.28e-05	0.0001514	5.75e-05	-0.00022
	1703.32	-2.6e-06	5.87e-05	8.3e-06	-4e-05	4.96e-05	2.22e-05	0.0001548	6.34e-05	-0.0002142
	1703.8	-2.8e-06	5.87e-05	8.2e-06	-4.02e-05	4.88e-05	2.26e-05	0.0001588	6.74e-05	-0.0002118
	1704.28	-1.4e-06	5.91e-05	7.7e-06	-4.03e-05	4.89e-05	2.43e-05	0.0001629	6.94e-05	-0.0002126
	1704.77	1.4e-06	5.97e-05	6.8e-06	-4.02e-05	4.99e-05	2.74e-05	0.0001671	6.94e-05	-0.0002164
	1705.25	5.2e-06	6.06e-05	5.4e-06	-4.01e-05	5.21e-05	3.14e-05	0.0001715	6.83e-05	-0.0002228
	1705.73	9.6e-06	6.15e-05	3.6e-06	-3.97e-05	5.52e-05	3.55e-05	0.0001767	6.7e-05	-0.000232
	1706.21	1.32e-05	6.21e-05	1.8e-06	-3.89e-05	5.88e-05	3.9e-05	0.0001825	6.63e-05	-0.0002424
	1706.69	1.58e-05	6.25e-05	3e-07	-3.79e-05	6.24e-05	4.15e-05	0.0001884	6.66e-05	-0.0002526
	1707.17	1.72e-05	6.26e-05	-8e-07	-3.68e-05	6.55e-05	4.31e-05	0.0001942	6.77e-05	-0.0002618
	1707.66	1.74e-05	6.24e-05	-1.4e-06	-3.57e-05	6.8e-05	4.41e-05	0.0001994	6.9e-05	-0.0002698
	1708.14	1.7e-05	6.2e-05	-1.6e-06	-3.44e-05	6.99e-05	4.46e-05	0.0002038	7.01e-05	-0.0002766
	1708.62	1.66e-05	6.17e-05	-1.3e-06	-3.33e-05	7.09e-05	4.51e-05	0.0002076	7.08e-05	-0.0002824
	1709.1	1.58e-05	6.12e-05	-7e-07	-3.19e-05	7.17e-05	4.57e-05	0.0002105	7.09e-05	-0.000287
	1709.59	1.5e-05	6.07e-05	3e-07	-3.06e-05	7.2e-05	4.65e-05	0.0002128	7.07e-05	-0.0002906
	1710.07	1.4e-05	6e-05	1.4e-06	-2.91e-05	7.25e-05	4.76e-05	0.0002144	7.03e-05	-0.000293
	1710.55	1.28e-05	5.93e-05	2.5e-06	-2.78e-05	7.31e-05	4.88e-05	0.0002154	7.01e-05	-0.000294
	1711.03	1.14e-05	5.85e-05	3.7e-06	-2.66e-05	7.37e-05	5.02e-05	0.0002159	7.01e-05	-0.0002936
	1711.51	1e-05	5.76e-05	4.7e-06	-2.56e-05	7.45e-05	5.16e-05	0.000216	7.02e-05	-0.0002928
	1712	9e-06	5.68e-05	5.4e-06	-2.48e-05	7.54e-05	5.3e-05	0.0002155	7.03e-05	-0.000291
	1712.48	8.2e-06	5.58e-05	5.6e-06	-2.42e-05	7.63e-05	5.46e-05	0.0002147	7.01e-05	-0.0002888
	1712.96	7.6e-06	5.44e-05	5.5e-06	-2.36e-05	7.73e-05	5.66e-05	0.0002134	6.99e-05	-0.0002854
	1713.44	6.6e-06	5.23e-05	5e-06	-2.28e-05	7.87e-05	5.89e-05	0.0002119	7e-05	-0.000281
	1713.92	5e-06	4.93e-05	4.4e-06	-2.18e-05	8.03e-05	6.18e-05	0.0002107	7.06e-05	-0.000276
	1714.41	2.6e-06	4.55e-05	4.2e-06	-2.03e-05	8.23e-05	6.49e-05	0.0002102	7.26e-05	-0.0002706
	1714.89	-1.2e-06	4.09e-05	4.7e-06	-1.85e-05	8.46e-05	6.8e-05	0.0002106	7.64e-05	-0.000265
	1715.37	-6.2e-06	3.6e-05	6.3e-06	-1.66e-05	8.69e-05	7.07e-05	0.0002118	8.19e-05	-0.0002598
	1715.85	-1.18e-05	3.11e-05	9e-06	-1.48e-05	8.88e-05	7.28e-05	0.0002135	8.87e-05	-0.0002552
	1716.34	-1.76e-05	2.64e-05	1.2e-05	-1.31e-05	9.02e-05	7.4e-05	0.0002153	9.61e-05	-0.0002506
	1716.82	-2.1e-05	2.28e-05	1.44e-05	-1.1e-05	9.09e-05	7.41e-05	0.0002174	0.0001025	-0.0002476
	1717.3	-2.04e-05	2.07e-05	1.49e-05	-8e-06	9.1e-05	7.28e-05	0.0002207	0.0001069	-0.000248
	1717.78	-1.56e-05	2.04e-05	1.32e-05	-4.4e-06	9.05e-05	7.02e-05	0.0002256	0.0001095	-0.0002516
	1718.26	-9.6e-06	2.15e-05	1.02e-05	-1.3e-06	8.97e-05	6.69e-05	0.0002307	0.0001112	-0.000255
	1718.75	-5.4e-06	2.32e-05	7.1e-06	2e-07	8.88e-05	6.36e-05	0.0002343	0.0001133	-0.0002544
	1719.23	-4.8e-06	2.45e-05	4.8e-06	-1e-07	8.79e-05	6.12e-05	0.0002355	0.0001161	-0.0002482
	1719.71	-7.4e-06	2.51e-05	3.4e-06	-1.5e-06	8.72e-05	5.95e-05	0.0002343	0.0001195	-0.0002372
	1720.19	-1.16e-05	2.52e-05	2.6e-06	-3.2e-06	8.7e-05	5.86e-05	0.0002317	0.0001229	-0.000224
	1720.67	-1.72e-05	2.46e-05	2.6e-06	-4.7e-06	8.72e-05	5.88e-05	0.0002285	0.000126	-0.00021
	1721.16	-2.28e-05	2.35e-05	3e-06	-5.4e-06	8.81e-05	6.01e-05	0.0002254	0.0001284	-0.000197
	1721.64	-2.8e-05	2.2e-05	3.4e-06	-5.2e-06	9.01e-05	6.27e-05	0.0002227	0.00013	-0.0001854
	1722.12	-3.2e-05	2.05e-05	3.8e-06	-4.3e-06	9.29e-05	6.66e-05	0.0002208	0.000131	-0.0001754
	1722.6	-3.5e-05	1.9e-05	3.9e-06	-2.8e-06	9.68e-05	7.15e-05	0.0002196	0.0001317	-0.0001668
	1723.09	-3.66e-05	1.79e-05	4e-06	-1.1e-06	0.0001014	7.72e-05	0.0002189	0.0001324	-0.0001592
	1723.57	-3.74e-05	1.7e-05	4e-06	7e-07	0.0001066	8.32e-05	0.0002185	0.0001336	-0.0001518
	1724.05	-3.72e-05	1.63e-05	4e-06	2.8e-06	0.0001119	8.93e-05	0.0002184	0.0001351	-0.0001444
	1724.53	-3.66e-05	1.59e-05	4.4e-06	5.1e-06	0.0001172	9.53e-05	0.0002185	0.0001374	-0.0001362
	1725.01	-3.64e-05	1.54e-05	5.3e-06	7.7e-06	0.0001226	0.0001016	0.0002188	0.0001403	-0.000127
	1725.5	-3.58e-05	1.51e-05	6.7e-06	1.07e-05	0.0001279	0.0001084	0.0002196	0.0001436	-0.000117
	1725.98	-3.56e-05	1.48e-05	8.4e-06	1.42e-05	0.0001335	0.0001156	0.0002208	0.0001471	-0.0001064
	1726.46	-3.46e-05	1.5e-05	1.02e-05	1.78e-05	0.0001391	0.0001233	0.0002228	0.0001509	-9.56e-05
	1726.94	-3.32e-05	1.54e-05	1.22e-05	2.17e-05	0.0001447	0.0001313	0.0002251	0.0001545	-8.5e-05
	1727.42	-3.08e-05	1.63e-05	1.42e-05	2.58e-05	0.0001503	0.0001395	0.0002278	0.000158	-7.46e-05
	1727.91	-2.74e-05	1.77e-05	1.64e-05	3e-05	0.0001557	0.0001479	0.0002307	0.0001612	-6.46e-05
	1728.39	-2.32e-05	1.93e-05	1.88e-05	3.46e-05	0.0001611	0.0001565	0.0002333	0.000164	-5.44e-05
	1728.87	-1.86e-05	2.11e-05	2.17e-05	3.96e-05	0.0001666	0.0001655	0.0002356	0.0001666	-4.36e-05
	1729.35	-1.44e-05	2.23e-05	2.53e-05	4.54e-05	0.000172	0.0001749	0.0002376	0.0001687	-3.28e-05
	1729.84	-1.12e-05	2.29e-05	2.94e-05	5.17e-05	0.0001773	0.000184	0.0002393	0.0001708	-2.2e-05
	1730.32	-9.2e-06	2.27e-05	3.38e-05	5.83e-05	0.0001819	0.0001922	0.000241	0.0001729	-1.2e-05
	1730.8	-9.2e-06	2.16e-05	3.84e-05	6.48e-05	0.0001856	0.0001988	0.0002426	0.000175	-3.6e-06
	1731.28	-1.04e-05	1.97e-05	4.25e-05	7.07e-05	0.0001881	0.0002034	0.0002437	0.0001769	3.2e-06
	1731.76	-1.28e-05	1.72e-05	4.6e-05	7.58e-05	0.0001891	0.0002058	0.0002439	0.0001776	7.6e-06
	1732.24	-1.62e-05	1.39e-05	4.87e-05	8e-05	0.0001883	0.0002061	0.0002416	0.0001759	1.08e-05
	1732.73	-1.94e-05	1.04e-05	5.03e-05	8.29e-05	0.0001853	0.000204	0.0002348	0.0001698	1.28e-05
	1733.21	-2.16e-05	6.9e-06	5.04e-05	8.43e-05	0.0001795	0.0001985	0.0002211	0.000157	1.3e-05
	1733.69	-2.06e-05	4.5e-06	4.85e-05	8.39e-05	0.0001703	0.0001881	0.0002006	0.0001374	9.6e-06
	1734.17	-1.58e-05	4.3e-06	4.51e-05	8.16e-05	0.0001586	0.0001725	0.0001766	0.0001153	2.6e-06
	1734.66	-9e-06	6.4e-06	4.09e-05	7.72e-05	0.0001464	0.0001542	0.0001543	9.69e-05	-4.8e-06
	1735.14	-3.8e-06	9.8e-06	3.72e-05	7.06e-05	0.0001352	0.0001367	0.0001359	8.54e-05	-7.8e-06
	1735.62	-1.4e-06	1.32e-05	3.42e-05	6.29e-05	0.0001255	0.0001214	0.0001203	7.94e-05	-4.8e-06
	1736.1	-1.2e-06	1.6e-05	3.18e-05	5.48e-05	0.0001165	0.0001081	0.0001063	7.58e-05	1.4e-06
	1736.58	-2.4e-06	1.79e-05	2.98e-05	4.69e-05	0.0001075	9.61e-05	9.25e-05	7.16e-05	7.8e-06
	1737.07	-3.4e-06	1.89e-05	2.79e-05	3.96e-05	9.72e-05	8.4e-05	7.82e-05	6.48e-05	1.14e-05
	1737.55	-4e-06	1.88e-05	2.58e-05	3.29e-05	8.47e-05	7.09e-05	6.24e-05	5.4e-05	1.14e-05
	1738.03	-4.2e-06	1.73e-05	2.31e-05	2.64e-05	6.9e-05	5.61e-05	4.44e-05	3.84e-05	7.6e-06
	1738.51	-3.4e-06	1.45e-05	1.92e-05	1.97e-05	4.97e-05	3.86e-05	2.38e-05	1.85e-05	6e-07
	1738.99	-2.2e-06	1.04e-05	1.39e-05	1.23e-05	2.71e-05	1.86e-05	1.4e-06	-3.7e-06	-7.4e-06
	1739.48	-8e-07	5.4e-06	7.3e-06	4.5e-06	3e-06	-3.4e-06	-2.09e-05	-2.5e-05	-1.5e-05
	1739.96	0	0	0	-3.3e-06	-2e-05	-2.56e-05	-4.1e-05	-4.23e-05	-2.04e-05
	1740.44	2e-07	-5.1e-06	-7.2e-06	-1.07e-05	-4e-05	-4.63e-05	-5.79e-05	-5.44e-05	-2.3e-05
	1740.92	-4e-07	-9.7e-06	-1.38e-05	-1.75e-05	-5.64e-05	-6.44e-05	-7.19e-05	-6.23e-05	-2.32e-05
	1741.4	-1.8e-06	-1.38e-05	-1.97e-05	-2.39e-05	-6.96e-05	-7.97e-05	-8.4e-05	-6.79e-05	-2.22e-05
	1741.89	-4.2e-06	-1.78e-05	-2.45e-05	-2.95e-05	-8.09e-05	-9.29e-05	-9.51e-05	-7.31e-05	-2.14e-05
	1742.37	-7.4e-06	-2.18e-05	-2.86e-05	-3.47e-05	-9.12e-05	-0.0001046	-0.000106	-7.91e-05	-2.14e-05
	1742.85	-1.12e-05	-2.56e-05	-3.2e-05	-3.95e-05	-0.0001012	-0.0001154	-0.0001166	-8.63e-05	-2.28e-05
	1743.33	-1.54e-05	-2.93e-05	-3.49e-05	-4.38e-05	-0.0001112	-0.0001259	-0.0001266	-9.39e-05	-2.5e-05
	1743.82	-1.96e-05	-3.23e-05	-3.74e-05	-4.79e-05	-0.0001212	-0.0001361	-0.0001353	-0.0001012	-2.76e-05
	1744.3	-2.36e-05	-3.44e-05	-3.95e-05	-5.17e-05	-0.0001307	-0.0001461	-0.0001424	-0.0001072	-3e-05
	1744.78	-2.66e-05	-3.55e-05	-4.16e-05	-5.53e-05	-0.0001394	-0.0001556	-0.0001478	-0.0001117	-3.2e-05
	1745.26	-2.84e-05	-3.56e-05	-4.38e-05	-5.9e-05	-0.0001471	-0.0001641	-0.0001516	-0.0001147	-3.34e-05
	1745.74	-2.94e-05	-3.49e-05	-4.6e-05	-6.28e-05	-0.0001537	-0.0001711	-0.0001541	-0.0001171	-3.48e-05
	1746.23	-2.92e-05	-3.37e-05	-4.84e-05	-6.68e-05	-0.0001591	-0.0001764	-0.0001556	-0.0001191	-3.66e-05
	1746.71	-2.82e-05	-3.2e-05	-5.05e-05	-7.1e-05	-0.0001636	-0.0001799	-0.0001564	-0.0001211	-3.88e-05
	1747.19	-2.7e-05	-3.04e-05	-5.24e-05	-7.51e-05	-0.0001669	-0.0001818	-0.0001568	-0.0001231	-4.16e-05
	1747.67	-2.54e-05	-2.88e-05	-5.36e-05	-7.88e-05	-0.0001696	-0.0001828	-0.0001567	-0.0001246	-4.48e-05
	1748.15	-2.36e-05	-2.74e-05	-5.4e-05	-8.17e-05	-0.0001717	-0.0001836	-0.0001561	-0.0001253	-4.88e-05
	1748.64	-2.14e-05	-2.62e-05	-5.36e-05	-8.33e-05	-0.0001737	-0.000185	-0.0001546	-0.0001248	-5.34e-05
	1749.12	-1.88e-05	-2.52e-05	-5.25e-05	-8.35e-05	-0.0001754	-0.0001872	-0.000152	-0.0001229	-5.9e-05
	1749.6	-1.5e-05	-2.41e-05	-5.11e-05	-8.23e-05	-0.0001768	-0.0001899	-0.0001481	-0.0001198	-6.52e-05
	1750.08	-1.08e-05	-2.32e-05	-4.97e-05	-7.99e-05	-0.0001773	-0.0001924	-0.0001428	-0.0001157	-7.2e-05
	1750.57	-5.8e-06	-2.21e-05	-4.87e-05	-7.7e-05	-0.0001767	-0.0001939	-0.0001363	-0.0001112	-7.92e-05
	1751.05	-1.4e-06	-2.12e-05	-4.8e-05	-7.42e-05	-0.0001751	-0.000194	-0.0001296	-0.0001067	-8.54e-05
	1751.53	1.4e-06	-2.05e-05	-4.77e-05	-7.23e-05	-0.0001726	-0.0001929	-0.000124	-0.0001023	-8.88e-05
	1752.01	2.2e-06	-1.99e-05	-4.77e-05	-7.19e-05	-0.0001697	-0.0001909	-0.0001203	-9.81e-05	-8.84e-05
	1752.49	6e-07	-1.93e-05	-4.76e-05	-7.29e-05	-0.0001671	-0.0001887	-0.0001186	-9.42e-05	-8.42e-05
	1752.98	-2.2e-06	-1.88e-05	-4.74e-05	-7.46e-05	-0.000165	-0.0001866	-0.0001186	-9.04e-05	-7.66e-05
	1753.46	-5.8e-06	-1.82e-05	-4.7e-05	-7.66e-05	-0.0001631	-0.0001847	-0.0001195	-8.67e-05	-6.74e-05
	1753.94	-9.2e-06	-1.74e-05	-4.63e-05	-7.81e-05	-0.0001613	-0.0001831	-0.0001205	-8.3e-05	-5.78e-05
	1754.42	-1.16e-05	-1.64e-05	-4.53e-05	-7.87e-05	-0.0001594	-0.0001813	-0.0001208	-7.92e-05	-4.86e-05
	1754.9	-1.3e-05	-1.53e-05	-4.42e-05	-7.82e-05	-0.0001567	-0.000179	-0.0001202	-7.52e-05	-4.02e-05
	1755.39	-1.34e-05	-1.41e-05	-4.28e-05	-7.66e-05	-0.0001529	-0.0001757	-0.0001187	-7.09e-05	-3.24e-05
	1755.87	-1.32e-05	-1.29e-05	-4.15e-05	-7.44e-05	-0.0001477	-0.0001709	-0.0001162	-6.62e-05	-2.48e-05
	1756.35	-1.26e-05	-1.2e-05	-4.03e-05	-7.18e-05	-0.0001414	-0.0001649	-0.0001129	-6.11e-05	-1.78e-05
	1756.83	-1.18e-05	-1.11e-05	-3.93e-05	-6.94e-05	-0.0001345	-0.000158	-0.0001091	-5.6e-05	-1.14e-05
	1757.32	-1.16e-05	-1.05e-05	-3.85e-05	-6.74e-05	-0.0001278	-0.0001511	-0.0001053	-5.11e-05	-5.4e-06
	1757.8	-1.14e-05	-9.8e-06	-3.8e-05	-6.58e-05	-0.0001219	-0.0001449	-0.0001016	-4.66e-05	2e-07
	1758.28	-1.12e-05	-8.9e-06	-3.76e-05	-6.47e-05	-0.0001171	-0.0001394	-9.83e-05	-4.26e-05	6e-06
	1758.76	-1.06e-05	-7.6e-06	-3.7e-05	-6.33e-05	-0.0001133	-0.0001349	-9.48e-05	-3.9e-05	1.12e-05
	1759.24	-9e-06	-5.9e-06	-3.65e-05	-6.14e-05	-0.0001099	-0.0001309	-9.1e-05	-3.61e-05	1.52e-05
	1759.73	-6.6e-06	-3.8e-06	-3.57e-05	-5.88e-05	-0.0001067	-0.0001269	-8.61e-05	-3.38e-05	1.7e-05
	1760.21	-3.2e-06	-1.5e-06	-3.47e-05	-5.53e-05	-0.000103	-0.0001225	-8.01e-05	-3.19e-05	1.64e-05
	1760.69	6e-07	7e-07	-3.32e-05	-5.1e-05	-9.85e-05	-0.0001169	-7.28e-05	-3.05e-05	1.3e-05
	1761.17	3.6e-06	2.4e-06	-3.11e-05	-4.64e-05	-9.3e-05	-0.0001098	-6.44e-05	-2.92e-05	7.4e-06
	1761.65	5.8e-06	3.5e-06	-2.86e-05	-4.18e-05	-8.65e-05	-0.0001014	-5.56e-05	-2.79e-05	4e-07
	1762.14	6.2e-06	3.7e-06	-2.58e-05	-3.78e-05	-7.95e-05	-9.23e-05	-4.76e-05	-2.63e-05	-5.8e-06
	1762.62	5.4e-06	3.5e-06	-2.32e-05	-3.49e-05	-7.27e-05	-8.34e-05	-4.16e-05	-2.45e-05	-9e-06
	1763.1	3e-06	3.1e-06	-2.09e-05	-3.32e-05	-6.65e-05	-7.57e-05	-3.82e-05	-2.23e-05	-8e-06
	1763.58	2e-07	2.7e-06	-1.93e-05	-3.23e-05	-6.13e-05	-6.94e-05	-3.69e-05	-2.02e-05	-3.6e-06
	1764.07	-2.4e-06	2.6e-06	-1.83e-05	-3.21e-05	-5.71e-05	-6.45e-05	-3.69e-05	-1.83e-05	2.4e-06
	1764.55	-4.2e-06	2.6e-06	-1.78e-05	-3.17e-05	-5.35e-05	-6.08e-05	-3.74e-05	-1.66e-05	8.6e-06
	1765.03	-5e-06	2.7e-06	-1.76e-05	-3.1e-05	-5.05e-05	-5.77e-05	-3.72e-05	-1.56e-05	1.24e-05
	1765.51	-4.4e-06	2.9e-06	-1.77e-05	-2.97e-05	-4.77e-05	-5.5e-05	-3.59e-05	-1.47e-05	1.4e-05
	1765.99	-3e-06	3e-06	-1.75e-05	-2.78e-05	-4.5e-05	-5.2e-05	-3.36e-05	-1.43e-05	1.3e-05
	1766.47	-1e-06	2.9e-06	-1.73e-05	-2.56e-05	-4.22e-05	-4.84e-05	-3.03e-05	-1.39e-05	1.06e-05
	1766.96	1e-06	2.8e-06	-1.65e-05	-2.34e-05	-3.94e-05	-4.4e-05	-2.67e-05	-1.36e-05	7.8e-06
	1767.44	2.4e-06	2.7e-06	-1.52e-05	-2.15e-05	-3.68e-05	-3.91e-05	-2.31e-05	-1.33e-05	5.4e-06
	1767.92	3.4e-06	2.9e-06	-1.34e-05	-2.01e-05	-3.47e-05	-3.45e-05	-2e-05	-1.28e-05	3.8e-06
	1768.4	3.8e-06	3.5e-06	-1.13e-05	-1.93e-05	-3.34e-05	-3.05e-05	-1.75e-05	-1.24e-05	3.2e-06
	1768.89	4.8e-06	4.8e-06	-9.2e-06	-1.9e-05	-3.32e-05	-2.76e-05	-1.52e-05	-1.18e-05	3.2e-06
	1769.37	6.4e-06	6.5e-06	-7.2e-06	-1.87e-05	-3.38e-05	-2.59e-05	-1.31e-05	-1.12e-05	3.2e-06
	1769.85	9.2e-06	8.6e-06	-5.7e-06	-1.85e-05	-3.48e-05	-2.47e-05	-1.08e-05	-1.06e-05	3e-06
	1770.33	1.42e-05	1.08e-05	-5e-06	-1.78e-05	-3.57e-05	-2.35e-05	-8e-06	-1e-05	2.2e-06
	1770.82	2.02e-05	1.26e-05	-4.9e-06	-1.65e-05	-3.58e-05	-2.16e-05	-5e-06	-9.6e-06	1e-06
	1771.3	2.7e-05	1.34e-05	-5.6e-06	-1.44e-05	-3.44e-05	-1.84e-05	-1.9e-06	-9.3e-06	-6e-07
	1771.78	3.3e-05	1.3e-05	-6.5e-06	-1.16e-05	-3.14e-05	-1.4e-05	1.3e-06	-9.5e-06	-4e-06
	1772.26	3.62e-05	1.15e-05	-6.8e-06	-8.3e-06	-2.74e-05	-9.4e-06	4.5e-06	-1e-05	-9.2e-06
	1772.74	3.54e-05	9.6e-06	-6.1e-06	-5.8e-06	-2.33e-05	-5.4e-06	7e-06	-1.06e-05	-1.5e-05
	1773.22	3.1e-05	8e-06	-4.3e-06	-4.8e-06	-2.01e-05	-2.5e-06	8.2e-06	-1.08e-05	-1.88e-05
	1773.71	2.38e-05	6.8e-06	-2.1e-06	-5.6e-06	-1.79e-05	-4e-07	7.9e-06	-1.05e-05	-1.9e-05
	1774.19	1.54e-05	6.2e-06	3e-07	-7.7e-06	-1.64e-05	1.1e-06	6.4e-06	-1e-05	-1.68e-05
	1774.67	8.2e-06	6e-06	2.1e-06	-1.01e-05	-1.54e-05	2.2e-06	4.4e-06	-9.6e-06	-1.34e-05
	1775.15	2.6e-06	6.1e-06	3.3e-06	-1.22e-05	-1.44e-05	3e-06	2.4e-06	-9.8e-06	-1.1e-05
	1775.64	-8e-07	6.5e-06	3.7e-06	-1.4e-05	-1.34e-05	3.8e-06	6e-07	-1.06e-05	-9.6e-06
	1776.12	-2e-06	7e-06	3.3e-06	-1.5e-05	-1.22e-05	4.2e-06	-7e-07	-1.18e-05	-1e-05
	1776.6	-2e-06	7.6e-06	2.5e-06	-1.57e-05	-1.1e-05	4.6e-06	-1.9e-06	-1.33e-05	-1.08e-05
	1777.08	-8e-07	8.4e-06	1.3e-06	-1.61e-05	-9.8e-06	4.8e-06	-2.9e-06	-1.45e-05	-1.12e-05
	1777.56	6e-07	9.1e-06	3e-07	-1.62e-05	-8.8e-06	5e-06	-3.9e-06	-1.54e-05	-1.08e-05
	1778.05	1.6e-06	9.8e-06	-5e-07	-1.62e-05	-7.8e-06	5.2e-06	-4.8e-06	-1.6e-05	-9.8e-06
	1778.53	1.6e-06	1.02e-05	-8e-07	-1.58e-05	-6.8e-06	5.3e-06	-5.6e-06	-1.6e-05	-7.8e-06
	1779.01	1e-06	1.03e-05	-9e-07	-1.51e-05	-5.4e-06	5.4e-06	-6.2e-06	-1.55e-05	-5.8e-06
	1779.49	-6e-07	1.01e-05	-6e-07	-1.4e-05	-3.7e-06	5.4e-06	-6.5e-06	-1.48e-05	-4.4e-06
	1779.97	-2.2e-06	9.9e-06	-4e-07	-1.29e-05	-1.3e-06	5.6e-06	-6.8e-06	-1.39e-05	-3.4e-06
	1780.46	-4e-06	9.5e-06	-3e-07	-1.18e-05	1.3e-06	5.8e-06	-6.7e-06	-1.3e-05	-3.6e-06
	1780.94	-5.4e-06	9.2e-06	-6e-07	-1.12e-05	4.1e-06	6.2e-06	-6.7e-06	-1.2e-05	-3.8e-06
	1781.42	-6.4e-06	8.9e-06	-1e-06	-1.11e-05	6.2e-06	6.8e-06	-6.7e-06	-1.13e-05	-4e-06
	1781.9	-7e-06	8.6e-06	-1.4e-06	-1.14e-05	7.3e-06	7.5e-06	-6.7e-06	-1.07e-05	-3.4e-06
	1782.38	-7.8e-06	8e-06	-1.5e-06	-1.19e-05	7.3e-06	8.3e-06	-6.9e-06	-1.04e-05	-2e-06
	1782.87	-8.4e-06	7e-06	-1.3e-06	-1.23e-05	6.3e-06	9.3e-06	-7.2e-06	-1.07e-05	-6e-07
	1783.35	-9.2e-06	5.7e-06	-6e-07	-1.25e-05	4.4e-06	1.04e-05	-7.2e-06	-1.16e-05	0
	1783.83	-1.04e-05	3.9e-06	6e-07	-1.22e-05	1.8e-06	1.15e-05	-6.8e-06	-1.29e-05	-2e-07
	1784.31	-1.18e-05	2e-06	2.1e-06	-1.17e-05	-8e-07	1.26e-05	-6.4e-06	-1.45e-05	-1.2e-06
	1784.8	-1.34e-05	1e-07	3.7e-06	-1.1e-05	-3.1e-06	1.35e-05	-6e-06	-1.59e-05	-2.4e-06
	1785.28	-1.5e-05	-1.4e-06	5.1e-06	-1.04e-05	-4.6e-06	1.41e-05	-5.8e-06	-1.66e-05	-3e-06
	1785.76	-1.68e-05	-2.3e-06	6.1e-06	-1.01e-05	-5.2e-06	1.41e-05	-6.1e-06	-1.645e-05	-2.3e-06
	1786.24	-1.82e-05	-2.4e-06	6.5e-06	-1.03e-05	-5e-06	1.36e-05	-6.91e-06	-1.54e-05	2e-08
	1786.72	-1.92e-05	-1.9e-06	6.4e-06	-1.07e-05	-4.2e-06	1.25e-05	-8.2e-06	-1.364e-05	3.72e-06
	1787.21	-1.98e-05	-9e-07	5.8e-06	-1.14e-05	-3.2e-06	1.09e-05	-9.56e-06	-1.14e-05	8.12e-06
	1787.69	-1.94e-05	7e-07	4.9e-06	-1.23e-05	-2.3e-06	8.9e-06	-1.062e-05	-8.8e-06	1.244e-05
	1788.17	-1.78e-05	2.6e-06	3.8e-06	-1.32e-05	-1.7e-06	6.7e-06	-1.114e-05	-6.2e-06	1.568e-05
	1788.65	-1.54e-05	4.5e-06	2.7e-06	-1.38e-05	-1.7e-06	4.2e-06	-1.068e-05	-3.5e-06	1.756e-05
	1789.13	-1.18e-05	6.3e-06	1.5e-06	-1.41e-05	-2e-06	1.7e-06	-9.33e-06	-6e-07	1.806e-05
	1789.62	-7.4e-06	7.8e-06	3e-07	-1.41e-05	-2.8e-06	-6e-07	-7e-06	2.3e-06	1.72e-05
	1790.1	-2.4e-06	8.6e-06	-8e-07	-1.35e-05	-3.9e-06	-2.6e-06	-4e-06	5.2e-06	1.52e-05
	1790.58	2e-06	8.6e-06	-1.7e-06	-1.22e-05	-4.9e-06	-4.3e-06	-7e-07	7.7e-06	1.22e-05
	1791.06	5.6e-06	7.5e-06	-2.2e-06	-1e-05	-5.7e-06	-5.2e-06	2.5e-06	9.4e-06	8.6e-06
	1791.55	7.8e-06	5.7e-06	-2.4e-06	-7.1e-06	-5.8e-06	-5.4e-06	5.2e-06	9.6e-06	3.8e-06
	1792.03	7.8e-06	3.4e-06	-1.9e-06	-3.7e-06	-5.1e-06	-4.83e-06	6.7e-06	8.13e-06	-1.2e-06
	1792.51	6.46e-06	1.55e-06	-1.14e-06	-7.7e-07	-3.71e-06	-3.75e-06	6.43e-06	5.46e-06	-4.64e-06
	1792.99	3.7534e-06	4.627e-07	-4e-07	5.74e-07	-1.899e-06	-2.1e-06	4.149e-06	2.5e-06	-4.58e-06
	1793.47	0	0	0	0	0	0	0	0	0

## Sheet: Figure 5a
Figure 5a
			viscosity
	C-IP-SS	0.8	13707000
	E-IP-SS	1.8	1386500
	Es-MD	2.8	5907700
			cole
	C-IP-SS	1	0.87
	E-IP-SS	2	1.5
	Es-MD	3	0
			Yield
	C-IP-SS	1.2	261.121
	E-IP-SS	2.2	26.569
	Es-MD	3.2	193.336

## Sheet: Figure 5b
Figure 5b
	C-IP-SS		E-IP-SS		Es-MD
	25.3	0.575	25	0.545	25.02	0.892
	25.29	0.568	25	0.548	25.02	0.887
	25.27	0.585	25	0.542	25.02	0.906
	25.27	0.566	25.01	0.548	25.02	0.882
	25.27	0.585	25.03	0.546	25.04	0.904
	25.3	0.576	25.07	0.546	25.08	0.886
	25.34	0.571	25.13	0.55	25.15	0.883
	25.42	0.585	25.22	0.546	25.24	0.899
	25.54	0.563	25.35	0.553	25.37	0.876
	25.69	0.579	25.51	0.553	25.53	0.898
	25.88	0.563	25.7	0.554	25.74	0.876
	26.1	0.552	25.93	0.561	25.97	0.88
	26.36	0.56	26.2	0.56	26.25	0.887
	26.66	0.536	26.5	0.571	26.55	0.864
	26.98	0.548	26.83	0.573	26.89	0.887
	27.34	0.53	27.19	0.578	27.26	0.862
	27.72	0.516	27.57	0.586	27.65	0.862
	28.12	0.523	27.98	0.587	28.06	0.874
	28.55	0.498	28.41	0.601	28.49	0.854
	28.99	0.508	28.86	0.602	28.94	0.867
	29.44	0.487	29.32	0.61	29.4	0.844
	29.91	0.475	29.79	0.621	29.87	0.849
	30.38	0.48	30.28	0.622	30.35	0.856
	30.87	0.456	30.77	0.638	30.83	0.837
	31.35	0.464	31.26	0.64	31.33	0.851
	31.84	0.446	31.76	0.65	31.82	0.832
	32.33	0.442	32.26	0.661	32.31	0.834
	32.83	0.444	32.76	0.664	32.81	0.837
	33.32	0.424	33.26	0.681	33.3	0.82
	33.82	0.435	33.77	0.682	33.8	0.827
	34.31	0.417	34.27	0.695	34.29	0.809
	34.81	0.415	34.77	0.705	34.79	0.818
	35.3	0.417	35.27	0.711	35.28	0.815
	35.8	0.401	35.77	0.727	35.78	0.797
	36.29	0.412	36.27	0.729	36.28	0.813
	36.79	0.395	36.77	0.743	36.77	0.787
	37.28	0.396	37.27	0.753	37.27	0.794
	37.78	0.396	37.76	0.761	37.76	0.787
	38.27	0.386	38.26	0.776	38.26	0.776
	38.77	0.394	38.76	0.779	38.76	0.788
	39.26	0.381	39.26	0.795	39.25	0.768
	39.76	0.384	39.76	0.806	39.76	0.765
	40.26	0.382	40.25	0.813	40.25	0.757
	40.76	0.375	40.75	0.829	40.75	0.748
	41.26	0.382	41.25	0.835	41.26	0.762
	41.76	0.372	41.75	0.852	41.76	0.74
	42.26	0.375	42.25	0.863	42.26	0.742
	42.76	0.374	42.75	0.871	42.76	0.735
	43.26	0.369	43.25	0.89	43.26	0.728
	43.77	0.374	43.75	0.894	43.77	0.73
	44.27	0.364	44.26	0.913	44.27	0.709
	44.77	0.371	44.77	0.926	44.77	0.718
	45.28	0.37	45.27	0.935	45.28	0.712
	45.78	0.365	45.77	0.956	45.78	0.703
	46.28	0.371	46.28	0.958	46.29	0.709
	46.79	0.365	46.78	0.984	46.79	0.693
	47.29	0.371	47.29	0.992	47.29	0.699
	47.79	0.369	47.79	1	47.8	0.694
	48.29	0.366	48.3	1.03	48.3	0.681
	48.8	0.372	48.8	1.03	48.8	0.69
	49.3	0.366	49.3	1.06	49.31	0.67
	49.81	0.373	49.81	1.07	49.81	0.677
	50.31	0.371	50.31	1.08	50.32	0.669
	50.82	0.369	50.81	1.1	50.82	0.659
	51.32	0.377	51.32	1.11	51.32	0.669
	51.82	0.372	51.82	1.14	51.83	0.649
	52.33	0.38	52.32	1.15	52.33	0.662
	52.84	0.378	52.83	1.16	52.83	0.647
	53.34	0.378	53.33	1.19	53.34	0.642
	53.84	0.385	53.84	1.19	53.84	0.641
	54.35	0.38	54.34	1.23	54.34	0.623
	54.85	0.389	54.84	1.23	54.85	0.633
	55.36	0.388	55.34	1.25	55.35	0.615
	55.86	0.391	55.84	1.28	55.85	0.612
	56.36	0.397	56.35	1.28	56.35	0.618
	56.87	0.394	56.85	1.32	56.85	0.599
	57.37	0.403	57.35	1.32	57.36	0.607
	57.87	0.402	57.86	1.35	57.86	0.584
	58.38	0.407	58.36	1.37	58.36	0.584
	58.88	0.412	58.87	1.38	58.87	0.591
	59.39	0.412	59.37	1.42	59.37	0.566
	59.89	0.421	59.87	1.42	59.88	0.573
	60.39	0.42	60.38	1.46	60.38	0.555
	60.9	0.425	60.88	1.48	60.89	0.554
	61.4	0.432	61.39	1.49	61.39	0.557
	61.9	0.432	61.89	1.53	61.9	0.534
	62.4	0.442	62.4	1.53	62.4	0.547
	62.91	0.441	62.9	1.57	62.91	0.528
	63.41	0.448	63.4	1.6	63.41	0.525
	63.92	0.452	63.91	1.61	63.92	0.521
	64.42	0.456	64.41	1.65	64.42	0.5
	64.92	0.464	64.92	1.66	64.92	0.514
	65.42	0.464	65.42	1.69	65.42	0.499
	65.93	0.473	65.92	1.72	65.93	0.496
	66.43	0.477	66.43	1.73	66.43	0.495
	66.94	0.482	66.93	1.78	66.93	0.479
	67.44	0.489	67.43	1.78	67.44	0.495
	67.95	0.492	67.94	1.83	67.94	0.47
	68.45	0.501	68.44	1.85	68.44	0.47
	68.96	0.505	68.95	1.87	68.95	0.47
	69.46	0.512	69.45	1.92	69.45	0.455
	69.96	0.517	69.96	1.92	69.96	0.466
	70.46	0.523	70.46	1.98	70.46	0.446
	70.97	0.532	70.96	2	70.97	0.45
	71.47	0.536	71.46	2.02	71.47	0.449
	71.97	0.545	71.97	2.08	71.97	0.436
	72.47	0.549	72.47	2.08	72.48	0.444
	72.98	0.557	72.97	2.14	72.98	0.426
	73.48	0.566	73.47	2.17	73.48	0.432
	73.98	0.57	73.98	2.18	73.99	0.427
	74.49	0.58	74.48	2.25	74.49	0.41
	74.99	0.584	74.98	2.25	75	0.42
	75.5	0.594	75.49	2.31	75.5	0.405
	76	0.603	75.99	2.35	76.01	0.412
	76.5	0.608	76.5	2.37	76.51	0.408
	77.01	0.62	77	2.44	77.02	0.397
	77.51	0.623	77.5	2.43	77.52	0.404
	78.01	0.635	78.01	2.52	78.02	0.391
	78.52	0.643	78.51	2.54	78.52	0.396
	79.02	0.65	79.02	2.57	79.03	0.388
	79.52	0.662	79.52	2.65	79.53	0.382
	80.03	0.666	80.02	2.65	80.03	0.388
	80.53	0.681	80.52	2.74	80.54	0.375
	81.03	0.687	81.03	2.76	81.04	0.379
	81.53	0.696	81.53	2.81	81.54	0.375
	82.04	0.71	82.03	2.89	82.04	0.37
	82.54	0.713	82.53	2.89	82.54	0.374
	83.04	0.73	83.04	3	83.05	0.364
	83.55	0.737	83.54	3.01	83.55	0.368
	84.05	0.746	84.05	3.06	84.05	0.36
	84.56	0.761	84.55	3.16	84.55	0.352
	85.06	0.765	85.06	3.16	85.06	0.36
	85.57	0.783	85.57	3.28	85.57	0.348
	86.07	0.79	86.07	3.29	86.07	0.355
	86.58	0.802	86.58	3.36	86.57	0.348
	87.08	0.817	87.08	3.47	87.08	0.346
	87.58	0.821	87.57	3.46	87.58	0.35
	88.08	0.843	88.08	3.61	88.08	0.336
	88.59	0.85	88.58	3.6	88.58	0.343
	89.09	0.863	89.09	3.71	89.09	0.337
	89.59	0.879	89.59	3.81	89.59	0.337
	90.1	0.885	90.1	3.81	90.09	0.336
	90.6	0.909	90.6	3.99	90.59	0.33
	91.11	0.913	91.1	3.96	91.1	0.333
	91.62	0.931	91.61	4.1	91.6	0.329
	92.12	0.947	92.11	4.2	92.11	0.328
	92.63	0.954	92.62	4.21	92.61	0.327
	93.13	0.979	93.12	4.41	93.12	0.323
	93.63	0.984	93.62	4.38	93.63	0.325
	94.13	1	94.12	4.55	94.13	0.319

## Sheet: Figure 5c
Figure 5c
	E-IP-SS 25 oC			E-IP-SS 35 oC			E-IP-SS 45 oC			E-IP-SS 55 oC			E-IP-SS 65 oC			E-IP-SS 75 oC			E-IP-SS 85 oC
	Angular Frequency	Storage Modulus	Loss Modulus	Angular Frequency	Storage Modulus	Loss Modulus	Angular Frequency	Storage Modulus	Loss Modulus	Angular Frequency	Storage Modulus	Loss Modulus	Angular Frequency	Storage Modulus	Loss Modulus	Angular Frequency	Storage Modulus	Loss Modulus	Angular Frequency	Storage Modulus	Loss Modulus
	0.05	52303	45501	0.02236	29691	35091	0.00638	11614	18463	0.00237	4526.6	9494	0.000879199	1762.5	4739.2	0.000410409	680.35	2387.4	0.000170832	251.22	1220.5
	0.0646	62316	51439	0.02889	34991	39308	0.00825	14208	21286	0.00306	5749.4	11280	0.00114	2319	5807.5	0.000530249	919.65	2990.8	0.000220716	348.51	1549.7
	0.0834	71802	56983	0.0373	41173	44222	0.01064	17340	24702	0.00395	7235.3	13466	0.00147	2997.3	7126.8	0.000684563	1214.9	3750.3	0.000284949	470.3	1976.3
	0.108	81927	62327	0.04831	48196	49448	0.01378	21022	28458	0.00512	9036.2	15955	0.0019	3838.5	8664.1	0.000886484	1588.6	4653.6	0.000368998	629.64	2494.7
	0.139	92466	67498	0.06217	56101	54988	0.01774	25292	32598	0.00659	11211	18791	0.00244	4871.4	10455	0.00114	2059.9	5734.3	0.000474914	836.07	3130.3
	0.18	103750	72692	0.08051	64977	60846	0.02297	30255	37134	0.00853	13818	22005	0.00317	6146.2	12542	0.00148	2653.5	7022.6	0.000614997	1102.8	3905.1
	0.232	115930	77950	0.10377	74831	66969	0.02961	35949	42051	0.01099	16922	25613	0.00408	7710.4	14963	0.0019	3403.7	8559.8	0.000792663	1448	4848
	0.3	128970	83258	0.13418	85737	73343	0.03829	42492	47378	0.01421	20579	29633	0.00528	9621.2	17745	0.00246	4343.2	10376	0.00102	1893.2	5991.3
	0.387	142820	88444	0.1731	97752	79925	0.04939	49928	53092	0.01833	24882	34086	0.00681	11943	20928	0.00318	5517.9	12513	0.00132	2464	7365.5
	0.5	157490	93585	0.22364	110940	86699	0.06382	58339	59166	0.02369	29917	39004	0.00879	14742	24544	0.0041	6977.5	15015	0.00171	3192.8	9013.7
	0.646	173010	98656	0.28894	125310	93600	0.08245	67797	65580	0.0306	35770	44382	0.01136	18099	28626	0.0053	8788.3	17926	0.00221	4123.4	10983
	0.834	189330	103630	0.37303	140880	100580	0.10645	78380	72316	0.03951	42536	50227	0.01467	22106	33201	0.00685	11020	21289	0.00285	5305.2	13321
	1.08	206440	108500	0.48307	157640	107590	0.13784	90151	79327	0.05116	50298	56525	0.01899	26857	38297	0.00886	13755	25152	0.00369	6794.8	16078
	1.39	224310	113280	0.62172	175620	114600	0.17741	103170	86568	0.06585	59158	63260	0.02444	32456	43928	0.01141	17086	29553	0.00475	8662.2	19298
	1.8	242920	117930	0.80511	194790	121550	0.22974	117460	93993	0.08527	69208	70415	0.03165	39010	50106	0.01477	21113	34532	0.00615	10991	23045
	2.32	262240	122460	1.0377	215130	128410	0.29611	133080	101530	0.10991	80526	77938	0.04079	46621	56824	0.01904	25944	40111	0.00793	13874	27367
	3	282240	126910	1.34185	236610	135130	0.3829	150020	109140	0.14212	93183	85786	0.05275	55412	64069	0.02462	31700	46315	0.01025	17423	32318
	3.87	302880	131270	1.73099	259190	141680	0.49394	168290	116760	0.18334	107240	93903	0.06805	65466	71811	0.03177	38506	53163	0.01322	21755	37945
	5	324110	135550	2.23642	282800	148030	0.63817	187870	124300	0.23687	122750	102210	0.08792	76899	80005	0.04104	46495	60647	0.01708	27007	44282
	6.46	345920	139840	2.88945	307390	154220	0.82451	208740	131740	0.30604	139720	110630	0.11359	89792	88593	0.05302	55789	68743	0.02207	33313	51347
	8.34	368280	144150	3.73034	332870	160220	1.06446	230850	139030	0.3951	158190	119120	0.14665	104220	97518	0.06846	66507	77423	0.02849	40823	59156
	10.8	391180	148550	4.83066	359230	166030	1.37844	254110	146130	0.51164	178120	127590	0.18991	120250	106710	0.08865	78775	86640	0.0369	49690	67700
	13.9	414590	153100	6.21724	386400	171670	1.77411	278510	152990	0.6585	199480	135980	0.24442	137900	116070	0.11409	92692	96332	0.04749	60059	76954
	18	438520	157890	8.0511	414360	177220	2.2974	303980	159620	0.85273	222260	144210	0.31651	157180	125520	0.14775	108340	106410	0.0615	72069	86880
	23.2	462960	162990	10.377	443030	182730	2.9611	330450	166010	1.09908	246400	152240	0.40795	178110	134980	0.19043	125770	116800	0.07927	85853	97403
	30	487920	168520	13.4185	472380	188250	3.82901	357850	172180	1.42122	271840	160030	0.52752	200660	144370	0.24625	145050	127390	0.1025	101510	108450
	38.7	513440	174580	17.3099	502340	193840	4.93942	386130	178160	1.83338	298510	167560	0.6805	224820	153620	0.31766	166200	138110	0.13222	119150	119930
	50	539580	181350	22.3642	532920	199640	6.38168	415220	183980	2.36871	326360	174820	0.8792	250510	162670	0.41041	189200	148850	0.17083	138840	131750
	64.6	566390	188990	28.8945	564080	205760	8.24513	445020	189700	3.06037	355280	181830	1.13593	277680	171490	0.53025	214050	159520	0.22072	160610	143780
	83.4	593930	197680	37.3034	595830	212350	10.6446	475490	195400	3.951	385190	188560	1.4665	306260	180020	0.68456	240710	170040	0.28495	184460	155940
	108	622300	207620	48.3066	628180	219560	13.7844	506560	201160	5.1164	415960	195070	1.89907	336140	188230	0.88648	269100	180340	0.369	210430	168090
	139	651670	219040	62.1724	661210	227590	17.7411	538280	207110	6.585	447580	201390	2.44417	367220	196100	1.14094	299140	190320	0.47491	238450	180110
	180	682480	232210	80.511	695160	236630	22.974	570790	213360	8.52734	480120	207620	3.16512	399500	203650	1.47747	330780	199940	0.615	268440	191870
	232	714750	247290	103.77	730090	246830	29.611	604090	219970	10.9908	513580	213740	4.07948	433020	210840	1.9043	364050	209100	0.79266	300420	203240
	300	748510	264140	134.185	766280	258160	38.2901	637980	226780	14.2122	547560	219510	5.2752	467300	217370	2.46246	398610	217520	1.02499	334060	213910
	387	784770	282380	173.099	803890	270050	49.3942	673520	233420	18.3338	583060	224610	6.805	503090	222930	3.17657	434490	224730	1.32224	369230	223310
	500	824560	300830	223.642	844760	281660	63.8168	711490	239010	23.687	620710	228190	8.79199	540860	226600	4.10409	472330	229770	1.70832	406040	230400
	C-IP-SS 25 oC			C-IP-SS 35 oC			C-IP-SS 45 oC			C-IP-SS 55 oC			C-IP-SS 65 oC			C-IP-SS 75 oC			C-IP-SS 85 oC
	Angular Frequency	Storage Modulus	Loss Modulus	Angular Frequency	Storage Modulus	Loss Modulus	Angular Frequency	Storage Modulus	Loss Modulus	Angular Frequency	Storage Modulus	Loss Modulus	Angular Frequency	Storage Modulus	Loss Modulus	Angular Frequency	Storage Modulus	Loss Modulus	Angular Frequency	Storage Modulus	Loss Modulus
	0.05	630300	269150	0.0031	626620	215770	0.000383651	394210	162230	9.00338e-05	233140	128330	2.00193e-05	129600	98801	5.65692e-06	60324	65478	1.65125e-06	24484	38382
	0.0646	726720	303490	0.00401	636720	218730	0.000495678	411540	164080	0.000116324	252560	132590	2.5865e-05	145140	104510	7.30874e-06	70455	71497	2.13341e-06	30115	43611
	0.0834	805400	334700	0.00517	661980	225910	0.00063993	433170	167540	0.000150176	273900	137430	3.33922e-05	162600	110920	9.43574e-06	82348	78460	2.75428e-06	36892	49754
	0.108	890880	371890	0.0067	690180	233450	0.000828687	456890	171950	0.000194473	296080	142130	4.32418e-05	181190	117240	1.22189e-05	95397	85524	3.56669e-06	44810	56337
	0.139	1012300	404160	0.00862	721130	242290	0.00107	481500	176360	0.000250294	318720	146820	5.56537e-05	200670	123410	1.57262e-05	109680	92652	4.59046e-06	53875	63288
	0.18	1093800	442400	0.01117	753160	251630	0.00138	507630	181280	0.000324122	342300	151470	7.20696e-05	221240	129540	2.03649e-05	125290	99909	5.94449e-06	64194	70557
	0.232	1193100	476460	0.01439	787750	262640	0.00178	534110	186000	0.000417757	366590	156260	9.28897e-05	242910	135520	2.62481e-05	142170	107160	7.66178e-06	75850	78126
	0.3	1272900	521320	0.01861	823100	274380	0.0023	561430	191700	0.000540203	391650	160920	0.000120116	265500	141340	3.39415e-05	160180	114300	9.90748e-06	88836	85903
	0.387	1360600	559260	0.02401	863620	286780	0.00297	589130	197360	0.000696861	417290	165620	0.00015495	289080	147050	4.37846e-05	179490	121340	1.27806e-05	103250	93827
	0.5	1445100	603260	0.03102	906040	301650	0.00384	618420	203800	0.000900338	443640	170450	0.000200193	313450	152590	5.65692e-05	199960	128300	1.65125e-05	118990	101810
	0.646	1529500	653820	0.04008	950380	318320	0.00496	648040	210380	0.00116	470760	175410	0.00025865	338720	158020	7.30874e-05	221570	135040	2.13341e-05	136170	109830
	0.834	1622000	710720	0.05174	997300	338570	0.0064	678370	217820	0.0015	498300	180270	0.000333922	364870	163300	9.43574e-05	244360	141620	2.75428e-05	154810	117790
	1.08	1725200	775370	0.067	1049200	358060	0.00829	709460	225750	0.00194	526570	185360	0.000432418	391680	168400	0.000122189	268140	147950	3.56669e-05	174840	125670
	1.39	1839000	849630	0.08623	1102000	380830	0.01067	741850	234590	0.0025	555500	190730	0.000556537	419270	173440	0.000157262	292930	154060	4.59046e-05	196190	133370
	1.8	1960700	932530	0.11167	1157200	405960	0.01381	775470	244170	0.00324	585050	196240	0.000720696	447550	178450	0.000203649	318690	159960	5.94449e-05	218840	140880
	2.32	2092600	1026800	0.14393	1215900	434120	0.0178	810280	254740	0.00418	615420	202140	0.000928897	476550	183410	0.000262481	345370	165660	7.66178e-05	242730	148160
	3	2235300	1132300	0.18612	1277800	465420	0.02302	844630	265840	0.0054	646560	208460	0.0012	506200	188410	0.000339415	372910	171160	9.90748e-05	267850	155180
	3.87	2390900	1251400	0.24009	1342100	499740	0.02969	881460	278810	0.00697	678320	215200	0.00155	536570	193420	0.000437846	401260	176410	0.000127806	294070	161870
	5	2562100	1387200	0.31019	1409500	537740	0.03837	921060	293290	0.009	710770	222520	0.002	567550	198630	0.000565692	430270	181530	0.000165125	321360	168270
	6.46	2750300	1540500	0.40077	1481400	580370	0.04957	964130	309790	0.01163	743980	230520	0.00259	599200	204090	0.000730874	460020	186600	0.000213341	349610	174440
	8.34	2958400	1715400	0.5174	1559300	628660	0.06399	1009800	328550	0.01502	778110	239260	0.00334	631450	209720	0.000943574	490420	191530	0.000275428	378780	180290
	10.8	3189100	1913400	0.67002	1643800	683710	0.08287	1058000	349470	0.01945	813120	248950	0.00432	664470	215750	0.00122	521510	196450	0.000356669	408820	185870
	13.9	3444100	2137400	0.86234	1736700	746660	0.10666	1109000	373090	0.02503	846980	259080	0.00557	698100	222210	0.00157	553210	201410	0.000459046	439650	191230
	18	3726500	2390000	1.1167	1839800	819410	0.13811	1163100	399690	0.03241	883140	270660	0.00721	732550	229240	0.00204	585540	206520	0.000594449	471230	196420
	23.2	4039700	2674000	1.4393	1953400	902900	0.17801	1220400	429520	0.04178	921740	283970	0.00929	767830	236950	0.00262	618510	211820	0.000766178	503530	201490
	30	4386400	2991600	1.86116	2078300	998620	0.23019	1280700	462970	0.05402	962890	299220	0.01201	803940	245450	0.00339	652100	217400	0.000990748	536470	206500
	38.7	4771000	3345600	2.4009	2214600	1107500	0.29695	1344300	500320	0.06969	1006500	316570	0.01549	841000	254850	0.00438	686330	223350	0.00128	570050	211500
	50	5198600	3739600	3.10194	2364100	1231800	0.38365	1411600	542320	0.09003	1052200	336160	0.02002	878200	265080	0.00566	721270	229810	0.00165	604220	216560
	64.6	5674300	4177600	4.0077	2528700	1373700	0.49568	1483700	589790	0.11632	1100500	358360	0.02586	917260	276820	0.00731	756900	236900	0.00213	639020	221850
	83.4	6205000	4664900	5.17403	2711000	1536700	0.63993	1561500	643910	0.15018	1151200	383470	0.03339	957980	290250	0.00944	793190	244740	0.00275	674390	227430
	108	6797100	5208300	6.70019	2912800	1724300	0.82869	1646100	705910	0.19447	1204900	412120	0.04324	1000600	305590	0.01222	830180	253500	0.00357	710330	233410
	139	7457800	5815400	8.62339	3135700	1939900	1.06655	1738500	777230	0.25029	1261500	444580	0.05565	1044800	322980	0.01573	867710	263360	0.00459	746900	239950
	180	8190200	6490300	11.167	3381200	2186700	1.38114	1839500	859460	0.32412	1321100	481370	0.07207	1090400	342610	0.02036	904830	274730	0.00594	784150	247150
	232	8999600	7253800	14.393	3650600	2468600	1.78014	1949200	953860	0.41776	1383700	523000	0.09289	1137000	364600	0.02625	937580	290400	0.00766	822060	255180
	300	9889500	8122300	18.6116	3942200	2788000	2.30191	2067400	1061000	0.5402	1448500	569770	0.12012	1185200	389360	0.03394	976890	305650	0.00991	860320	264110
	387	10856000	9123300	24.009	4261000	3150600	2.96946	2193700	1181100	0.69686	1515100	621840	0.15495	1233800	417240	0.04378	1015600	323340	0.01278	893280	275930
	500	11879000	10195000	31.0194	4606100	3544300	3.83651	2323900	1313100	0.90034	1579600	679230	0.20019	1265000	452840	0.05657	1069700	336780	0.01651	940250	284250

## Sheet: Figure 5e
Figure 5e
			Flow relaxation time tf, sec
	C-IP-SS	0.85	74000000
	E-IP-SS	1.85	112
			Segmental relaxation time ts, sec
	C-IP-SS	1.15	8.52
	E-IP-SS	2.15	7.35

## Sheet: Figure 6b
Figure 6b
	C-IP-SS 0 %		C-IP-SS 200 %		C-IP-SS 400 %		C-IP-SS 400 % for 72h
	0	9223.05	0	4085.22	0	-1065.82	5.00383	-3946.09
	0.0188	9228.5	0.0188	4096.29	0.0188	-1056.23	5.02294	-3960.38
	0.0376	9227.74	0.0376	4097.46	0.0376	-1053.44	5.04205	-3945.34
	0.05639	9225.74	0.05639	4095.55	0.05639	-1062.53	5.06115	-3952.04
	0.07519	9222.59	0.07519	4096.02	0.07519	-1066.35	5.08025	-3959.53
	0.09399	9224.82	0.09399	4094.38	0.09399	-1065.78	5.09935	-3996.09
	0.11279	9223.88	0.11279	4090.95	0.11279	-1057.89	5.11845	-4034.47
	0.13158	9222.72	0.13158	4095.99	0.13158	-1047.92	5.13755	-3979.4
	0.15038	9224.65	0.15038	4098.55	0.15038	-1048.34	5.15664	-3983.26
	0.16918	9230.56	0.16918	4094.04	0.16918	-1048.47	5.17574	-3999.65
	0.18798	9232.94	0.18798	4089.5	0.18798	-1051.04	5.19483	-3993.67
	0.20677	9232.32	0.20677	4086.09	0.20677	-1061.15	5.21392	-4054.82
	0.22557	9233.97	0.22557	4090.43	0.22557	-1065.05	5.23301	-4035.78
	0.24437	9233.7	0.24437	4095.03	0.24437	-1061.14	5.25209	-4054.29
	0.26316	9233.36	0.26316	4090.48	0.26316	-1054.72	5.27118	-4062.45
	0.28196	9234.6	0.28196	4088.76	0.28196	-1054.03	5.29026	-4012.04
	0.30076	9234.63	0.30076	4093.62	0.30076	-1063.33	5.30934	-4047.82
	0.31956	9234.77	0.31956	4096.9	0.31956	-1068.06	5.32843	-4026.44
	0.33835	9234.45	0.33835	4096.68	0.33835	-1062.33	5.3475	-4047.62
	0.35715	9227.43	0.35715	4096.61	0.35715	-1058.16	5.36658	-4026.46
	0.37595	9223.54	0.37595	4095.85	0.37595	-1062.05	5.38566	-4051.57
	0.39474	9225.66	0.39474	4096.92	0.39474	-1067.49	5.40473	-4051.81
	0.41354	9224.31	0.41354	4094.81	0.41354	-1069.25	5.4238	-4068.5
	0.43233	9221.97	0.43233	4090.74	0.43233	-1066.44	5.44287	-4059.6
	0.45113	9223.71	0.45113	4090.64	0.45113	-1060.25	5.46194	-4062.13
	0.46993	9230.11	0.46993	4095.5	0.46993	-1057.29	5.48101	-4055.74
	0.48872	9233.11	0.48872	4096.94	0.48872	-1058.96	5.50007	-3986.66
	0.50752	9232.36	0.50752	4096.11	0.50752	-1059.67	5.51914	-3974.63
	0.52631	9236.17	0.52631	4098.82	0.52631	-1060.6	5.5382	-3974.66
	0.54511	9238.47	0.54511	4101.95	0.54511	-1057.7	5.55726	-3981.14
	0.5639	9238.76	0.5639	4102	0.5639	-1054.34	5.57632	-3966.05
	0.5827	9235.86	0.5827	4100.16	0.5827	-1055.51	5.59537	-3964.83
	0.60149	9235.75	0.60149	4098.63	0.60149	-1052.49	5.61443	-3969.79
	0.62029	9235.14	0.62029	4102.86	0.62029	-1050.54	5.63348	-3922.44
	0.63908	9231.92	0.63908	4105.2	0.63908	-1051.01	5.65253	-3886.63
	0.65788	9230.42	0.65788	4097.96	0.65788	-1050.05	5.67158	-3865.53
	0.67667	9230.18	0.67667	4102.27	0.67667	-1047.53	5.69063	-3831.73
	0.69547	9228.81	0.69547	4105.95	0.69547	-1048.15	5.70967	-3791.65
	0.71426	9232.31	0.71426	4103.18	0.71426	-1048.45	5.72872	-3725.37
	0.73305	9239.1	0.73305	4103.87	0.73305	-1046.06	5.74776	-3703.39
	0.75185	9241.45	0.75185	4108.96	0.75185	-1043.31	5.7668	-3706.31
	0.77064	9242.89	0.77064	4106.81	0.77064	-1042.69	5.78584	-3654.47
	0.78943	9242.14	0.78943	4104.76	0.78943	-1043	5.80488	-3619.97
	0.80822	9241.48	0.80822	4109.19	0.80822	-1040.45	5.82391	-3624.63
	0.82702	9242.72	0.82702	4114.96	0.82702	-1038.11	5.84294	-3585.75
	0.84581	9243.12	0.84581	4119.78	0.84581	-1034.58	5.86198	-3486.07
	0.8646	9242.87	0.8646	4122.82	0.8646	-1028.23	5.881	-3447.55
	0.88339	9245.01	0.88339	4127.31	0.88339	-1020.83	5.90003	-3446.7
	0.90218	9250.11	0.90218	4136.75	0.90218	-1010.98	5.91906	-3448.65
	0.92097	9272.97	0.92097	4176.37	0.92097	-975.265	5.93808	-3392.34
	0.93976	9362.01	0.93976	4363.73	0.93976	-801.379	5.9571	-3382.89
	0.95855	9535.2	0.95855	4790.42	0.95855	-375.812	5.97612	-3337.31
	0.97734	9731.6	0.97734	5319.8	0.97734	186.019	5.99514	-3294.07
	0.99613	9875.51	0.99613	5739.04	0.99613	648.024	6.01416	-3266.96
	1.01492	9945.53	1.01492	5986.12	1.01492	909.065	6.03317	-3262.91
	1.03371	9973.97	1.03371	6104.22	1.03371	1019.1	6.05218	-3221.54
	1.0525	9982.13	1.0525	6125.74	1.0525	1064.14	6.0712	-3152.59
	1.07129	9963.72	1.07129	6073.24	1.07129	1047.75	6.0902	-3104.4
	1.09008	9939.23	1.09008	6026.4	1.09008	976.568	6.10921	-3061.21
	1.10887	9909.42	1.10887	5979.03	1.10887	892.924	6.12822	-3058.6
	1.12765	9880.41	1.12765	5912.72	1.12765	797.623	6.14722	-3059.13
	1.14644	9863.76	1.14644	5852.73	1.14644	704.158	6.16622	-3028.16
	1.16523	9837.55	1.16523	5792.63	1.16523	648.913	6.18522	-2959.59
	1.18402	9808.19	1.18402	5728.38	1.18402	606.014	6.20422	-2949.83
	1.2028	9799.24	1.2028	5687.8	1.2028	539.754	6.22321	-2952.33
	1.22159	9794.07	1.22159	5665.45	1.22159	482.318	6.2422	-2951.31
	1.24037	9781.15	1.24037	5631.55	1.24037	437.779	6.2612	-2923.88
	1.25916	9771.07	1.25916	5587.77	1.25916	406.056	6.28019	-2831.92
	1.27794	9761.61	1.27794	5516.12	1.27794	370.535	6.29917	-2823.2
	1.29673	9753.82	1.29673	5482.9	1.29673	356.714	6.31816	-2847.08
	1.31551	9766.14	1.31551	5469.52	1.31551	346.419	6.33714	-2831.41
	1.33429	9763.1	1.33429	5454.75	1.33429	331.714	6.35612	-2867.57
	1.35308	9755.44	1.35308	5447.77	1.35308	339.179	6.3751	-2887.22
	1.37186	9758.29	1.37186	5442.96	1.37186	355.333	6.39408	-2906.8
	1.39064	9755.88	1.39064	5439.8	1.39064	343.786	6.41306	-2899.27
	1.40942	9756.5	1.40942	5445.87	1.40942	336.498	6.43203	-2880.67
	1.4282	9763.68	1.4282	5441.03	1.4282	343.139	6.451	-2856.1
	1.44699	9771.5	1.44699	5446.26	1.44699	348.701	6.46997	-2866.87
	1.46577	9776.95	1.46577	5454.11	1.46577	343.958	6.48894	-2861.31
	1.48455	9776.54	1.48455	5458.95	1.48455	347.481	6.50791	-2876.13
	1.50333	9776.37	1.50333	5452.74	1.50333	361.016	6.52687	-2901.43
	1.5221	9776.24	1.5221	5441.58	1.5221	369.306	6.54583	-2869.61
	1.54088	9780.98	1.54088	5435.48	1.54088	361.944	6.56479	-2883.02
	1.55966	9786.31	1.55966	5424.1	1.55966	352.34	6.58375	-2913.41
	1.57844	9788.13	1.57844	5430.8	1.57844	354.128	6.6027	-2904.15
	1.59722	9787.9	1.59722	5440.35	1.59722	366.947	6.62165	-2943.33
	1.61599	9783.08	1.61599	5443.55	1.61599	367.868	6.64061	-2936.43
	1.63477	9782.73	1.63477	5439.14	1.63477	363.237	6.65956	-2936.7
	1.65354	9791.12	1.65354	5432.1	1.65354	368.529	6.6785	-2969.43
	1.67232	9798.98	1.67232	5432.6	1.67232	379.598	6.69745	-2957.15
	1.6911	9808.69	1.6911	5435.91	1.6911	386.875	6.71639	-2939.3
	1.70987	9822.9	1.70987	5442.42	1.70987	396.432	6.73533	-2945
	1.72864	9843.33	1.72864	5470.5	1.72864	417.168	6.75427	-2948.81
	1.74742	9867.01	1.74742	5499.04	1.74742	437.972	6.7732	-2959.59
	1.76619	9895.71	1.76619	5522.81	1.76619	455.867	6.79214	-2952.21
	1.78496	9927.33	1.78496	5552.18	1.78496	468.591	6.81107	-2937.59
	1.80373	9960.93	1.80373	5579.38	1.80373	490.4	6.83	-2935.62
	1.8225	10004.6	1.8225	5613.02	1.8225	526.771	6.84893	-2915.34
	1.84127	10040.8	1.84127	5664.85	1.84127	568.176	6.86786	-2890.08
	1.86004	10079.3	1.86004	5708.59	1.86004	621.116	6.88678	-2920.04
	1.87881	10130	1.87881	5757.87	1.87881	663.419	6.9057	-2934.47
	1.89758	10183.6	1.89758	5809.51	1.89758	706.55	6.92462	-2915.01
	1.91635	10239.9	1.91635	5854.87	1.91635	753.015	6.94354	-2927.39
	1.93512	10295.5	1.93512	5895.74	1.93512	792.137	6.96245	-2946.54
	1.95388	10342.9	1.95388	5941.5	1.95388	838.497	6.98137	-2913.96
	1.97265	10392.9	1.97265	5992.4	1.97265	895.118	7.00028	-2885.03
	1.99142	10430.5	1.99142	6046.05	1.99142	949.221	7.01919	-2907.18
	2.01018	10472.4	2.01018	6116.79	2.01018	1001.14	7.03809	-2915
	2.02895	10521.1	2.02895	6180.29	2.02895	1065.3	7.057	-2887.82
	2.04771	10589	2.04771	6222.93	2.04771	1114.22	7.0759	-2845.49
	2.06648	10642.6	2.06648	6283.57	2.06648	1147.95	7.0948	-2822.66
	2.08524	10688.1	2.08524	6332.04	2.08524	1225.38	7.1137	-2875.31
	2.104	10743.3	2.104	6384.68	2.104	1270.34	7.13259	-2891.45
	2.12276	10817.8	2.12276	6448.87	2.12276	1320.17	7.15149	-2895.74
	2.14152	10870	2.14152	6480.7	2.14152	1370.55	7.17038	-2865.39
	2.16028	10929.1	2.16028	6545.16	2.16028	1403.06	7.18927	-2791.68
	2.17904	10991	2.17904	6626.13	2.17904	1470.34	7.20815	-2793.92
	2.1978	11034.4	2.1978	6678.54	2.1978	1527.91	7.22704	-2810.1
	2.21656	11084.6	2.21656	6715.5	2.21656	1567.33	7.24592	-2845.35
	2.23532	11130.9	2.23532	6755.88	2.23532	1602.16	7.2648	-2856.66
	2.25407	11191.7	2.25407	6811.37	2.25407	1651.81	7.28368	-2830.68
	2.27283	11263.6	2.27283	6870.21	2.27283	1697.28	7.30255	-2812.57
	2.29159	11329.3	2.29159	6929.42	2.29159	1759.43	7.32143	-2825.34
	2.31034	11389.1	2.31034	6996.69	2.31034	1799.75	7.3403	-2816.38
	2.32909	11452.9	2.32909	7050.16	2.32909	1828.77	7.35916	-2817.43
	2.34785	11505.2	2.34785	7104.39	2.34785	1866.18	7.37803	-2843.53
	2.3666	11563.1	2.3666	7164.95	2.3666	1902.24	7.39689	-2842.21
	2.38535	11638.4	2.38535	7218.62	2.38535	1949.77	7.41576	-2832.5
	2.4041	11703.1	2.4041	7257.87	2.4041	2006.92	7.43462	-2847.67
	2.42285	11758.2	2.42285	7303.94	2.42285	2057.46	7.45347	-2844.2
	2.4416	11813.6	2.4416	7344.48	2.4416	2097.92	7.47233	-2823.8
	2.46035	11860.8	2.46035	7390.51	2.46035	2126.75	7.49118	-2817.17
	2.4791	11915.8	2.4791	7454.36	2.4791	2155.97	7.51003	-2847.91
	2.49785	11973.9	2.49785	7495.31	2.49785	2189.66	7.52888	-2865.16
	2.5166	12026.7	2.5166	7535.83	2.5166	2222.84	7.54772	-2873.51
	2.53534	12076.5	2.53534	7573.34	2.53534	2240.02	7.56657	-2816.97
	2.55409	12123.6	2.55409	7599.96	2.55409	2251.58	7.58541	-2852.15
	2.57283	12164.7	2.57283	7597.74	2.57283	2244.39	7.60425	-2898.53
	2.59157	12188.2	2.59157	7605.34	2.59157	2244.33	7.62308	-2927.37
	2.61032	12220.9	2.61032	7622.53	2.61032	2271	7.64192	-2908.59
	2.62906	12254.8	2.62906	7639.54	2.62906	2272.5	7.66075	-2881.78
	2.6478	12271.7	2.6478	7624.1	2.6478	2280.63	7.67958	-2869.08
	2.66654	12285.9	2.66654	7634.44	2.66654	2287.64	7.6984	-2899.63
	2.68528	12304	2.68528	7669.14	2.68528	2297.88	7.71723	-2917.28
	2.70402	12307.5	2.70402	7666.09	2.70402	2287.35	7.73605	-2903.74
	2.72276	12315.1	2.72276	7654.93	2.72276	2277.71	7.75487	-2886.68
	2.7415	12318.6	2.7415	7643.55	2.7415	2270.98	7.77369	-2886.94
	2.76023	12309.9	2.76023	7663.85	2.76023	2273.9	7.7925	-2893.82
	2.77897	12327.8	2.77897	7669.79	2.77897	2275.43	7.81131	-2889.68
	2.7977	12332.6	2.7977	7661.5	2.7977	2286.08	7.83012	-2910.57
	2.81644	12343.7	2.81644	7663.31	2.81644	2320.76	7.84893	-2947.23
	2.83517	12347.3	2.83517	7674.51	2.83517	2326.86	7.86774	-2952.54
	2.8539	12354.2	2.8539	7708.5	2.8539	2299.74	7.88654	-2965.92
	2.87263	12361.6	2.87263	7699.95	2.87263	2283.76	7.90534	-2971.45
	2.89136	12381.4	2.89136	7684.16	2.89136	2271.32	7.92414	-2963.71
	2.91009	12388.9	2.91009	7685.56	2.91009	2282.4	7.94293	-2973.86
	2.92882	12394.4	2.92882	7699.59	2.92882	2305.73	7.96172	-2991.29
	2.94755	12393.4	2.94755	7721.48	2.94755	2299.18	7.98052	-2994.7
	2.96628	12395.7	2.96628	7733.78	2.96628	2298.55	7.9993	-2994.68
	2.985	12408.6	2.985	7734.67	2.985	2289.88	8.01809	-2968.47
	3.00373	12424.4	3.00373	7747.81	3.00373	2293.04	8.03687	-2943.41
	3.02245	12441.7	3.02245	7748.92	3.02245	2313.06	8.05565	-2975.49
	3.04118	12456.1	3.04118	7757.06	3.04118	2342.66	8.07443	-3012.75
	3.0599	12463.3	3.0599	7762.19	3.0599	2344.79	8.09321	-3019.9
	3.07862	12472.4	3.07862	7755.81	3.07862	2340.12	8.11198	-3027.74
	3.09734	12469.8	3.09734	7753.73	3.09734	2344.14	8.13075	-3090.34
	3.11606	12472.2	3.11606	7755.04	3.11606	2353.83	8.14952	-3063.4
	3.13478	12489	3.13478	7765.93	3.13478	2358.35	8.16828	-3073.89
	3.1535	12498.8	3.1535	7786.6	3.1535	2359.39	8.18705	-3104.22
	3.17221	12502.3	3.17221	7804.1	3.17221	2363.01	8.20581	-3110.41
	3.19093	12504.7	3.19093	7805.92	3.19093	2368.58	8.22457	-3129.19
	3.20964	12512.6	3.20964	7804.2	3.20964	2390.21	8.24332	-3157.24
	3.22836	12524.3	3.22836	7816.66	3.22836	2395	8.26208	-3157.84
	3.24707	12536.6	3.24707	7828.78	3.24707	2378.57	8.28083	-3142.04
	3.26578	12543.9	3.26578	7847.28	3.26578	2388.53	8.29957	-3186.96
	3.28449	12551.3	3.28449	7849.17	3.28449	2415.08	8.31832	-3196.71
	3.3032	12561.1	3.3032	7846.59	3.3032	2416.95	8.33706	-3225.21
	3.32191	12554.4	3.32191	7836.09	3.32191	2414.24	8.3558	-3238.74
	3.34062	12570.5	3.34062	7836.02	3.34062	2404.04	8.37454	-3284.49
	3.35933	12595.1	3.35933	7862.73	3.35933	2424.91	8.39328	-3308.95
	3.37803	12601.4	3.37803	7880.89	3.37803	2421.59	8.41201	-3357.59
	3.39674	12607.7	3.39674	7867.46	3.39674	2405.93	8.43074	-3375.95
	3.41544	12616.7	3.41544	7869.69	3.41544	2413.24	8.44947	-3376.74
	3.43414	12630.1	3.43414	7873.68	3.43414	2419.7	8.46819	-3368.02
	3.45285	12625.4	3.45285	7887.35	3.45285	2418.21	8.48691	-3373.45
	3.47155	12639.1	3.47155	7903.39	3.47155	2438.3	8.50563	-3394.74
	3.49025	12653.5	3.49025	7918.23	3.49025	2458.28	8.52435	-3421.07
	3.50894	12670.1	3.50894	7917.44	3.50894	2479.32	8.54307	-3457.75
	3.52764	12665.5	3.52764	7907.85	3.52764	2472.24	8.56178	-3497.63
	3.54634	12670.2	3.54634	7917.29	3.54634	2465.85	8.58049	-3526.91
	3.56504	12690.8	3.56504	7920.55	3.56504	2483.28	8.59919	-3514.38
	3.58373	12704.6	3.58373	7930.61	3.58373	2489.37	8.6179	-3519.78
	3.60242	12717.5	3.60242	7949	3.60242	2495.62	8.6366	-3545.78
	3.62111	12722.6	3.62111	7957.71	3.62111	2513.67	8.6553	-3550.35
	3.63981	12740.7	3.63981	7962.1	3.63981	2508.35	8.67399	-3575.15
	3.6585	12743.4	3.6585	7982.88	3.6585	2500.77	8.69269	-3577.47
	3.67719	12750.5	3.67719	7996.24	3.67719	2517.76	8.71138	-3604.26
	3.69587	12757.3	3.69587	8008.33	3.69587	2533.03	8.73007	-3643.03
	3.71456	12769.5	3.71456	8020.36	3.71456	2545.4	8.74875	-3650.15
	3.73325	12780.8	3.73325	8032.95	3.73325	2555.9	8.76744	-3659.6
	3.75193	12791.7	3.75193	8043.03	3.75193	2565.02	8.78612	-3705.87
	3.77061	12805.9	3.77061	8017.57	3.77061	2562.03	8.80479	-3758.14
	3.78929	12829	3.78929	8006.45	3.78929	2560.2	8.82347	-3768.66
	3.80797	12841.9	3.80797	8030.31	3.80797	2564.86	8.84214	-3763.82
	3.82665	12849.3	3.82665	8057.41	3.82665	2569.19	8.86081	-3787.64
	3.84533	12862.8	3.84533	8074.64	3.84533	2574.61	8.87948	-3743.69
	3.86401	12871.3	3.86401	8077.09	3.86401	2594.21	8.89814	-3784.34
	3.88269	12882.1	3.88269	8091.71	3.88269	2617.76	8.9168	-3831.06
	3.90136	12889	3.90136	8114.14	3.90136	2624.83	8.93546	-3843.08
	3.92004	12906.5	3.92004	8134.91	3.92004	2621.75	8.95412	-3855.93
	3.93871	12910.9	3.93871	8136.47	3.93871	2611.22	8.97277	-3868.88
	3.95738	12911.3	3.95738	8141.92	3.95738	2614.31	8.99142	-3897.1
	3.97605	12935.8	3.97605	8148.03	3.97605	2615.7	9.01007	-3903.53
	3.99472	12949.6	3.99472	8158.66	3.99472	2629.5	9.02871	-3940.06
	4.01339	12952.4	4.01339	8162.85	4.01339	2633.11	9.04735	-3945.98
	4.03206	12978.2	4.03206	8176.27	4.03206	2656.07	9.06599	-3948.75
	4.05072	12981.8	4.05072	8182.89	4.05072	2664.36	9.08463	-3950.86
	4.06939	12981.4	4.06939	8189.86	4.06939	2675.75	9.10326	-3973.13
	4.08805	12998.5	4.08805	8185.37	4.08805	2667.05	9.1219	-3984.33
	4.10671	13022.3	4.10671	8212.47	4.10671	2674.45	9.14052	-3993.23
	4.12537	13014.9	4.12537	8247.47	4.12537	2688.59	9.15915	-4016.1
	4.14403	13015.4	4.14403	8261.41	4.14403	2698.75	9.17777	-4044.13
	4.16269	13042.6	4.16269	8274.91	4.16269	2721.7	9.19639	-4063.26
	4.18135	13052.5	4.18135	8284.21	4.18135	2717.65	9.21501	-4086.41
	4.2	13057.5	4.2	8288.58	4.2	2722.99	9.23362	-4106.43
	4.21866	13080.7	4.21866	8290.34	4.21866	2725.25	9.25224	-4097.38
	4.23731	13095.5	4.23731	8295.14	4.23731	2728.61	9.27084	-4083.51
	4.25596	13101.1	4.25596	8292.2	4.25596	2734.7	9.28945	-4085.54
	4.27461	13122.1	4.27461	8307.27	4.27461	2746.98	9.30805	-4087.09
	4.29326	13156.6	4.29326	8325.54	4.29326	2767.83	9.32666	-4101.28
	4.31191	13178.2	4.31191	8350.11	4.31191	2785.98	9.34525	-4108.68
	4.33056	13181.9	4.33056	8360.35	4.33056	2798.77	9.36385	-4099.91
	4.3492	13189.2	4.3492	8367.82	4.3492	2801.72	9.38244	-4106.12
	4.36785	13197.6	4.36785	8377.14	4.36785	2811.74	9.40103	-4122.05
	4.38649	13214.7	4.38649	8378.26	4.38649	2832.04	9.41962	-4127.68
	4.40513	13236.5	4.40513	8382.94	4.40513	2842.13	9.4382	-4110.74
	4.42377	13243	4.42377	8396.3	4.42377	2848.17	9.45678	-4112.26
	4.44241	13241.2	4.44241	8405.72	4.44241	2866.65	9.47536	-4087.93
	4.46105	13256.2	4.46105	8418.06	4.46105	2868.98	9.49393	-4102.45
	4.47968	13284.1	4.47968	8441.46	4.47968	2876.37	9.5125	-4117.26
	4.49832	13306.8	4.49832	8448.61	4.49832	2887.72	9.53107	-4083.59
	4.51695	13334.7	4.51695	8465.83	4.51695	2904.44	9.54964	-4082.29
	4.53559	13339.8	4.53559	8470.69	4.53559	2908.59	9.5682	-4054.75
	4.55422	13344.9	4.55422	8472.64	4.55422	2912.96	9.58676	-4031.07
	4.57285	13350.7	4.57285	8491.83	4.57285	2911.75	9.60532	-4007.25
	4.59147	13364.6	4.59147	8521.01	4.59147	2918.18	9.62388	-4009.5
	4.6101	13377.4	4.6101	8533.69	4.6101	2936.75	9.64243	-3982.64
	4.62873	13371.3	4.62873	8530.98	4.62873	2947.68	9.66098	-3963.32
	4.64735	13387.5	4.64735	8543.13	4.64735	2959.09	9.67952	-3940.5
	4.66597	13403.9	4.66597	8541.77	4.66597	2972.22	9.69806	-3927.7
	4.68459	13422.9	4.68459	8578.58	4.68459	2985.92	9.71661	-3910.12
	4.70321	13437.7	4.70321	8614.58	4.70321	3009.03	9.73514	-3903.9
	4.72183	13456.5	4.72183	8603.94	4.72183	3005.08	9.75368	-3893.31
	4.74045	13475.4	4.74045	8610.89	4.74045	2990.14	9.77221	-3862.56
	4.75906	13479.3	4.75906	8623.06	4.75906	3001.4	9.79074	-3832.51
	4.77768	13511.2	4.77768	8639.1	4.77768	3012.48	9.80926	-3829.17
	4.79629	13529.8	4.79629	8655.97	4.79629	3026.83	9.82778	-3836.52
	4.8149	13535.5	4.8149	8657.47	4.8149	3056.04	9.8463	-3823.41
	4.83351	13546.3	4.83351	8666.41	4.83351	3071.97	9.86482	-3806.14
	4.85212	13562.1	4.85212	8674.48	4.85212	3086.18	9.88333	-3771.58
	4.87073	13578	4.87073	8692.43	4.87073	3094.61	9.90184	-3758.35
	4.88933	13574.7	4.88933	8701.79	4.88933	3102.57	9.92035	-3735.61
	4.90794	13584.4	4.90794	8707.34	4.90794	3111.4	9.93886	-3745.13
	4.92654	13608.9	4.92654	8723.34	4.92654	3123.17	9.95736	-3721.32
	4.94514	13629.1	4.94514	8742.79	4.94514	3136.47	9.97586	-3737.28
	4.96374	13645.4	4.96374	8742.56	4.96374	3143.97	9.99435	-3712.17
	4.98234	13650	4.98234	8751.24	4.98234	3141.6	10.0129	-3713.67
	5.00093	13675.5	5.00093	8756.43	5.00093	3145.83	10.0313	-3699.51
	5.01953	13701.8	5.01953	8768.75	5.01953	3157.47	10.0498	-3697.91
	5.03812	13723.9	5.03812	8810.28	5.03812	3178.5	10.0683	-3683.69
	5.05671	13734.9	5.05671	8821.97	5.05671	3201.67	10.0868	-3648.33
	5.0753	13754	5.0753	8831	5.0753	3212.91	10.1053	-3597.18
	5.09389	13771.4	5.09389	8849.69	5.09389	3219.1	10.1237	-3545.6
	5.11248	13777.6	5.11248	8860.81	5.11248	3215.4	10.1422	-3557.68
	5.13107	13786.2	5.13107	8866.72	5.13107	3222.85	10.1607	-3522.5
	5.14965	13807.7	5.14965	8874.21	5.14965	3242.94	10.1791	-3512.95
	5.16823	13821	5.16823	8883.34	5.16823	3257.55	10.1976	-3501.81
	5.18682	13824.1	5.18682	8901.14	5.18682	3259.23	10.2161	-3525.57
	5.2054	13828.9	5.2054	8924.34	5.2054	3265.26	10.2345	-3506.63
	5.22397	13852.8	5.22397	8953.47	5.22397	3283.09	10.253	-3466.88
	5.24255	13884.6	5.24255	8961.33	5.24255	3292.29	10.2714	-3444.84
	5.26112	13909.6	5.26112	8963.83	5.26112	3302.34	10.2899	-3443.86
	5.2797	13910.2	5.2797	8978.5	5.2797	3316.47	10.3083	-3391.94
	5.29827	13931.8	5.29827	9004.7	5.29827	3318.12	10.3268	-3387.99
	5.31684	13948	5.31684	9017.86	5.31684	3320.29	10.3452	-3372.83
	5.33541	13956.1	5.33541	9036.14	5.33541	3330.31	10.3636	-3326.94
	5.35398	13976.8	5.35398	9046.36	5.35398	3353.08	10.3821	-3298.02
	5.37254	13969.7	5.37254	9034.9	5.37254	3354.97	10.4005	-3292.89
	5.39111	13983.9	5.39111	9053.28	5.39111	3374.58	10.4189	-3269.62
	5.40967	14018.6	5.40967	9063.38	5.40967	3400.46	10.4373	-3221.96
	5.42823	14049.4	5.42823	9082.39	5.42823	3401.44	10.4558	-3179.7
	5.44679	14065.9	5.44679	9113.75	5.44679	3416.08	10.4742	-3136.43
	5.46535	14074.5	5.46535	9105	5.46535	3418.68	10.4926	-3106.19
	5.4839	14091.5	5.4839	9100.38	5.4839	3435.74	10.511	-3119.31
	5.50246	14110.2	5.50246	9121.64	5.50246	3459.36	10.5294	-3092.6
	5.52101	14112.6	5.52101	9148.38	5.52101	3456.01	10.5478	-3034
	5.53956	14124.6	5.53956	9160.09	5.53956	3452.02	10.5662	-3009.47
	5.55811	14140.4	5.55811	9172.92	5.55811	3466.77	10.5846	-2989.93
	5.57666	14149.5	5.57666	9183.98	5.57666	3480.49	10.603	-2978.5
	5.5952	14167.8	5.5952	9195.31	5.5952	3492.92	10.6214	-2929.72
	5.61375	14182.2	5.61375	9201.1	5.61375	3496.91	10.6398	-2900.15
	5.63229	14203.2	5.63229	9220.25	5.63229	3490.61	10.6582	-2865.79
	5.65083	14220.1	5.65083	9242.86	5.65083	3490.44	10.6765	-2856.31
	5.66937	14233	5.66937	9251.73	5.66937	3505.7	10.6949	-2813.8
	5.68791	14233.5	5.68791	9248.73	5.68791	3528.39	10.7133	-2786.31
	5.70644	14255	5.70644	9267.37	5.70644	3545.16	10.7317	-2750.1
	5.72498	14275.4	5.72498	9289.03	5.72498	3546.09	10.75	-2706.86
	5.74351	14285.6	5.74351	9297.38	5.74351	3558.51	10.7684	-2669.91
	5.76204	14309	5.76204	9309.07	5.76204	3584.58	10.7868	-2633.32
	5.78057	14346.5	5.78057	9338.96	5.78057	3601.43	10.8051	-2593.98
	5.7991	14366.3	5.7991	9353.7	5.7991	3601.23	10.8235	-2577.04
	5.81762	14395.2	5.81762	9372.82	5.81762	3618.23	10.8418	-2553.86
	5.83615	14394.1	5.83615	9389.61	5.83615	3626.35	10.8602	-2485.17
	5.85467	14382.1	5.85467	9382.62	5.85467	3631.25	10.8785	-2445.62
	5.87319	14400.8	5.87319	9380	5.87319	3642.85	10.8969	-2431.59
	5.89171	14427.1	5.89171	9394.71	5.89171	3669.48	10.9152	-2390.78
	5.91022	14443.4	5.91022	9413.54	5.91022	3695.58	10.9336	-2325.06
	5.92874	14474.3	5.92874	9435.87	5.92874	3698.87	10.9519	-2297.59
	5.94725	14485.2	5.94725	9455.84	5.94725	3697.46	10.9702	-2265.24
	5.96576	14483.6	5.96576	9484.57	5.96576	3713.54	10.9885	-2190.3
	5.98427	14493.9	5.98427	9493.8	5.98427	3722.58	11.0069	-2148.14
	6.00278	14531.6	6.00278	9501.47	6.00278	3735.49	11.0252	-2121.53
	6.02129	14564.8	6.02129	9501.92	6.02129	3746.22	11.0435	-2085.09
	6.03979	14580.2	6.03979	9526.34	6.03979	3753.52	11.0618	-2051.8
	6.0583	14592.1	6.0583	9533.85	6.0583	3757.28	11.0801	-1989.59
	6.0768	14613.1	6.0768	9547.3	6.0768	3772.98	11.0984	-1941.98
	6.0953	14612.6	6.0953	9573.04	6.0953	3788.71	11.1167	-1898.06
	6.11379	14619.8	6.11379	9599.75	6.11379	3808.84	11.135	-1866.38
	6.13229	14618.2	6.13229	9606.64	6.13229	3802.96	11.1533	-1839.97
	6.15078	14642.8	6.15078	9614.84	6.15078	3824.13	11.1716	-1824.33
	6.16927	14671	6.16927	9624.41	6.16927	3832.61	11.1899	-1767.27
	6.18776	14680.5	6.18776	9642.28	6.18776	3834.48	11.2082	-1714.46
	6.20625	14702.1	6.20625	9656.86	6.20625	3838.52	11.2265	-1683.33
	6.22474	14738.4	6.22474	9683.4	6.22474	3869.5	11.2448	-1602.31
	6.24322	14754.4	6.24322	9699.59	6.24322	3890.89	11.263	-1527.08
	6.2617	14761.8	6.2617	9718.25	6.2617	3902.08	11.2813	-1521.65
	6.28019	14780.9	6.28019	9729.37	6.28019	3914.83	11.2996	-1488.53
	6.29866	14804.9	6.29866	9738.75	6.29866	3925.33	11.3179	-1442.49
	6.31714	14814.8	6.31714	9752.08	6.31714	3928.78	11.3361	-1373.21
	6.33562	14828.8	6.33562	9764.92	6.33562	3947.49	11.3544	-1315.18
	6.35409	14844	6.35409	9773.12	6.35409	3973.21	11.3727	-1271.46
	6.37256	14864.4	6.37256	9793.63	6.37256	3977.66	11.3909	-1207.43
	6.39103	14895.5	6.39103	9807.52	6.39103	3983.11	11.4092	-1156.84
	6.4095	14900.6	6.4095	9809.9	6.4095	3998.5	11.4274	-1127.43
	6.42797	14917.7	6.42797	9820.23	6.42797	4011.53	11.4457	-1106.15
	6.44643	14931.7	6.44643	9834.14	6.44643	4010.06	11.4639	-1059.29
	6.46489	14954.7	6.46489	9852.28	6.46489	4015.66	11.4821	-1000.39
	6.48335	14975	6.48335	9872.36	6.48335	4023.67	11.5004	-943.976
	6.50181	14986.7	6.50181	9903.87	6.50181	4035.47	11.5186	-909.969
	6.52026	14992.1	6.52026	9927.63	6.52026	4040.53	11.5368	-861.607
	6.53872	15024.3	6.53872	9924.26	6.53872	4041.83	11.555	-820.199
	6.55717	15057.8	6.55717	9926.13	6.55717	4059.25	11.5733	-770.622
	6.57562	15071.3	6.57562	9956.42	6.57562	4093.67	11.5915	-681.717
	6.59407	15080.4	6.59407	9978.81	6.59407	4110.32	11.6097	-650.103
	6.61252	15097.1	6.61252	9990.39	6.61252	4123.12	11.6279	-620.268
	6.63096	15110.9	6.63096	10000.5	6.63096	4126.86	11.6461	-575.741
	6.6494	15140.9	6.6494	10009.7	6.6494	4137.16	11.6643	-531.58
	6.66784	15155.6	6.66784	9999.1	6.66784	4142.12	11.6825	-491.178
	6.68628	15150.8	6.68628	10017.2	6.68628	4151.13	11.7007	-449.125
	6.70472	15163	6.70472	10032.2	6.70472	4162.11	11.7189	-391.586
	6.72315	15200.1	6.72315	10062.5	6.72315	4172.52	11.7371	-338.172
	6.74159	15207	6.74159	10080.8	6.74159	4181.09	11.7553	-338.982
	6.76002	15237.3	6.76002	10095	6.76002	4189.12	11.7735	-301.356
	6.77845	15257.7	6.77845	10103.4	6.77845	4211.42	11.7917	-239.31
	6.79687	15251.4	6.79687	10119	6.79687	4245.78	11.8098	-166.538
	6.8153	15266.4	6.8153	10134.4	6.8153	4253.81	11.828	-135.79
	6.83372	15285.3	6.83372	10136.4	6.83372	4257.73	11.8462	-134.202
	6.85214	15312.8	6.85214	10148.6	6.85214	4263.71	11.8643	-110.017
	6.87056	15330.7	6.87056	10169.9	6.87056	4277.58	11.8825	-57.0235
	6.88898	15362.2	6.88898	10200.2	6.88898	4291.46	11.9007	6.71664
	6.90739	15380.3	6.90739	10222.1	6.90739	4303.22	11.9188	36.3538
	6.9258	15394.7	6.9258	10227.7	6.9258	4315.37	11.937	77.5409
	6.94421	15419.6	6.94421	10237.8	6.94421	4328.87	11.9551	146.718
	6.96262	15446	6.96262	10255.4	6.96262	4346.92	11.9733	186.555
	6.98103	15460.1	6.98103	10279.5	6.98103	4351.28	11.9914	234.769
	6.99943	15493.1	6.99943	10305.6	6.99943	4359.77	12.0095	258.593
	7.01784	15515	7.01784	10321.1	7.01784	4372.58	12.0277	301.339
	7.03624	15522.8	7.03624	10336.7	7.03624	4401.27	12.0458	343.335
	7.05463	15518.6	7.05463	10333	7.05463	4402.53	12.0639	398.486
	7.07303	15552.7	7.07303	10347.3	7.07303	4411.76	12.0821	454.049
	7.09142	15569.2	7.09142	10367.6	7.09142	4432.72	12.1002	497.995
	7.10982	15572.5	7.10982	10380.2	7.10982	4436.54	12.1183	546.35
	7.12821	15593.5	7.12821	10400.9	7.12821	4449.09	12.1364	579.533
	7.14659	15611.4	7.14659	10414.8	7.14659	4461.24	12.1545	609.213
	7.16498	15626.4	7.16498	10435.1	7.16498	4470.99	12.1726	648.755
	7.18336	15658.8	7.18336	10442.1	7.18336	4485.27	12.1907	682.335
	7.20174	15670.5	7.20174	10426.3	7.20174	4488.68	12.2088	749.237
	7.22012	15680.8	7.22012	10440.7	7.22012	4498.96	12.2269	791.38
	7.2385	15699.1	7.2385	10468.3	7.2385	4503.6	12.245	834.229
	7.25688	15706.9	7.25688	10507.7	7.25688	4529.95	12.2631	831.358
	7.27525	15741.1	7.27525	10528.1	7.27525	4551.9	12.2812	883.582
	7.29362	15781.5	7.29362	10548.7	7.29362	4563.24	12.2993	941.167
	7.31199	15794	7.31199	10563.8	7.31199	4578.9	12.3173	972.578
	7.33035	15790.2	7.33035	10566.9	7.33035	4598.35	12.3354	1009.79
	7.34872	15803.4	7.34872	10574.6	7.34872	4582.99	12.3535	1051.97
	7.36708	15818.9	7.36708	10585.4	7.36708	4585.62	12.3716	1078.59
	7.38544	15835.8	7.38544	10599.7	7.38544	4617.83	12.3896	1144.59
	7.4038	15847.5	7.4038	10614.5	7.4038	4633.76	12.4077	1204.09
	7.42216	15861.8	7.42216	10626.4	7.42216	4639.2	12.4257	1257.16
	7.44051	15875.7	7.44051	10626.1	7.44051	4653.43	12.4438	1279.58
	7.45886	15900.3	7.45886	10659.6	7.45886	4659.2	12.4618	1340.32
	7.47721	15921.1	7.47721	10684.4	7.47721	4654.96	12.4799	1410.74
	7.49556	15949.4	7.49556	10698.1	7.49556	4670.81	12.4979	1470.59
	7.5139	15963.7	7.5139	10704.9	7.5139	4683.27	12.516	1505.6
	7.53224	15978.2	7.53224	10717.6	7.53224	4709.77	12.534	1549.49
	7.55058	16002.1	7.55058	10727.7	7.55058	4724.33	12.552	1583.21
	7.56892	16018.7	7.56892	10740.7	7.56892	4734.02	12.5701	1611.48
	7.58726	16038.6	7.58726	10768.9	7.58726	4735.56	12.5881	1656.98
	7.60559	16051.2	7.60559	10780.4	7.60559	4740.25	12.6061	1715.26
	7.62392	16068	7.62392	10779	7.62392	4764.08	12.6241	1751.67
	7.64225	16104.8	7.64225	10786.2	7.64225	4797.64	12.6421	1805.33
	7.66058	16127.4	7.66058	10807.1	7.66058	4799.98	12.6601	1847.97
	7.6789	16144.2	7.6789	10828.9	7.6789	4796.65	12.6782	1891.47
	7.69723	16145.8	7.69723	10851.8	7.69723	4815.72	12.6962	1935.03
	7.71555	16143.4	7.71555	10857	7.71555	4836.88	12.7142	1963.72
	7.73386	16166.8	7.73386	10868	7.73386	4839.55	12.7322	1995.85
	7.75218	16181.8	7.75218	10893	7.75218	4846.57	12.7501	2032.19
	7.77049	16205.7	7.77049	10918.2	7.77049	4851.19	12.7681	2085.08
	7.78881	16212.4	7.78881	10926.4	7.78881	4869.86	12.7861	2192.93
	7.80711	16217.2	7.80711	10946	7.80711	4877.95	12.8041	2255.97
	7.82542	16230.3	7.82542	10952.6	7.82542	4879.05	12.8221	2283.29
	7.84373	16271	7.84373	10957	7.84373	4894.83	12.84	2309.22
	7.86203	16290.2	7.86203	10967.7	7.86203	4904.26	12.858	2341.23
	7.88033	16303.3	7.88033	10985.2	7.88033	4934.41	12.876	2396.4
	7.89863	16310.9	7.89863	10983.2	7.89863	4949.72	12.8939	2459.81
	7.91692	16304	7.91692	11002.2	7.91692	4958.19	12.9119	2516.64
	7.93521	16329.1	7.93521	11034.6	7.93521	4958.79	12.9299	2551.39
	7.9535	16366.2	7.9535	11041.6	7.9535	4964.11	12.9478	2588
	7.97179	16368.4	7.97179	11057.5	7.97179	4968.44	12.9658	2639.36
	7.99008	16374.4	7.99008	11084.2	7.99008	4983.35	12.9837	2706.23
	8.00836	16412.6	8.00836	11100.5	8.00836	4999.56	13.0016	2735.91
	8.02664	16445.1	8.02664	11110.1	8.02664	5018.9	13.0196	2793.84
	8.04492	16445	8.04492	11118.3	8.04492	5046.68	13.0375	2851.91
	8.0632	16452.3	8.0632	11127.3	8.0632	5052.93	13.0554	2887.94
	8.08147	16463.7	8.08147	11139.5	8.08147	5066.12	13.0734	2920.6
	8.09974	16477	8.09974	11160.8	8.09974	5074.26	13.0913	3013.29
	8.11801	16482.7	8.11801	11186.5	8.11801	5081.47	13.1092	3078.97
	8.13628	16501	8.13628	11197.7	8.13628	5081.13	13.1271	3174.91
	8.15455	16508.8	8.15455	11212.1	8.15455	5092.61	13.145	3244.34
	8.17281	16540.9	8.17281	11212.7	8.17281	5114.91	13.1629	3294.65
	8.19107	16557.7	8.19107	11227.1	8.19107	5129.54	13.1808	3339.28
	8.20933	16581.7	8.20933	11240.9	8.20933	5132	13.1987	3449.97
	8.22758	16611	8.22758	11260.8	8.22758	5144.26	13.2166	3522.59
	8.24583	16612	8.24583	11268.8	8.24583	5168.69	13.2345	3622.65
	8.26408	16614.7	8.26408	11283.7	8.26408	5191.8	13.2524	3766.8
	8.28233	16618.5	8.28233	11298.7	8.28233	5203.18	13.2703	3862.58
	8.30058	16640.1	8.30058	11307	8.30058	5204.74	13.2882	3980.08
	8.31882	16662.2	8.31882	11316.3	8.31882	5200.58	13.306	4134.37
	8.33706	16689.3	8.33706	11339.2	8.33706	5209.72	13.3239	4301.43
	8.3553	16707.4	8.3553	11365.2	8.3553	5245.36	13.3418	4459.6
	8.37354	16712.3	8.37354	11360.5	8.37354	5253.42	13.3597	4648.15
	8.39177	16742.4	8.39177	11370.2	8.39177	5258.67	13.3775	4856.91
	8.41	16766.2	8.41	11388.3	8.41	5270.67	13.3954	5052.38
	8.42823	16782.6	8.42823	11412.3	8.42823	5282.21	13.4132	5302.95
	8.44646	16782.1	8.44646	11441.4	8.44646	5301.71	13.4311	5599.47
	8.46468	16814.9	8.46468	11459.5	8.46468	5323.32	13.4489	5918.54
	8.4829	16826.3	8.4829	11465.8	8.4829	5335.94	13.4668	6193.91
	8.50112	16829.4	8.50112	11474.7	8.50112	5356.34	13.4846	6557.55
	8.51934	16853.2	8.51934	11477	8.51934	5360.32	13.5024	6886.13
	8.53755	16883.6	8.53755	11485.8	8.53755	5370.83	13.5203	7249.38
	8.55576	16892.1	8.55576	11496.1	8.55576	5362.9	13.5381	7653.32
	8.57397	16895.5	8.57397	11513.6	8.57397	5388.04	13.5559	8116.52
	8.59218	16919.2	8.59218	11542.5	8.59218	5412.35	13.5737	8588.05
	8.61038	16927.7	8.61038	11557.9	8.61038	5415.92	13.5915	9082.11
	8.62858	16958.5	8.62858	11586.8	8.62858	5440.68	13.6094	9618.5
	8.64678	16985	8.64678	11613.8	8.64678	5457	13.6272	10223
	8.66498	17005.4	8.66498	11628.9	8.66498	5468.61	13.645	10806.7
	8.68317	17037.8	8.68317	11639.8	8.68317	5494.86	13.6628	11395
	8.70136	17049.9	8.70136	11645.4	8.70136	5505.65	13.6806	11972.5
	8.71955	17057	8.71955	11646.8	8.71955	5509.7	13.6984	12593
	8.73774	17069.2	8.73774	11652.2	8.73774	5527.91	13.7161	13254.1
	8.75592	17083.3	8.75592	11665.1	8.75592	5525.97	13.7339	13878.6
	8.77411	17094	8.77411	11683.7	8.77411	5532.29	13.7517	14483.1
	8.79228	17117.7	8.79228	11708.3	8.79228	5545.66	13.7695	15149.5
	8.81046	17158.5	8.81046	11731.7	8.81046	5578.56	13.7873	15718.9
	8.82864	17164	8.82864	11761.3	8.82864	5609.06	13.805	16304
	8.84681	17179.5	8.84681	11777.2	8.84681	5608.92	13.8228	16899.3
	8.86498	17203.3	8.86498	11794.7	8.86498	5625.01	13.8406	17410.9
	8.88314	17232.4	8.88314	11808.5	8.88314	5646.03	13.8583	17902.1
	8.90131	17255.6	8.90131	11824	8.90131	5681.12	13.8761	18394.2
	8.91947	17291.1	8.91947	11861.5	8.91947	5702.5	13.8938	18773.3
	8.93763	17310.3	8.93763	11878	8.93763	5720.5	13.9116	19094.7
	8.95578	17333	8.95578	11904.8	8.95578	5738.86	13.9293	19363.7
	8.97393	17347.9	8.97393	11914.2	8.97393	5744.49	13.947	19572.4
	8.99208	17361.5	8.99208	11927.8	8.99208	5764.25	13.9648	19675.4
	9.01023	17378.5	9.01023	11953	9.01023	5782.45	13.9825	19761.2
	9.02838	17416.2	9.02838	11991.1	9.02838	5786.8	14.0002	19754.4
	9.04652	17447.6	9.04652	12006.1	9.04652	5804.47	14.018	19700.8
	9.06466	17465.6	9.06466	12017.7	9.06466	5830	14.0357	19603.7
	9.0828	17480	9.0828	12026.7	9.0828	5840.64	14.0534	19345.5
	9.10093	17507	9.10093	12048.4	9.10093	5854.77	14.0711	19053.5
	9.11907	17533	9.11907	12066.8	9.11907	5872.56	14.0888	18729.2
	9.1372	17549.4	9.1372	12075.5	9.1372	5889.16	14.1065	18351.5
	9.15532	17561.5	9.15532	12099	9.15532	5908.14	14.1242	17927.1
	9.17345	17592	9.17345	12131.1	9.17345	5918.71	14.1419	17493.6
	9.19157	17630.4	9.19157	12166.1	9.19157	5951.65	14.1596	16959.1
	9.20969	17668.3	9.20969	12191.8	9.20969	5977.69	14.1773	16454.5
	9.22781	17693.3	9.22781	12228.7	9.22781	5998.86	14.195	15901.5
	9.24592	17699.8	9.24592	12239.8	9.24592	6022.19	14.2126	15340.3
	9.26403	17733.7	9.26403	12264.1	9.26403	6046.3	14.2303	14802.4
	9.28214	17756.1	9.28214	12294.9	9.28214	6064.19	14.248	14229.1
	9.30025	17790.1	9.30025	12330.8	9.30025	6091.79	14.2656	13673.8
	9.31835	17821.2	9.31835	12353.6	9.31835	6121.32	14.2833	13126
	9.33645	17846.5	9.33645	12362	9.33645	6143.86	14.301	12608.2
	9.35455	17880.1	9.35455	12390.4	9.35455	6157.11	14.3186	12119.9
	9.37265	17915.2	9.37265	12415.8	9.37265	6177.97	14.3363	11614.9
	9.39074	17937.9	9.39074	12453.8	9.39074	6195.67	14.3539	11132.5
	9.40883	17965	9.40883	12469	9.40883	6221.15	14.3715	10666.1
	9.42692	18011.2	9.42692	12492.4	9.42692	6246.98	14.3892	10218.4
	9.445	18031.6	9.445	12531.6	9.445	6280.58	14.4068	9812.29
	9.46308	18054.2	9.46308	12545.4	9.46308	6306.39	14.4245	9427.5
	9.48116	18083.8	9.48116	12587.7	9.48116	6327.61	14.4421	9050.83
	9.49924	18132.5	9.49924	12619.8	9.49924	6351.56	14.4597	8728.98
	9.51731	18158.5	9.51731	12650.5	9.51731	6369.99	14.4773	8456.82
	9.53538	18195.7	9.53538	12678.9	9.53538	6399.96	14.4949	8120.14
	9.55345	18223.5	9.55345	12687.8	9.55345	6417.44	14.5125	7843.35
	9.57152	18259.9	9.57152	12713.4	9.57152	6432.2	14.5302	7590.11
	9.58958	18322.1	9.58958	12767.1	9.58958	6485.48	14.5478	7371.74
	9.60764	18351	9.60764	12791.5	9.60764	6522.84	14.5654	7166.27
	9.6257	18362.2	9.6257	12850.4	9.6257	6540.74	14.583	6983.62
	9.64375	18401.7	9.64375	12887.8	9.64375	6555.93	14.6005	6820.41
	9.6618	18434.8	9.6618	12908.7	9.6618	6582.85	14.6181	6635.33
	9.67985	18459.7	9.67985	12927.4	9.67985	6617.41	14.6357	6487.59
	9.6979	18503.4	9.6979	12953.1	9.6979	6651.97	14.6533	6356.6
	9.71594	18549.1	9.71594	12988.5	9.71594	6685.49	14.6709	6228.25
	9.73398	18611.2	9.73398	13032.9	9.73398	6718.99	14.6884	6106.16
	9.75202	18667.7	9.75202	13068.6	9.75202	6753.96	14.706	5995.81
	9.77006	18705.8	9.77006	13098.1	9.77006	6777.97	14.7236	5919.2
	9.78809	18713.6	9.78809	13113.1	9.78809	6811.22	14.7411	5825.86
	9.80612	18733.1	9.80612	13153.5	9.80612	6844.54	14.7587	5742.36
	9.82415	18783	9.82415	13191	9.82415	6874.35	14.7762	5635.24
	9.84217	18853.9	9.84217	13250.3	9.84217	6903.17	14.7938	5593.42
	9.86019	18900	9.86019	13285.4	9.86019	6919.41	14.8113	5555.73
	9.87821	18915.1	9.87821	13313.4	9.87821	6949.41	14.8288	5491.93
	9.89622	18952	9.89622	13337.9	9.89622	6986.77	14.8464	5468
	9.91424	18998.6	9.91424	13394.7	9.91424	7020.68	14.8639	5368.75
	9.93225	19052	9.93225	13439.4	9.93225	7064.46	14.8814	5318.34
	9.95026	19083.7	9.95026	13475.5	9.95026	7090.12	14.8989	5277.59
	9.96826	19123.1	9.96826	13492.1	9.96826	7120.1	14.9165	5254.71
	9.98626	19177	9.98626	13521.8	9.98626	7176.74	14.934	5211.16
	10.0043	19218.2	10.0043	13560.2	10.0043	7219.48	14.9515	5160.15
	10.0223	19251.7	10.0223	13600.8	10.0223	7237.64	14.969	5143.06
	10.0403	19305.9	10.0403	13650.6	10.0403	7266.75	14.9865	5116.41
	10.0582	19356.7	10.0582	13705.1	10.0582	7296.05	15.004	5101.96
	10.0762	19416.7	10.0762	13751.8	10.0762	7347.89	15.0215	5053.76
	10.0942	19459.5	10.0942	13784.6	10.0942	7368.52	15.039	5039.71
	10.1122	19495.9	10.1122	13836.8	10.1122	7401.55	15.0564	5010.09
	10.1302	19530.6	10.1302	13877.5	10.1302	7427.14	15.0739	4989.84
	10.1481	19579.4	10.1481	13915.2	10.1481	7470.49	15.0914	4955.92
	10.1661	19632.4	10.1661	13957.4	10.1661	7535.52	15.1089	4928.06
	10.1841	19693.1	10.1841	14004	10.1841	7585.23	15.1264	4872.79
	10.2021	19742.6	10.2021	14038.3	10.2021	7604.36	15.1438	4871.94
	10.22	19800.2	10.22	14092.2	10.22	7639.75	15.1613	4883.39
	10.238	19852.2	10.238	14126.5	10.238	7687.63	15.1787	4874.15
	10.2559	19906.5	10.2559	14165	10.2559	7738.78	15.1962	4833.94
	10.2739	19951.9	10.2739	14199.3	10.2739	7784	15.2136	4805.87
	10.2919	20000.6	10.2919	14243.5	10.2919	7808.85	15.2311	4804.23
	10.3098	20048.4	10.3098	14295.6	10.3098	7849.31	15.2485	4816.53
	10.3277	20086.4	10.3277	14346.6	10.3277	7884.71	15.2659	4854.77
	10.3457	20142.4	10.3457	14413.2	10.3457	7927.44	15.2834	4867.15
	10.3636	20206.3	10.3636	14459.3	10.3636	7975.91	15.3008	4844.45
	10.3816	20265.5	10.3816	14511.7	10.3816	8027.41	15.3182	4848.59
	10.3995	20312.3	10.3995	14555.8	10.3995	8073.02	15.3356	4877.8
	10.4174	20358.4	10.4174	14600.9	10.4174	8112.69	15.353	4913.2
	10.4354	20407.9	10.4354	14641.3	10.4354	8138.76	15.3704	4948.6
	10.4533	20461	10.4533	14677.9	10.4533	8178.69	15.3879	4991.8
	10.4712	20512.6	10.4712	14730.8	10.4712	8220.68	15.4053	5023.73
	10.4891	20574.1	10.4891	14775.8	10.4891	8271.47	15.4227	5070.33
	10.507	20643	10.507	14837.7	10.507	8318.92	15.44	5162.08
	10.525	20688.1	10.525	14889.9	10.525	8362.59	15.4574	5206.76
	10.5429	20730	10.5429	14941.2	10.5429	8413.11	15.4748	5273.93
	10.5608	20795.1	10.5608	14983.1	10.5608	8452.91	15.4922	5358.18
	10.5787	20861.8	10.5787	15047.7	10.5787	8498.21	15.5096	5484.25
	10.5966	20936.2	10.5966	15109.1	10.5966	8542.07	15.5269	5613.16
	10.6145	20991.1	10.6145	15163.8	10.6145	8589.1	15.5443	5725.21
	10.6324	21040.4	10.6324	15214.8	10.6324	8630.04	15.5617	5819.94
	10.6503	21095.7	10.6503	15262.2	10.6503	8676.74	15.579	5960.28
	10.6682	21156.6	10.6682	15324.8	10.6682	8723.14	15.5964	6113.15
	10.6861	21246.4	10.6861	15392.9	10.6861	8771.57	15.6137	6271.57
	10.704	21288.9	10.704	15432.1	10.704	8816.83	15.6311	6432.01
	10.7218	21342.4	10.7218	15480.6	10.7218	8875.47	15.6484	6585.41
	10.7397	21402.9	10.7397	15553.2	10.7397	8927.93	15.6658	6763.66
	10.7576	21473.1	10.7576	15620.9	10.7576	8971.46	15.6831	6945.81
	10.7755	21532	10.7755	15671.8	10.7755	9021.37	15.7004	7154.41
	10.7933	21599.5	10.7933	15717.7	10.7933	9074.13	15.7178	7366.12
	10.8112	21674.9	10.8112	15783.4	10.8112	9141.81	15.7351	7584.57
	10.8291	21737.9	10.8291	15852.6	10.8291	9207.89	15.7524	7799.48
	10.8469	21789.6	10.8469	15904.6	10.8469	9248.86	15.7697	8032.37
	10.8648	21844.8	10.8648	15956	10.8648	9292.77	15.787	8278.47
	10.8826	21919.9	10.8826	16005.6	10.8826	9343.01	15.8043	8503.79
	10.9005	21987.1	10.9005	16046.7	10.9005	9399.71	15.8216	8738.6
	10.9183	22047	10.9183	16093.1	10.9183	9455.73	15.8389	9009.34
	10.9362	22101.8	10.9362	16172.3	10.9362	9506.31	15.8562	9280.5
	10.954	22172.6	10.954	16236.3	10.954	9552.14	15.8735	9523.35
	10.9718	22244.4	10.9718	16288.1	10.9718	9601.48	15.8908	9801.6
	10.9897	22307.3	10.9897	16356.6	10.9897	9653.84	15.908	10044.8
	11.0075	22374.2	11.0075	16437.2	11.0075	9700.89	15.9253	10280.7
	11.0253	22426.6	11.0253	16485.5	11.0253	9740.47	15.9426	10526.4
	11.0432	22490.7	11.0432	16547	11.0432	9793.09	15.9598	10824.8
	11.061	22577.9	11.061	16623.6	11.061	9849.67	15.9771	11089.9
	11.0788	22644	11.0788	16673.8	11.0788	9906.32	15.9944	11323.8
	11.0966	22698	11.0966	16728	11.0966	9953.06	16.0116	11540.7
	11.1144	22776.4	11.1144	16785.8	11.1144	10019	16.0289	11774.3
	11.1323	22836.2	11.1323	16855.6	11.1323	10081	16.0461	11957.9
	11.1501	22896.3	11.1501	16934.7	11.1501	10143.7	16.0633	12190.6
	11.1679	22963.9	11.1679	16990.3	11.1679	10189.4	16.0806	12368.1
	11.1857	23045.8	11.1857	17055.6	11.1857	10252.6	16.0978	12530.1
	11.2035	23125.7	11.2035	17119.7	11.2035	10307.7	16.115	12740.7
	11.2213	23213	11.2213	17186.9	11.2213	10356.4	16.1322	12874.6
	11.2391	23277.3	11.2391	17245.8	11.2391	10429.2	16.1495	12992.6
	11.2569	23340	11.2569	17326.3	11.2569	10503.3	16.1667	13108.3
	11.2746	23419.8	11.2746	17378.3	11.2746	10552.1	16.1839	13201.3
	11.2924	23480.9	11.2924	17439.3	11.2924	10604.7	16.2011	13273.5
	11.3102	23534.1	11.3102	17505.2	11.3102	10660.3	16.2183	13324.1
	11.328	23621.1	11.328	17572.2	11.328	10701.4	16.2355	13388.2
	11.3458	23695.2	11.3458	17652.5	11.3458	10758.8	16.2527	13395.7
	11.3635	23757.5	11.3635	17719.6	11.3635	10821.4	16.2699	13408.2
	11.3813	23821.8	11.3813	17777	11.3813	10898.6	16.2871	13379.1
	11.3991	23879.1	11.3991	17845.1	11.3991	10960.9	16.3042	13331.4
	11.4168	23954.1	11.4168	17895.8	11.4168	11006.5	16.3214	13281.1
	11.4346	24030.1	11.4346	17965.6	11.4346	11053.2	16.3386	13173.2
	11.4523	24110.3	11.4523	18046.6	11.4523	11113	16.3557	13068.6
	11.4701	24217.3	11.4701	18131.8	11.4701	11200.3	16.3729	12936.6
	11.4878	24294.6	11.4878	18207.3	11.4878	11261.2	16.39	12836.7
	11.5056	24363.2	11.5056	18279	11.5056	11312.9	16.4072	12668.5
	11.5233	24433.2	11.5233	18342.8	11.5233	11370.8	16.4244	12502.7
	11.5411	24492.2	11.5411	18412.6	11.5411	11436	16.4415	12285
	11.5588	24577.7	11.5588	18482.4	11.5588	11493.8	16.4586	12101.3
	11.5765	24661.7	11.5765	18556.5	11.5765	11553.8	16.4758	11882.5
	11.5943	24724.9	11.5943	18622.9	11.5943	11629.8	16.4929	11619.5
	11.612	24810	11.612	18707.1	11.612	11680	16.51	11385.7
	11.6297	24873.1	11.6297	18753.9	11.6297	11728.1	16.5271	11113.5
	11.6474	24960	11.6474	18833.4	11.6474	11811.8	16.5443	10843.7
	11.6651	25056.5	11.6651	18902.4	11.6651	11862.4	16.5614	10535.7
	11.6828	25134.8	11.6828	18989.5	11.6828	11917.9	16.5785	10266.5
	11.7005	25212.5	11.7005	19065.3	11.7005	12014.2	16.5956	9993.51
	11.7183	25280.9	11.7183	19124.5	11.7183	12100.7	16.6127	9668.78
	11.736	25363.9	11.736	19200.2	11.736	12165	16.6298	9343.88
	11.7537	25432.8	11.7537	19281.9	11.7537	12210.8	16.6469	9011.84
	11.7714	25499.8	11.7714	19342.6	11.7714	12259.8	16.664	8660.49
	11.789	25592.8	11.789	19430.7	11.789	12328.3	16.681	8295.16
	11.8067	25671.5	11.8067	19505.3	11.8067	12397.1	16.6981	7963.47
	11.8244	25733.6	11.8244	19573.3	11.8244	12467.8	16.7152	7632.41
	11.8421	25815	11.8421	19634.2	11.8421	12541.7	16.7323	7298.8
	11.8598	25899.7	11.8598	19676.3	11.8598	12614.4	16.7493	6929.85
	11.8775	25990.8	11.8775	19768.7	11.8775	12687.4	16.7664	6599.7
	11.8951	26084.2	11.8951	19877.7	11.8951	12755.6	16.7834	6239.76
	11.9128	26146.9	11.9128	19952.7	11.9128	12822.2	16.8005	5905.53
	11.9305	26215.6	11.9305	20024.1	11.9305	12899.3	16.8175	5558.63
	11.9481	26290.8	11.9481	20085.3	11.9481	12959	16.8346	5238.49
	11.9658	26383.3	11.9658	20155.6	11.9658	13010.1	16.8516	4897.07
[truncated: 650 more rows]

[truncated: 2 more sheets: Figure 6c, Figure 6d]
