# Supplementary material for: Mechano-responsive hydrogen-bonding array of thermoplastic polyurethane elastomer captures both strength and self-healing
Source: Nat Commun. 2021 Jan 27;12:621. doi: 10.1038/s41467-021-20931-z (PMC7841158; doi:10.1038/s41467-021-20931-z)
Supplement: Supplementary file 9 — Source Data [file 41467_2021_20931_MOESM9_ESM.zip › Source Data/Supplementary Figures.xlsx]

## Sheet: Figure S2
Figure S2
	ppm	intensity
	16.1698	29
	16.1685	32
	16.1673	31
	16.1661	33
	16.1649	33
	16.1637	32
	16.1624	34
	16.1612	33
	16.16	33
	16.1588	34
	16.1575	29
	16.1563	28
	16.1551	30
	16.1539	30
	16.1527	30
	16.1514	27
	16.1502	28
	16.149	29
	16.1478	28
	16.1465	27
	16.1453	28
	16.1441	26
	16.1429	28
	16.1417	26
	16.1404	28
	16.1392	28
	16.138	28
	16.1368	26
	16.1355	29
	16.1343	28
	16.1331	28
	16.1319	29
	16.1307	26
	16.1294	27
	16.1282	22
	16.127	27
	16.1258	27
	16.1245	23
	16.1233	25
	16.1221	28
	16.1209	22
	16.1197	25
	16.1184	26
	16.1172	26
	16.116	29
	16.1148	25
	16.1136	22
	16.1123	22
	16.1111	16
	16.1099	19
	16.1087	19
	16.1074	21
	16.1062	22
	16.105	19
	16.1038	22
	16.1026	21
	16.1013	21
	16.1001	18
	16.0989	18
	16.0977	24
	16.0964	24
	16.0952	23
	16.094	17
	16.0928	17
	16.0916	19
	16.0903	21
	16.0891	19
	16.0879	17
	16.0867	16
	16.0854	21
	16.0842	18
	16.083	19
	16.0818	16
	16.0805	15
	16.0793	16
	16.0781	17
	16.0769	17
	16.0757	19
	16.0744	19
	16.0732	19
	16.072	20
	16.0708	17
	16.0695	14
	16.0683	12
	16.0671	16
	16.0659	18
	16.0647	18
	16.0634	17
	16.0622	12
	16.061	13
	16.0598	15
	16.0586	16
	16.0573	14
	16.0561	17
	16.0549	10
	16.0537	11
	16.0524	15
	16.0512	19
	16.05	16
	16.0488	9
	16.0476	13
	16.0463	9
	16.0451	12
	16.0439	9
	16.0427	17
	16.0414	19
	16.0402	15
	16.039	14
	16.0378	13
	16.0365	9
	16.0353	6
	16.0341	14
	16.0329	10
	16.0317	12
	16.0304	6
	16.0292	10
	16.028	5
	16.0268	9
	16.0255	12
	16.0243	16
	16.0231	14
	16.0219	12
	16.0207	15
	16.0194	10
	16.0182	5
	16.017	10
	16.0158	14
	16.0146	12
	16.0133	10
	16.0121	12
	16.0109	10
	16.0097	7
	16.0084	5
	16.0072	4
	16.006	7
	16.0048	7
	16.0036	3
	16.0023	7
	16.0011	3
	15.9999	3
	15.9987	3
	15.9975	10
	15.9962	13
	15.995	10
	15.9938	5
	15.9926	5
	15.9913	6
	15.9901	4
	15.9889	2
	15.9877	5
	15.9864	5
	15.9852	5
	15.984	6
	15.9828	5
	15.9816	11
	15.9803	8
	15.9791	11
	15.9779	9
	15.9767	2
	15.9755	1
	15.9742	-3
	15.973	6
	15.9718	0
	15.9706	0
	15.9693	2
	15.9681	6
	15.9669	5
	15.9657	11
	15.9644	8
	15.9632	6
	15.962	3
	15.9608	11
	15.9596	5
	15.9583	4
	15.9571	0
	15.9559	0
	15.9547	-1
	15.9535	-4
	15.9522	-2
	15.951	-4
	15.9498	1
	15.9486	0
	15.9473	-3
	15.9461	0
	15.9449	2
	15.9437	2
	15.9424	1
	15.9412	1
	15.94	-3
	15.9388	3
	15.9376	4
	15.9363	0
	15.9351	0
	15.9339	-1
	15.9327	3
	15.9314	1
	15.9302	0
	15.929	0
	15.9278	0
	15.9266	5
	15.9253	0
	15.9241	0
	15.9229	0
	15.9217	2
	15.9205	-1
	15.9192	-3
	15.918	-5
	15.9168	-4
	15.9156	2
	15.9143	3
	15.9131	3
	15.9119	-2
	15.9107	-6
	15.9094	-2
	15.9082	0
	15.907	-2
	15.9058	-7
	15.9046	-9
	15.9033	0
	15.9021	0
	15.9009	-4
	15.8997	-3
	15.8985	0
	15.8972	0
	15.896	0
	15.8948	-5
	15.8936	-3
	15.8923	1
	15.8911	-2
	15.8899	-2
	15.8887	0
	15.8874	-3
	15.8862	-4
	15.885	-7
	15.8838	0
	15.8826	-4
	15.8813	2
	15.8801	-3
	15.8789	0
	15.8777	6
	15.8765	5
	15.8752	0
	15.874	-1
	15.8728	0
	15.8716	-8
	15.8704	-3
	15.8691	-5
	15.8679	-5
	15.8667	0
	15.8655	2
	15.8642	0
	15.863	-2
	15.8618	0
	15.8606	-3
	15.8593	-2
	15.8581	-3
	15.8569	0
	15.8557	1
	15.8545	-1
	15.8532	1
	15.852	0
	15.8508	-2
	15.8496	0
	15.8483	6
	15.8471	-2
	15.8459	-2
	15.8447	-1
	15.8435	-2
	15.8422	-2
	15.841	-7
	15.8398	-5
	15.8386	-8
	15.8374	-5
	15.8361	1
	15.8349	-8
	15.8337	-7
	15.8325	0
	15.8312	2
	15.83	-5
	15.8288	-10
	15.8276	-3
	15.8263	-3
	15.8251	2
	15.8239	-7
	15.8227	-8
	15.8215	-4
	15.8202	-4
	15.819	-6
	15.8178	-5
	15.8166	-6
	15.8154	-7
	15.8141	-6
	15.8129	-4
	15.8117	-3
	15.8105	-6
	15.8092	-6
	15.808	0
	15.8068	-6
	15.8056	-3
	15.8043	0
	15.8031	-6
	15.8019	-3
	15.8007	-2
	15.7995	-4
	15.7982	-1
	15.797	0
	15.7958	-3
	15.7946	0
	15.7934	-7
	15.7921	-4
	15.7909	0
	15.7897	1
	15.7885	-7
	15.7872	-17
	15.786	-9
	15.7848	-6
	15.7836	-8
	15.7823	0
	15.7811	1
	15.7799	0
	15.7787	-4
	15.7775	-5
	15.7762	0
	15.775	1
	15.7738	-2
	15.7726	-1
	15.7713	-7
	15.7701	-4
	15.7689	-3
	15.7677	-1
	15.7665	1
	15.7652	-2
	15.764	-5
	15.7628	-11
	15.7616	-5
	15.7604	-4
	15.7591	0
	15.7579	0
	15.7567	2
	15.7555	0
	15.7542	-2
	15.753	-4
	15.7518	-13
	15.7506	-6
	15.7494	-7
	15.7481	-4
	15.7469	-1
	15.7457	-11
	15.7445	-3
	15.7432	2
	15.742	7
	15.7408	0
	15.7396	-7
	15.7384	-3
	15.7371	-1
	15.7359	-4
	15.7347	-4
	15.7335	3
	15.7323	0
	15.731	2
	15.7298	-1
	15.7286	0
	15.7274	-1
	15.7261	-9
	15.7249	0
	15.7237	0
	15.7225	-3
	15.7212	-4
	15.72	0
	15.7188	-5
	15.7176	-4
	15.7164	-1
	15.7151	-2
	15.7139	0
	15.7127	-6
	15.7115	-11
	15.7103	-6
	15.709	3
	15.7078	-4
	15.7066	-8
	15.7054	-4
	15.7041	-5
	15.7029	-5
	15.7017	-7
	15.7005	-13
	15.6992	-7
	15.698	-4
	15.6968	-6
	15.6956	-9
	15.6944	-2
	15.6931	-3
	15.6919	-2
	15.6907	-4
	15.6895	-1
	15.6883	-7
	15.687	-8
	15.6858	-8
	15.6846	0
	15.6834	-1
	15.6821	-4
	15.6809	-4
	15.6797	1
	15.6785	-1
	15.6773	0
	15.676	-2
	15.6748	1
	15.6736	-6
	15.6724	-4
	15.6711	-6
	15.6699	-6
	15.6687	-4
	15.6675	-5
	15.6662	-5
	15.665	-3
	15.6638	-7
	15.6626	-3
	15.6614	-6
	15.6601	-10
	15.6589	-5
	15.6577	-3
	15.6565	-6
	15.6553	-4
	15.654	2
	15.6528	5
	15.6516	1
	15.6504	-1
	15.6491	-1
	15.6479	-5
	15.6467	-4
	15.6455	-5
	15.6442	-10
	15.643	-8
	15.6418	-1
	15.6406	-1
	15.6394	-3
	15.6381	2
	15.6369	0
	15.6357	-9
	15.6345	-5
	15.6333	-1
	15.632	-1
	15.6308	2
	15.6296	-2
	15.6284	-13
	15.6271	-8
	15.6259	-2
	15.6247	-6
	15.6235	-11
	15.6222	-10
	15.621	-9
	15.6198	-6
	15.6186	-3
	15.6174	-4
	15.6161	-5
	15.6149	-1
	15.6137	-4
	15.6125	1
	15.6113	0
	15.61	-6
	15.6088	-8
	15.6076	-8
	15.6064	-1
	15.6051	-5
	15.6039	-10
	15.6027	-6
	15.6015	0
	15.6003	-1
	15.599	-2
	15.5978	-3
	15.5966	-3
	15.5954	-5
	15.5942	-2
	15.5929	0
	15.5917	1
	15.5905	3
	15.5893	0
	15.588	-4
	15.5868	-4
	15.5856	-8
	15.5844	-9
	15.5831	-5
	15.5819	1
	15.5807	-3
	15.5795	-2
	15.5783	-3
	15.577	-3
	15.5758	-4
	15.5746	-2
	15.5734	5
	15.5722	6
	15.5709	0
	15.5697	-1
	15.5685	-2
	15.5673	-4
	15.566	-5
	15.5648	-4
	15.5636	-8
	15.5624	-4
	15.5611	-8
	15.5599	-7
	15.5587	-5
	15.5575	0
	15.5563	-4
	15.555	-4
	15.5538	-3
	15.5526	-2
	15.5514	1
	15.5502	1
	15.5489	0
	15.5477	-3
	15.5465	-3
	15.5453	-4
	15.544	-3
	15.5428	0
	15.5416	0
	15.5404	7
	15.5391	5
	15.5379	0
	15.5367	0
	15.5355	-4
	15.5343	-8
	15.533	-3
	15.5318	-2
	15.5306	-6
	15.5294	-3
	15.5282	-2
	15.5269	0
	15.5257	0
	15.5245	0
	15.5233	-2
	15.522	-4
	15.5208	-6
	15.5196	-7
	15.5184	-4
	15.5172	-7
	15.5159	0
	15.5147	4
	15.5135	4
	15.5123	1
	15.511	3
	15.5098	0
	15.5086	0
	15.5074	0
	15.5061	-7
	15.5049	-2
	15.5037	1
	15.5025	-5
	15.5013	0
	15.5	-2
	15.4988	-1
	15.4976	-4
	15.4964	-2
	15.4952	-6
	15.4939	-5
	15.4927	0
	15.4915	-3
	15.4903	-3
	15.489	-5
	15.4878	-2
	15.4866	-3
	15.4854	-4
	15.4841	-3
	15.4829	-3
	15.4817	-9
	15.4805	-2
	15.4793	-5
	15.478	-2
	15.4768	-1
	15.4756	-2
	15.4744	-3
	15.4732	-4
	15.4719	-7
	15.4707	-3
	15.4695	0
	15.4683	-5
	15.467	-8
	15.4658	-8
	15.4646	-4
	15.4634	-2
	15.4622	-5
	15.4609	-6
	15.4597	-5
	15.4585	0
	15.4573	-3
	15.456	-3
	15.4548	-5
	15.4536	-3
	15.4524	-9
	15.4512	-3
	15.4499	-2
	15.4487	-5
	15.4475	-6
	15.4463	-3
	15.4451	1
	15.4438	-8
	15.4426	-6
	15.4414	-15
	15.4402	-11
	15.4389	-3
	15.4377	-6
	15.4365	-5
	15.4353	-6
	15.434	-4
	15.4328	-5
	15.4316	-3
	15.4304	-3
	15.4292	3
	15.4279	-4
	15.4267	-6
	15.4255	-2
	15.4243	2
	15.423	-3
	15.4218	-4
	15.4206	-3
	15.4194	-6
	15.4182	-5
	15.4169	-10
	15.4157	-6
	15.4145	0
	15.4133	-2
	15.4121	-4
	15.4108	0
	15.4096	-3
	15.4084	-8
	15.4072	-10
	15.4059	-6
	15.4047	-9
	15.4035	-5
	15.4023	-6
	15.401	-6
	15.3998	-4
	15.3986	-2
	15.3974	-2
	15.3962	0
	15.3949	0
	15.3937	-5
	15.3925	-3
	15.3913	-1
	15.3901	0
	15.3888	-8
	15.3876	-1
	15.3864	-1
	15.3852	-3
	15.3839	-11
	15.3827	-6
	15.3815	-1
	15.3803	-5
	15.379	-2
	15.3778	-8
	15.3766	-2
	15.3754	-7
	15.3742	-8
	15.3729	-3
	15.3717	-4
	15.3705	2
	15.3693	5
	15.3681	5
	15.3668	-2
	15.3656	-7
	15.3644	-3
	15.3632	-7
	15.3619	-5
	15.3607	-5
	15.3595	5
	15.3583	0
	15.357	-9
	15.3558	-10
	15.3546	-6
	15.3534	-7
	15.3522	3
	15.3509	2
	15.3497	-5
	15.3485	-3
	15.3473	-3
	15.346	-3
	15.3448	1
	15.3436	0
	15.3424	-3
	15.3412	-1
	15.3399	0
	15.3387	0
	15.3375	2
	15.3363	2
	15.3351	1
	15.3338	-4
	15.3326	-5
	15.3314	0
	15.3302	-1
	15.3289	0
	15.3277	-2
	15.3265	-8
	15.3253	-2
	15.3241	1
	15.3228	2
	15.3216	0
	15.3204	-7
	15.3192	1
	15.3179	0
	15.3167	-2
	15.3155	-1
	15.3143	-1
	15.3131	0
	15.3118	3
	15.3106	0
	15.3094	-7
	15.3082	-6
	15.307	-5
	15.3057	-6
	15.3045	-6
	15.3033	0
	15.3021	-3
	15.3008	3
	15.2996	5
	15.2984	-7
	15.2972	-5
	15.2959	-3
	15.2947	-2
	15.2935	1
	15.2923	1
	15.2911	-2
	15.2898	1
	15.2886	1
	15.2874	-3
	15.2862	-3
	15.285	-6
	15.2837	-2
	15.2825	-3
	15.2813	-9
	15.2801	-6
	15.2788	-3
	15.2776	-3
	15.2764	1
	15.2752	-2
	15.2739	3
	15.2727	-3
	15.2715	-2
	15.2703	-1
	15.2691	-2
	15.2678	-8
	15.2666	-4
	15.2654	-4
	15.2642	-3
	15.263	-3
	15.2617	0
	15.2605	-1
	15.2593	0
	15.2581	-3
	15.2568	3
	15.2556	0
	15.2544	3
	15.2532	3
	15.252	4
	15.2507	0
	15.2495	0
	15.2483	-4
	15.2471	4
	15.2458	0
	15.2446	-1
	15.2434	-4
	15.2422	0
	15.2409	-2
	15.2397	-3
	15.2385	-3
	15.2373	-7
	15.2361	0
	15.2348	-4
	15.2336	2
	15.2324	0
	15.2312	1
	15.23	0
	15.2287	-6
	15.2275	-9
	15.2263	-12
	15.2251	-14
	15.2238	-4
	15.2226	-4
	15.2214	0
	15.2202	-4
	15.2189	-2
	15.2177	-7
	15.2165	-4
	15.2153	0
	15.2141	2
	15.2128	-5
	15.2116	1
	15.2104	0
	15.2092	0
	15.208	3
	15.2067	2
	15.2055	-1
	15.2043	-8
	15.2031	0
	15.2018	0
	15.2006	-3
	15.1994	0
	15.1982	-4
	15.197	-4
	15.1957	-8
	15.1945	-7
	15.1933	-4
	15.1921	-6
	15.1908	-8
	15.1896	-7
	15.1884	-3
	15.1872	1
	15.186	-6
	15.1847	-6
	15.1835	-4
	15.1823	-13
	15.1811	0
	15.1799	-2
	15.1786	0
	15.1774	-4
	15.1762	-1
	15.175	-3
	15.1737	-4
	15.1725	-4
	15.1713	-6
	15.1701	-8
	15.1689	-4
	15.1676	-2
	15.1664	0
	15.1652	3
	15.164	-3
	15.1627	-3
	15.1615	-2
	15.1603	-11
	15.1591	-5
	15.1578	-4
	15.1566	-8
	15.1554	-7
	15.1542	-5
	15.153	-6
	15.1517	-2
	15.1505	-3
	15.1493	-10
	15.1481	-2
	15.1469	-6
	15.1456	-5
	15.1444	-5
	15.1432	2
	15.142	1
	15.1407	-5
	15.1395	-2
	15.1383	1
	15.1371	-2
	15.1358	-3
	15.1346	-4
	15.1334	-2
	15.1322	-5
	15.131	-5
	15.1297	-6
	15.1285	-8
	15.1273	-6
	15.1261	-1
	15.1249	-5
	15.1236	-2
	15.1224	1
	15.1212	2
	15.12	0
	15.1187	-9
	15.1175	-6
	15.1163	-1
	15.1151	-3
	15.1138	-1
	15.1126	3
	15.1114	-2
	15.1102	0
	15.109	0
	15.1077	-3
	15.1065	-1
	15.1053	-4
	15.1041	-1
	15.1029	-7
	15.1016	-7
	15.1004	-2
	15.0992	-1
	15.098	-5
	15.0967	-6
	15.0955	-3
	15.0943	-3
	15.0931	-3
	15.0919	-4
	15.0906	-2
	15.0894	1
	15.0882	-3
	15.087	-7
	15.0857	-4
	15.0845	-3
	15.0833	1
	15.0821	-1
	15.0808	0
	15.0796	-4
	15.0784	0
	15.0772	-4
	15.076	-11
	15.0747	-5
	15.0735	-4
	15.0723	-4
	15.0711	0
	15.0699	1
	15.0686	0
	15.0674	6
	15.0662	3
	15.065	-4
	15.0637	-2
	15.0625	-1
	15.0613	-5
	15.0601	2
	15.0589	0
	15.0576	-6
	15.0564	-10
	15.0552	-6
	15.054	-3
	15.0527	0
	15.0515	-1
	15.0503	-4
	15.0491	-3
	15.0479	1
	15.0466	0
	15.0454	-3
	15.0442	-3
	15.043	-6
	15.0418	-3
	15.0405	-7
	15.0393	-6
	15.0381	-2
	15.0369	-2
	15.0356	-5
	15.0344	-6
	15.0332	1
	15.032	-1
	15.0307	-6
	15.0295	-6
	15.0283	-13
	15.0271	-10
	15.0259	-1
	15.0246	0
	15.0234	-1
	15.0222	-3
	15.021	-8
	15.0198	-5
	15.0185	-3
	15.0173	-2
	15.0161	0
	15.0149	-8
	15.0136	-2
	15.0124	-1
	15.0112	2
	15.01	0
	15.0087	-8
	15.0075	0
	15.0063	2
	15.0051	0
	15.0039	2
	15.0026	2
	15.0014	-1
	15.0002	-12
	14.999	-8
	14.9977	-1
	14.9965	-6
	14.9953	-3
	14.9941	1
	14.9929	0
	14.9916	-1
	14.9904	-4
	14.9892	-1
	14.988	-5
	14.9868	-5
	14.9855	-2
	14.9843	-3
	14.9831	0
	14.9819	0
	14.9806	-6
	14.9794	-6
	14.9782	-5
	14.977	-5
	14.9757	0
	14.9745	-5
	14.9733	-2
	14.9721	2
	14.9709	4
	14.9696	-2
	14.9684	-4
	14.9672	0
	14.966	-4
	14.9648	-1
	14.9635	1
	14.9623	-7
	14.9611	-8
	14.9599	-6
	14.9586	-4
	14.9574	3
	14.9562	-2
	14.955	-4
	14.9537	-3
	14.9525	-4
	14.9513	1
	14.9501	0
	14.9489	0
	14.9476	2
	14.9464	2
	14.9452	-4
	14.944	-3
	14.9428	-1
	14.9415	0
	14.9403	0
	14.9391	-1
	14.9379	0
	14.9366	-1
	14.9354	-2
	14.9342	-5
	14.933	-4
	14.9318	-6
	14.9305	-11
	14.9293	-2
	14.9281	-2
	14.9269	-1
	14.9256	-1
	14.9244	0
	14.9232	-3
	14.922	-3
	14.9208	0
	14.9195	-1
	14.9183	0
	14.9171	-3
	14.9159	0
	14.9146	4
	14.9134	2
	14.9122	-4
	14.911	1
	14.9098	-2
	14.9085	3
	14.9073	-1
	14.9061	1
	14.9049	-3
	14.9037	6
	14.9024	1
	14.9012	1
	14.9	2
	14.8988	2
	14.8975	0
	14.8963	0
	14.8951	-1
	14.8939	-1
	14.8926	1
	14.8914	4
	14.8902	-4
	14.889	-7
	14.8878	5
	14.8865	0
	14.8853	-6
	14.8841	-3
	14.8829	-3
	14.8817	-4
	14.8804	2
	14.8792	-1
	14.878	-3
	14.8768	2
	14.8755	0
	14.8743	1
	14.8731	-1
	14.8719	1
	14.8706	1
	14.8694	4
	14.8682	-3
	14.867	-6
	14.8658	-6
	14.8645	-6
	14.8633	0
	14.8621	-3
	14.8609	-5
	14.8597	-5
	14.8584	-5
	14.8572	-3
	14.856	-2
	14.8548	-3
	14.8535	-1
	14.8523	-1
	14.8511	1
	14.8499	2
	14.8486	-4
	14.8474	-2
	14.8462	0
	14.845	0
	14.8438	-4
	14.8425	-2
	14.8413	-5
	14.8401	-8
	14.8389	-9
	14.8377	-5
	14.8364	-2
	14.8352	-3
	14.834	0
	14.8328	0
	14.8315	2
	14.8303	0
	14.8291	2
	14.8279	2
	14.8267	-5
	14.8254	-6
	14.8242	-8
	14.823	-2
	14.8218	-3
	14.8205	-5
	14.8193	-2
	14.8181	-1
	14.8169	-3
	14.8156	-3
	14.8144	-6
	14.8132	-5
	14.812	-10
	14.8108	-13
	14.8095	-4
	14.8083	-6
	14.8071	-4
	14.8059	-5
	14.8047	-12
	14.8034	-9
	14.8022	0
	14.801	-2
	14.7998	-6
	14.7985	-2
	14.7973	0
	14.7961	1
	14.7949	-4
	14.7937	-2
	14.7924	0
	14.7912	-3
	14.79	-1
	14.7888	-6
	14.7875	-6
	14.7863	1
	14.7851	0
	14.7839	-3
	14.7827	-4
	14.7814	-8
	14.7802	-10
	14.779	-7
	14.7778	-5
	14.7766	0
	14.7753	-4
	14.7741	-7
	14.7729	-10
	14.7717	-9
	14.7704	0
	14.7692	-2
	14.768	-2
	14.7668	1
	14.7655	-6
	14.7643	-3
	14.7631	0
	14.7619	-6
	14.7607	-2
	14.7594	-8
	14.7582	4
	14.757	9
	14.7558	-1
	14.7546	-8
	14.7533	-4
	14.7521	-3
	14.7509	-2
	14.7497	-3
	14.7484	-1
	14.7472	1
	14.746	0
	14.7448	-1
	14.7436	-2
	14.7423	-3
	14.7411	-4
	14.7399	1
	14.7387	-4
	14.7374	-1
	14.7362	-3
	14.735	-3
	14.7338	1
	14.7325	-2
	14.7313	-1
	14.7301	0
	14.7289	-3
	14.7277	-3
	14.7264	0
	14.7252	-6
	14.724	-1
	14.7228	1
	14.7216	-4
	14.7203	0
	14.7191	-3
	14.7179	2
	14.7167	-1
	14.7154	-2
	14.7142	-6
	14.713	-3
	14.7118	-9
	14.7105	-3
	14.7093	-3
	14.7081	0
	14.7069	-3
	14.7057	-4
	14.7044	-4
	14.7032	-2
	14.702	4
	14.7008	-1
	14.6996	-6
	14.6983	-3
	14.6971	-7
	14.6959	-2
	14.6947	-6
	14.6934	0
	14.6922	-4
	14.691	-3
	14.6898	-3
	14.6885	-7
	14.6873	-3
	14.6861	0
	14.6849	1
	14.6837	-3
	14.6824	-1
	14.6812	0
	14.68	0
	14.6788	-8
	14.6776	-7
	14.6763	-1
	14.6751	-5
	14.6739	-9
	14.6727	-8
	14.6714	-8
	14.6702	-14
	14.669	-13
	14.6678	-4
	14.6666	-5
	14.6653	-2
	14.6641	3
	14.6629	1
	14.6617	-2
	14.6604	0
	14.6592	-4
	14.658	-2
	14.6568	-3
	14.6556	-2
	14.6543	-8
	14.6531	-3
	14.6519	-6
	14.6507	-4
	14.6494	-8
	14.6482	-9
	14.647	-7
	14.6458	-5
	14.6446	-1
	14.6433	-6
	14.6421	-11
	14.6409	-5
	14.6397	-4
	14.6385	-4
	14.6372	-3
	14.636	-2
	14.6348	1
	14.6336	-1
	14.6323	-2
	14.6311	-3
	14.6299	-3
	14.6287	0
	14.6274	-3
	14.6262	0
	14.625	-3
	14.6238	-1
	14.6226	-1
	14.6213	0
	14.6201	-4
	14.6189	-2
	14.6177	-7
	14.6165	-5
	14.6152	-6
	14.614	-7
	14.6128	-5
	14.6116	-1
	14.6103	-1
	14.6091	-2
	14.6079	3
	14.6067	-1
	14.6054	1
	14.6042	-2
	14.603	-5
	14.6018	-4
	14.6006	0
	14.5993	0
	14.5981	-3
	14.5969	-6
	14.5957	-3
	14.5945	-5
	14.5932	0
	14.592	-8
	14.5908	-2
	14.5896	-2
	14.5883	-3
	14.5871	-3
	14.5859	-2
	14.5847	-1
	14.5834	-3
	14.5822	-5
	14.581	-8
	14.5798	-3
	14.5786	-1
	14.5773	-1
	14.5761	-1
	14.5749	-2
	14.5737	0
	14.5724	-6
	14.5712	-3
	14.57	0
	14.5688	0
	14.5676	-1
	14.5663	0
	14.5651	6
	14.5639	0
	14.5627	0
	14.5615	-1
	14.5602	-7
	14.559	-10
	14.5578	-1
	14.5566	4
	14.5553	5
	14.5541	0
	14.5529	0
	14.5517	0
	14.5504	-1
	14.5492	-4
	14.548	-5
	14.5468	-6
	14.5456	-6
	14.5443	-6
	14.5431	-4
	14.5419	-3
	14.5407	-4
	14.5395	-3
	14.5382	0
	14.537	-5
	14.5358	-4
	14.5346	0
	14.5333	-6
	14.5321	-5
	14.5309	-2
	14.5297	1
	14.5284	-4
	14.5272	-1
	14.526	-5
	14.5248	-7
	14.5236	-7
	14.5223	0
	14.5211	-4
	14.5199	0
	14.5187	-1
	14.5175	-3
	14.5162	2
	14.515	-1
	14.5138	-5
	14.5126	-5
	14.5114	-11
	14.5101	-2
	14.5089	1
	14.5077	-5
	14.5065	-7
	14.5052	-3
	14.504	-7
	14.5028	0
	14.5016	-1
	14.5003	-1
	14.4991	-6
	14.4979	-2
	14.4967	-5
	14.4955	-2
	14.4942	-3
	14.493	-7
	14.4918	-2
	14.4906	0
	14.4893	1
	14.4881	2
	14.4869	0
	14.4857	0
	14.4845	5
	14.4832	0
	14.482	0
	14.4808	-1
	14.4796	0
	14.4784	-3
	14.4771	-5
	14.4759	-8
	14.4747	2
	14.4735	0
	14.4722	-2
	14.471	-1
	14.4698	-2
	14.4686	0
	14.4673	-2
	14.4661	-3
	14.4649	-7
	14.4637	-5
	14.4625	-7
	14.4612	-3
	14.46	4
	14.4588	-1
	14.4576	-2
	14.4564	0
	14.4551	-2
	14.4539	-2
	14.4527	-2
	14.4515	-4
	14.4502	-1
	14.449	-2
	14.4478	-4
	14.4466	7
	14.4453	2
	14.4441	4
	14.4429	0
	14.4417	0
	14.4405	0
	14.4392	3
	14.438	3
	14.4368	-4
	14.4356	1
	14.4344	2
	14.4331	7
	14.4319	2
	14.4307	0
	14.4295	8
	14.4282	4
	14.427	3
	14.4258	-3
	14.4246	-1
	14.4233	-2
	14.4221	-3
	14.4209	2
	14.4197	8
	14.4185	9
	14.4172	4
	14.416	1
	14.4148	6
	14.4136	0
	14.4123	5
	14.4111	9
	14.4099	0
	14.4087	-4
	14.4075	0
	14.4062	-2
	14.405	0
	14.4038	-3
	14.4026	-5
	14.4014	-7
	14.4001	-5
	14.3989	-7
	14.3977	1
	14.3965	-2
	14.3952	0
	14.394	-7
	14.3928	-4
	14.3916	0
	14.3904	-1
	14.3891	0
	14.3879	-8
	14.3867	-2
	14.3855	-5
	14.3842	-4
	14.383	0
	14.3818	-2
	14.3806	-1
	14.3794	-8
	14.3781	-8
	14.3769	-4
	14.3757	-4
	14.3745	-2
	14.3733	1
	14.372	-1
	14.3708	-3
	14.3696	-4
	14.3684	-5
	14.3671	-5
	14.3659	-8
	14.3647	0
	14.3635	0
	14.3622	3
	14.361	-1
	14.3598	1
	14.3586	6
	14.3574	2
	14.3561	1
	14.3549	-2
	14.3537	-6
	14.3525	-1
	14.3513	2
	14.35	0
	14.3488	0
	14.3476	-1
	14.3464	-3
	14.3451	-2
	14.3439	-1
	14.3427	-7
	14.3415	-5
	14.3402	0
	14.339	-1
	14.3378	-4
	14.3366	-9
	14.3354	0
	14.3341	-2
	14.3329	-2
	14.3317	0
	14.3305	0
	14.3293	-1
	14.328	0
	14.3268	-4
	14.3256	-1
	14.3244	-1
	14.3231	-3
	14.3219	-8
	14.3207	-1
	14.3195	0
	14.3183	-2
	14.317	-2
	14.3158	-1
	14.3146	-2
	14.3134	-10
	14.3121	0
	14.3109	0
	14.3097	1
	14.3085	-4
	14.3072	-6
	14.306	2
	14.3048	-3
	14.3036	-7
	14.3024	-7
	14.3011	-5
	14.2999	-6
	14.2987	-1
	14.2975	-4
	14.2963	-6
	14.295	0
	14.2938	1
	14.2926	0
	14.2914	1
	14.2901	-4
	14.2889	-2
	14.2877	-5
	14.2865	-4
	14.2852	1
	14.284	-3
	14.2828	4
	14.2816	5
	14.2804	2
	14.2791	0
	14.2779	-4
	14.2767	-2
	14.2755	-1
	14.2743	3
	14.273	1
	14.2718	5
	14.2706	0
	14.2694	0
	14.2681	4
	14.2669	-1
	14.2657	-1
	14.2645	-7
	14.2632	-2
	14.262	2
	14.2608	2
	14.2596	1
	14.2584	-2
	14.2571	1
	14.2559	-4
	14.2547	0
	14.2535	1
	14.2523	-7
	14.251	1
	14.2498	3
	14.2486	2
	14.2474	0
	14.2461	3
	14.2449	1
	14.2437	-3
	14.2425	1
	14.2413	2
	14.24	-4
	14.2388	0
	14.2376	2
	14.2364	4
	14.2352	6
	14.2339	1
	14.2327	-2
	14.2315	-1
	14.2303	0
	14.229	-2
	14.2278	-8
	14.2266	-12
	14.2254	0
	14.2241	0
	14.2229	-2
	14.2217	-3
	14.2205	-2
	14.2193	0
	14.218	-4
	14.2168	-5
	14.2156	2
	14.2144	3
	14.2132	0
	14.2119	0
	14.2107	-2
	14.2095	3
	14.2083	0
	14.207	-3
	14.2058	-7
	14.2046	2
	14.2034	3
	14.2021	-7
	14.2009	-5
	14.1997	-3
	14.1985	-9
	14.1973	-4
	14.196	-4
	14.1948	2
	14.1936	-1
	14.1924	-2
	14.1912	0
	14.1899	-1
	14.1887	-2
	14.1875	-7
	14.1863	-2
	14.185	-3
	14.1838	-6
	14.1826	-4
	14.1814	-5
	14.1801	2
	14.1789	3
	14.1777	0
	14.1765	0
	14.1753	-3
	14.174	-1
	14.1728	0
	14.1716	-4
	14.1704	-10
	14.1692	-7
	14.1679	-3
	14.1667	0
	14.1655	-8
	14.1643	0
	14.163	4
	14.1618	-1
	14.1606	1
	14.1594	0
	14.1581	0
	14.1569	-2
	14.1557	0
	14.1545	-2
	14.1533	0
	14.152	1
	14.1508	5
	14.1496	4
	14.1484	1
	14.1471	-3
	14.1459	2
	14.1447	1
	14.1435	0
	14.1423	3
	14.141	3
	14.1398	0
	14.1386	3
	14.1374	-1
	14.1362	-5
	14.1349	-1
	14.1337	1
	14.1325	-3
	14.1313	0
	14.13	0
	14.1288	-4
	14.1276	3
	14.1264	0
	14.1251	0
	14.1239	0
	14.1227	2
	14.1215	0
	14.1203	-1
	14.119	-9
	14.1178	-2
	14.1166	-2
	14.1154	-3
	14.1142	-3
	14.1129	0
	14.1117	2
	14.1105	-8
	14.1093	-2
	14.108	-4
	14.1068	2
	14.1056	-5
	14.1044	-3
	14.1032	0
	14.1019	-4
	14.1007	-4
	14.0995	-5
	14.0983	-4
	14.097	-5
	14.0958	-1
	14.0946	1
	14.0934	3
	14.0922	0
	14.0909	-11
	14.0897	-4
	14.0885	2
	14.0873	4
	14.0861	1
	14.0848	0
	14.0836	6
	14.0824	0
	14.0812	-1
	14.0799	6
	14.0787	0
	14.0775	-5
	14.0763	-5
	14.075	2
	14.0738	-1
	14.0726	-4
	14.0714	1
	14.0702	-4
	14.0689	2
	14.0677	-10
	14.0665	-6
	14.0653	0
	14.064	4
	14.0628	2
	14.0616	-7
	14.0604	-3
	14.0592	0
	14.0579	-6
	14.0567	-4
	14.0555	0
	14.0543	-3
	14.0531	-1
	14.0518	-1
	14.0506	2
	14.0494	3
	14.0482	1
	14.0469	-1
	14.0457	-2
	14.0445	2
	14.0433	-7
	14.042	-2
	14.0408	-3
	14.0396	-8
	14.0384	-3
	14.0372	0
	14.0359	-4
	14.0347	-3
	14.0335	-2
	14.0323	0
	14.0311	-4
	14.0298	-3
	14.0286	-3
	14.0274	5
	14.0262	0
	14.0249	1
	14.0237	-4
	14.0225	-2
	14.0213	-3
	14.02	-4
	14.0188	-2
	14.0176	0
	14.0164	0
	14.0152	-3
	14.0139	0
	14.0127	-6
	14.0115	-4
	14.0103	-8
	14.0091	-7
	14.0078	-1
	14.0066	-6
	14.0054	-8
	14.0042	-12
	14.0029	-5
	14.0017	-2
	14.0005	-3
	13.9993	-6
	13.998	-10
	13.9968	-4
	13.9956	-2
	13.9944	-7
	13.9932	0
	13.9919	-4
	13.9907	2
	13.9895	4
	13.9883	3
	13.987	0
	13.9858	-1
	13.9846	-6
	13.9834	-12
	13.9822	-5
	13.9809	-4
	13.9797	0
	13.9785	-1
	13.9773	-5
	13.9761	-6
	13.9748	-2
	13.9736	0
	13.9724	3
	13.9712	1
	13.97	0
	13.9687	-2
	13.9675	0
	13.9663	2
	13.9651	3
	13.9638	-2
	13.9626	-3
	13.9614	-7
	13.9602	2
	13.9589	2
	13.9577	-2
	13.9565	-1
	13.9553	-4
	13.9541	3
	13.9528	6
	13.9516	-1
	13.9504	0
	13.9492	-3
	13.948	-4
	13.9467	-6
	13.9455	-6
	13.9443	-6
	13.9431	-7
	13.9418	-8
	13.9406	-6
	13.9394	-8
	13.9382	-8
	13.9369	-4
	13.9357	-9
	13.9345	-2
	13.9333	-3
	13.9321	-7
	13.9308	-2
	13.9296	0
	13.9284	5
	13.9272	4
	13.926	0
	13.9247	7
	13.9235	-3
	13.9223	-3
	13.9211	-2
	13.9198	0
	13.9186	-1
	13.9174	0
	13.9162	-1
	13.9149	-4
	13.9137	-8
	13.9125	-7
	13.9113	-7
	13.9101	-7
	13.9088	1
	13.9076	-3
	13.9064	-8
	13.9052	-3
	13.904	-4
	13.9027	-5
	13.9015	-2
	13.9003	-3
	13.8991	-4
	13.8978	-5
	13.8966	-5
	13.8954	-6
	13.8942	-5
	13.893	-3
	13.8917	-5
	13.8905	-3
	13.8893	-5
	13.8881	-9
	13.8868	-10
	13.8856	-5
	13.8844	-1
	13.8832	0
	13.8819	2
	13.8807	0
	13.8795	1
	13.8783	3
	13.8771	4
	13.8758	0
	13.8746	1
	13.8734	3
	13.8722	-7
	13.871	-7
	13.8697	0
	13.8685	1
	13.8673	2
	13.8661	-2
	13.8648	-1
	13.8636	4
	13.8624	0
	13.8612	2
	13.8599	0
	13.8587	-3
	13.8575	0
	13.8563	-4
	13.8551	-1
	13.8538	0
	13.8526	2
	13.8514	-3
	13.8502	-3
	13.849	-5
	13.8477	-3
	13.8465	-2
	13.8453	0
	13.8441	-3
	13.8428	1
	13.8416	-8
	13.8404	-5
	13.8392	-5
	13.838	-3
	13.8367	-1
	13.8355	-2
	13.8343	-6
	13.8331	-6
	13.8318	-9
	13.8306	-3
	13.8294	-4
	13.8282	-1
	13.827	-3
	13.8257	-4
	13.8245	-3
	13.8233	0
	13.8221	-2
	13.8209	-3
	13.8196	-4
	13.8184	0
	13.8172	0
	13.816	2
	13.8147	0
	13.8135	0
	13.8123	0
	13.8111	5
	13.8099	2
	13.8086	2
	13.8074	3
	13.8062	-3
	13.805	0
	13.8037	0
	13.8025	-1
	13.8013	2
	13.8001	-2
	13.7988	0
	13.7976	0
	13.7964	2
	13.7952	3
	13.794	4
	13.7927	9
	13.7915	2
	13.7903	0
	13.7891	-4
	13.7879	-5
	13.7866	-6
	13.7854	-2
	13.7842	1
	13.783	-1
	13.7817	-1
	13.7805	-2
	13.7793	-6
	13.7781	-5
	13.7768	0
	13.7756	-2
	13.7744	-7
	13.7732	-2
	13.772	-1
	13.7707	0
	13.7695	-1
	13.7683	1
	13.7671	-1
	13.7659	-11
	13.7646	-8
	13.7634	-2
	13.7622	-2
	13.761	-1
	13.7597	1
	13.7585	0
	13.7573	0
	13.7561	-3
	13.7548	-4
	13.7536	-2
	13.7524	-5
	13.7512	-1
	13.75	0
	13.7487	2
	13.7475	3
	13.7463	0
	13.7451	-3
	13.7439	-1
	13.7426	0
	13.7414	0
	13.7402	3
	13.739	2
	13.7377	2
	13.7365	0
	13.7353	-1
	13.7341	-1
	13.7328	-1
	13.7316	-2
	13.7304	3
	13.7292	0
[truncated: 14,386 more rows]

## Sheet: Figure S3
Figure S3
	ppm	intensity
	16.1489	22
	16.1477	22
	16.1465	23
	16.1453	21
	16.1441	21
	16.1428	20
	16.1416	21
	16.1404	21
	16.1392	20
	16.1379	20
	16.1367	21
	16.1355	20
	16.1343	19
	16.1331	20
	16.1318	19
	16.1306	20
	16.1294	19
	16.1282	18
	16.1269	18
	16.1257	19
	16.1245	18
	16.1233	18
	16.1221	18
	16.1208	17
	16.1196	17
	16.1184	18
	16.1172	17
	16.1159	17
	16.1147	16
	16.1135	15
	16.1123	16
	16.111	15
	16.1098	14
	16.1086	15
	16.1074	15
	16.1061	14
	16.1049	14
	16.1037	14
	16.1025	15
	16.1013	14
	16.1	14
	16.0988	12
	16.0976	14
	16.0964	13
	16.0952	12
	16.0939	12
	16.0927	12
	16.0915	12
	16.0903	13
	16.089	11
	16.0878	12
	16.0866	11
	16.0854	11
	16.0842	12
	16.0829	11
	16.0817	10
	16.0805	11
	16.0792	10
	16.078	9
	16.0768	9
	16.0756	10
	16.0744	10
	16.0731	10
	16.0719	9
	16.0707	9
	16.0695	8
	16.0682	8
	16.067	8
	16.0658	7
	16.0646	8
	16.0634	7
	16.0621	8
	16.0609	8
	16.0597	7
	16.0585	7
	16.0572	7
	16.056	7
	16.0548	7
	16.0536	6
	16.0524	7
	16.0511	6
	16.0499	6
	16.0487	6
	16.0475	5
	16.0462	4
	16.045	4
	16.0438	5
	16.0426	4
	16.0414	5
	16.0401	4
	16.0389	3
	16.0377	5
	16.0365	4
	16.0352	4
	16.034	3
	16.0328	3
	16.0316	3
	16.0303	3
	16.0291	3
	16.0279	2
	16.0267	2
	16.0255	0
	16.0242	1
	16.023	1
	16.0218	1
	16.0206	1
	16.0193	2
	16.0181	1
	16.0169	0
	16.0157	0
	16.0145	0
	16.0132	0
	16.012	0
	16.0108	0
	16.0096	0
	16.0083	0
	16.0071	0
	16.0059	0
	16.0047	0
	16.0035	0
	16.0022	0
	16.001	0
	15.9998	-1
	15.9986	-1
	15.9973	0
	15.9961	-1
	15.9949	-1
	15.9937	-1
	15.9924	-1
	15.9912	-1
	15.99	-1
	15.9888	-1
	15.9876	-1
	15.9863	-2
	15.9851	-3
	15.9839	-3
	15.9827	-3
	15.9814	-2
	15.9802	-3
	15.979	-3
	15.9778	-3
	15.9765	-3
	15.9753	-3
	15.9741	-3
	15.9729	-3
	15.9717	-4
	15.9704	-4
	15.9692	-4
	15.968	-5
	15.9668	-3
	15.9656	-4
	15.9643	-4
	15.9631	-3
	15.9619	-4
	15.9607	-4
	15.9594	-5
	15.9582	-4
	15.957	-5
	15.9558	-6
	15.9545	-5
	15.9533	-5
	15.9521	-5
	15.9509	-4
	15.9497	-4
	15.9484	-6
	15.9472	-6
	15.946	-6
	15.9448	-7
	15.9435	-6
	15.9423	-6
	15.9411	-6
	15.9399	-6
	15.9387	-7
	15.9374	-7
	15.9362	-6
	15.935	-7
	15.9338	-7
	15.9325	-8
	15.9313	-7
	15.9301	-7
	15.9289	-8
	15.9276	-8
	15.9264	-7
	15.9252	-8
	15.924	-7
	15.9228	-7
	15.9215	-8
	15.9203	-9
	15.9191	-9
	15.9179	-8
	15.9166	-8
	15.9154	-8
	15.9142	-8
	15.913	-8
	15.9117	-8
	15.9105	-8
	15.9093	-8
	15.9081	-8
	15.9069	-8
	15.9056	-8
	15.9044	-7
	15.9032	-8
	15.902	-9
	15.9008	-8
	15.8995	-8
	15.8983	-9
	15.8971	-9
	15.8959	-9
	15.8946	-9
	15.8934	-9
	15.8922	-10
	15.891	-8
	15.8897	-9
	15.8885	-10
	15.8873	-8
	15.8861	-9
	15.8849	-9
	15.8836	-8
	15.8824	-9
	15.8812	-9
	15.88	-9
	15.8787	-8
	15.8775	-9
	15.8763	-11
	15.8751	-8
	15.8738	-9
	15.8726	-9
	15.8714	-10
	15.8702	-11
	15.869	-10
	15.8677	-10
	15.8665	-10
	15.8653	-10
	15.8641	-9
	15.8628	-9
	15.8616	-10
	15.8604	-11
	15.8592	-11
	15.858	-10
	15.8567	-10
	15.8555	-12
	15.8543	-11
	15.8531	-11
	15.8518	-11
	15.8506	-11
	15.8494	-11
	15.8482	-11
	15.8469	-11
	15.8457	-10
	15.8445	-11
	15.8433	-11
	15.8421	-10
	15.8408	-11
	15.8396	-12
	15.8384	-12
	15.8372	-12
	15.836	-12
	15.8347	-11
	15.8335	-11
	15.8323	-11
	15.831	-11
	15.8298	-11
	15.8286	-11
	15.8274	-11
	15.8262	-10
	15.8249	-11
	15.8237	-10
	15.8225	-10
	15.8213	-11
	15.8201	-11
	15.8188	-11
	15.8176	-11
	15.8164	-10
	15.8152	-10
	15.8139	-11
	15.8127	-12
	15.8115	-12
	15.8103	-12
	15.809	-12
	15.8078	-13
	15.8066	-13
	15.8054	-11
	15.8042	-10
	15.8029	-12
	15.8017	-13
	15.8005	-13
	15.7993	-11
	15.798	-11
	15.7968	-12
	15.7956	-12
	15.7944	-12
	15.7932	-12
	15.7919	-12
	15.7907	-12
	15.7895	-13
	15.7883	-11
	15.787	-11
	15.7858	-11
	15.7846	-12
	15.7834	-12
	15.7821	-11
	15.7809	-12
	15.7797	-12
	15.7785	-13
	15.7773	-11
	15.776	-11
	15.7748	-11
	15.7736	-12
	15.7724	-11
	15.7711	-11
	15.7699	-12
	15.7687	-11
	15.7675	-12
	15.7662	-13
	15.765	-13
	15.7638	-12
	15.7626	-12
	15.7614	-12
	15.7601	-13
	15.7589	-13
	15.7577	-12
	15.7565	-12
	15.7553	-13
	15.754	-14
	15.7528	-13
	15.7516	-13
	15.7504	-13
	15.7491	-13
	15.7479	-14
	15.7467	-13
	15.7455	-13
	15.7442	-12
	15.743	-13
	15.7418	-11
	15.7406	-11
	15.7394	-12
	15.7381	-12
	15.7369	-12
	15.7357	-13
	15.7345	-13
	15.7332	-13
	15.732	-13
	15.7308	-11
	15.7296	-12
	15.7284	-10
	15.7271	-12
	15.7259	-13
	15.7247	-13
	15.7235	-14
	15.7222	-14
	15.721	-14
	15.7198	-13
	15.7186	-12
	15.7173	-12
	15.7161	-13
	15.7149	-13
	15.7137	-12
	15.7125	-12
	15.7112	-12
	15.71	-13
	15.7088	-13
	15.7076	-12
	15.7063	-11
	15.7051	-12
	15.7039	-11
	15.7027	-12
	15.7014	-12
	15.7002	-11
	15.699	-11
	15.6978	-12
	15.6966	-12
	15.6953	-11
	15.6941	-12
	15.6929	-13
	15.6917	-12
	15.6905	-13
	15.6892	-13
	15.688	-12
	15.6868	-12
	15.6856	-13
	15.6843	-13
	15.6831	-12
	15.6819	-12
	15.6807	-12
	15.6794	-12
	15.6782	-12
	15.677	-12
	15.6758	-11
	15.6745	-13
	15.6733	-12
	15.6721	-12
	15.6709	-12
	15.6697	-11
	15.6684	-12
	15.6672	-12
	15.666	-13
	15.6648	-12
	15.6636	-12
	15.6623	-12
	15.6611	-12
	15.6599	-12
	15.6587	-12
	15.6574	-13
	15.6562	-12
	15.655	-12
	15.6538	-12
	15.6525	-11
	15.6513	-11
	15.6501	-11
	15.6489	-11
	15.6477	-11
	15.6464	-12
	15.6452	-12
	15.644	-12
	15.6428	-13
	15.6415	-12
	15.6403	-12
	15.6391	-12
	15.6379	-12
	15.6366	-12
	15.6354	-11
	15.6342	-11
	15.633	-13
	15.6318	-13
	15.6305	-12
	15.6293	-12
	15.6281	-11
	15.6269	-11
	15.6257	-12
	15.6244	-13
	15.6232	-12
	15.622	-13
	15.6208	-13
	15.6195	-13
	15.6183	-12
	15.6171	-12
	15.6159	-13
	15.6146	-13
	15.6134	-13
	15.6122	-13
	15.611	-13
	15.6098	-12
	15.6085	-12
	15.6073	-13
	15.6061	-11
	15.6049	-11
	15.6036	-12
	15.6024	-12
	15.6012	-11
	15.6	-12
	15.5988	-14
	15.5975	-13
	15.5963	-14
	15.5951	-14
	15.5939	-12
	15.5926	-12
	15.5914	-12
	15.5902	-13
	15.589	-13
	15.5877	-12
	15.5865	-12
	15.5853	-12
	15.5841	-12
	15.5829	-12
	15.5816	-14
	15.5804	-13
	15.5792	-13
	15.578	-12
	15.5767	-12
	15.5755	-12
	15.5743	-13
	15.5731	-13
	15.5718	-13
	15.5706	-14
	15.5694	-13
	15.5682	-12
	15.567	-12
	15.5657	-12
	15.5645	-12
	15.5633	-13
	15.5621	-12
	15.5609	-13
	15.5596	-12
	15.5584	-12
	15.5572	-13
	15.556	-12
	15.5547	-12
	15.5535	-11
	15.5523	-11
	15.5511	-13
	15.5498	-13
	15.5486	-13
	15.5474	-13
	15.5462	-12
	15.545	-11
	15.5437	-11
	15.5425	-12
	15.5413	-12
	15.5401	-11
	15.5388	-11
	15.5376	-11
	15.5364	-12
	15.5352	-12
	15.534	-12
	15.5327	-12
	15.5315	-13
	15.5303	-12
	15.5291	-13
	15.5278	-13
	15.5266	-14
	15.5254	-13
	15.5242	-13
	15.5229	-13
	15.5217	-13
	15.5205	-12
	15.5193	-12
	15.5181	-12
	15.5168	-12
	15.5156	-11
	15.5144	-11
	15.5132	-12
	15.5119	-12
	15.5107	-12
	15.5095	-12
	15.5083	-13
	15.507	-13
	15.5058	-12
	15.5046	-13
	15.5034	-13
	15.5022	-13
	15.5009	-12
	15.4997	-12
	15.4985	-11
	15.4973	-12
	15.4961	-12
	15.4948	-12
	15.4936	-13
	15.4924	-12
	15.4912	-11
	15.4899	-12
	15.4887	-12
	15.4875	-12
	15.4863	-11
	15.485	-12
	15.4838	-12
	15.4826	-13
	15.4814	-13
	15.4802	-12
	15.4789	-12
	15.4777	-12
	15.4765	-12
	15.4753	-14
	15.474	-13
	15.4728	-13
	15.4716	-12
	15.4704	-12
	15.4692	-12
	15.4679	-12
	15.4667	-12
	15.4655	-12
	15.4643	-14
	15.463	-13
	15.4618	-12
	15.4606	-12
	15.4594	-12
	15.4581	-13
	15.4569	-12
	15.4557	-12
	15.4545	-12
	15.4533	-13
	15.452	-12
	15.4508	-12
	15.4496	-13
	15.4484	-12
	15.4471	-13
	15.4459	-13
	15.4447	-11
	15.4435	-12
	15.4422	-12
	15.441	-12
	15.4398	-12
	15.4386	-13
	15.4374	-13
	15.4361	-11
	15.4349	-11
	15.4337	-12
	15.4325	-11
	15.4313	-12
	15.43	-12
	15.4288	-13
	15.4276	-14
	15.4263	-13
	15.4251	-13
	15.4239	-12
	15.4227	-11
	15.4215	-12
	15.4202	-12
	15.419	-11
	15.4178	-12
	15.4166	-13
	15.4154	-12
	15.4141	-12
	15.4129	-13
	15.4117	-12
	15.4105	-13
	15.4092	-12
	15.408	-12
	15.4068	-13
	15.4056	-12
	15.4044	-12
	15.4031	-13
	15.4019	-12
	15.4007	-12
	15.3995	-12
	15.3982	-12
	15.397	-12
	15.3958	-11
	15.3946	-11
	15.3933	-11
	15.3921	-11
	15.3909	-11
	15.3897	-12
	15.3885	-13
	15.3872	-12
	15.386	-11
	15.3848	-12
	15.3836	-12
	15.3823	-13
	15.3811	-12
	15.3799	-12
	15.3787	-13
	15.3774	-12
	15.3762	-12
	15.375	-13
	15.3738	-12
	15.3726	-11
	15.3713	-12
	15.3701	-13
	15.3689	-12
	15.3677	-11
	15.3664	-11
	15.3652	-11
	15.364	-12
	15.3628	-13
	15.3615	-12
	15.3603	-12
	15.3591	-13
	15.3579	-13
	15.3567	-13
	15.3554	-11
	15.3542	-12
	15.353	-12
	15.3518	-12
	15.3506	-13
	15.3493	-12
	15.3481	-12
	15.3469	-12
	15.3457	-12
	15.3444	-13
	15.3432	-12
	15.342	-13
	15.3408	-13
	15.3395	-13
	15.3383	-13
	15.3371	-13
	15.3359	-12
	15.3347	-12
	15.3334	-12
	15.3322	-11
	15.331	-12
	15.3298	-12
	15.3285	-11
	15.3273	-12
	15.3261	-12
	15.3249	-13
	15.3237	-12
	15.3224	-11
	15.3212	-12
	15.32	-11
	15.3188	-11
	15.3175	-12
	15.3163	-12
	15.3151	-14
	15.3139	-12
	15.3126	-12
	15.3114	-13
	15.3102	-12
	15.309	-11
	15.3078	-12
	15.3065	-13
	15.3053	-12
	15.3041	-12
	15.3029	-13
	15.3016	-13
	15.3004	-12
	15.2992	-12
	15.298	-13
	15.2967	-13
	15.2955	-13
	15.2943	-12
	15.2931	-12
	15.2919	-12
	15.2906	-11
	15.2894	-12
	15.2882	-13
	15.287	-12
	15.2858	-12
	15.2845	-11
	15.2833	-11
	15.2821	-11
	15.2809	-12
	15.2796	-11
	15.2784	-13
	15.2772	-12
	15.276	-13
	15.2747	-13
	15.2735	-14
	15.2723	-12
	15.2711	-12
	15.2698	-12
	15.2686	-13
	15.2674	-12
	15.2662	-11
	15.265	-12
	15.2637	-12
	15.2625	-11
	15.2613	-11
	15.2601	-11
	15.2589	-12
	15.2576	-11
	15.2564	-12
	15.2552	-11
	15.254	-12
	15.2527	-12
	15.2515	-11
	15.2503	-12
	15.2491	-11
	15.2478	-12
	15.2466	-12
	15.2454	-12
	15.2442	-12
	15.243	-11
	15.2417	-12
	15.2405	-13
	15.2393	-12
	15.2381	-12
	15.2368	-12
	15.2356	-12
	15.2344	-13
	15.2332	-13
	15.2319	-12
	15.2307	-13
	15.2295	-13
	15.2283	-12
	15.2271	-13
	15.2258	-12
	15.2246	-12
	15.2234	-13
	15.2222	-12
	15.221	-12
	15.2197	-13
	15.2185	-13
	15.2173	-12
	15.2161	-12
	15.2148	-12
	15.2136	-12
	15.2124	-12
	15.2112	-12
	15.2099	-11
	15.2087	-12
	15.2075	-12
	15.2063	-13
	15.205	-13
	15.2038	-11
	15.2026	-13
	15.2014	-13
	15.2002	-13
	15.1989	-12
	15.1977	-12
	15.1965	-12
	15.1953	-12
	15.1941	-14
	15.1928	-12
	15.1916	-13
	15.1904	-13
	15.1892	-12
	15.1879	-11
	15.1867	-13
	15.1855	-12
	15.1843	-12
	15.183	-12
	15.1818	-12
	15.1806	-13
	15.1794	-11
	15.1782	-11
	15.1769	-12
	15.1757	-12
	15.1745	-14
	15.1733	-12
	15.172	-12
	15.1708	-13
	15.1696	-13
	15.1684	-13
	15.1671	-12
	15.1659	-11
	15.1647	-12
	15.1635	-11
	15.1623	-12
	15.161	-12
	15.1598	-13
	15.1586	-12
	15.1574	-12
	15.1562	-13
	15.1549	-12
	15.1537	-12
	15.1525	-12
	15.1513	-11
	15.15	-12
	15.1488	-12
	15.1476	-12
	15.1464	-12
	15.1451	-13
	15.1439	-12
	15.1427	-12
	15.1415	-12
	15.1402	-13
	15.139	-12
	15.1378	-12
	15.1366	-13
	15.1354	-13
	15.1341	-12
	15.1329	-12
	15.1317	-12
	15.1305	-12
	15.1293	-12
	15.128	-13
	15.1268	-13
	15.1256	-13
	15.1244	-12
	15.1231	-11
	15.1219	-11
	15.1207	-11
	15.1195	-11
	15.1182	-11
	15.117	-11
	15.1158	-13
	15.1146	-12
	15.1134	-13
	15.1121	-12
	15.1109	-12
	15.1097	-13
	15.1085	-13
	15.1072	-12
	15.106	-12
	15.1048	-12
	15.1036	-12
	15.1023	-11
	15.1011	-11
	15.0999	-12
	15.0987	-12
	15.0975	-11
	15.0962	-11
	15.095	-12
	15.0938	-12
	15.0926	-13
	15.0914	-13
	15.0901	-12
	15.0889	-11
	15.0877	-12
	15.0865	-12
	15.0852	-13
	15.084	-13
	15.0828	-12
	15.0816	-13
	15.0803	-12
	15.0791	-14
	15.0779	-13
	15.0767	-13
	15.0755	-12
	15.0742	-12
	15.073	-13
	15.0718	-13
	15.0706	-13
	15.0693	-13
	15.0681	-12
	15.0669	-13
	15.0657	-11
	15.0645	-12
	15.0632	-12
	15.062	-14
	15.0608	-12
	15.0596	-11
	15.0583	-12
	15.0571	-12
	15.0559	-11
	15.0547	-12
	15.0534	-13
	15.0522	-12
	15.051	-12
	15.0498	-13
	15.0486	-12
	15.0473	-12
	15.0461	-12
	15.0449	-13
	15.0437	-13
	15.0424	-13
	15.0412	-12
	15.04	-11
	15.0388	-11
	15.0375	-12
	15.0363	-11
	15.0351	-12
	15.0339	-12
	15.0327	-12
	15.0314	-13
	15.0302	-12
	15.029	-14
	15.0278	-12
	15.0265	-12
	15.0253	-13
	15.0241	-12
	15.0229	-12
	15.0216	-11
	15.0204	-12
	15.0192	-12
	15.018	-12
	15.0168	-12
	15.0155	-12
	15.0143	-12
	15.0131	-13
	15.0119	-13
	15.0107	-13
	15.0094	-14
	15.0082	-12
	15.007	-12
	15.0058	-12
	15.0045	-12
	15.0033	-13
	15.0021	-13
	15.0009	-13
	14.9997	-12
	14.9984	-12
	14.9972	-12
	14.996	-12
	14.9948	-12
	14.9935	-12
	14.9923	-11
	14.9911	-11
	14.9899	-11
	14.9886	-13
	14.9874	-12
	14.9862	-12
	14.985	-11
	14.9838	-12
	14.9825	-11
	14.9813	-12
	14.9801	-12
	14.9789	-13
	14.9776	-13
	14.9764	-11
	14.9752	-11
	14.974	-11
	14.9727	-12
	14.9715	-11
	14.9703	-13
	14.9691	-13
	14.9679	-13
	14.9666	-13
	14.9654	-13
	14.9642	-13
	14.963	-13
	14.9617	-12
	14.9605	-13
	14.9593	-12
	14.9581	-12
	14.9568	-12
	14.9556	-12
	14.9544	-12
	14.9532	-12
	14.952	-12
	14.9507	-12
	14.9495	-11
	14.9483	-12
	14.9471	-11
	14.9459	-11
	14.9446	-12
	14.9434	-12
	14.9422	-12
	14.941	-12
	14.9397	-12
	14.9385	-12
	14.9373	-11
	14.9361	-11
	14.9349	-12
	14.9336	-12
	14.9324	-12
	14.9312	-11
	14.9299	-12
	14.9287	-13
	14.9275	-13
	14.9263	-12
	14.9251	-12
	14.9238	-11
	14.9226	-12
	14.9214	-12
	14.9202	-12
	14.919	-12
	14.9177	-11
	14.9165	-12
	14.9153	-12
	14.9141	-12
	14.9128	-11
	14.9116	-12
	14.9104	-11
	14.9092	-12
	14.9079	-12
	14.9067	-12
	14.9055	-13
	14.9043	-14
	14.9031	-13
	14.9018	-13
	14.9006	-13
	14.8994	-13
	14.8982	-13
	14.8969	-13
	14.8957	-13
	14.8945	-13
	14.8933	-12
	14.892	-11
	14.8908	-11
	14.8896	-12
	14.8884	-12
	14.8872	-11
	14.8859	-12
	14.8847	-13
	14.8835	-13
	14.8823	-11
	14.8811	-10
	14.8798	-12
	14.8786	-12
	14.8774	-13
	14.8762	-12
	14.8749	-12
	14.8737	-13
	14.8725	-14
	14.8713	-14
	14.87	-13
	14.8688	-12
	14.8676	-13
	14.8664	-12
	14.8651	-13
	14.8639	-13
	14.8627	-14
	14.8615	-13
	14.8603	-12
	14.859	-13
	14.8578	-13
	14.8566	-14
	14.8554	-12
	14.8542	-12
	14.8529	-13
	14.8517	-13
	14.8505	-13
	14.8493	-13
	14.848	-13
	14.8468	-14
	14.8456	-12
	14.8444	-13
	14.8431	-13
	14.8419	-12
	14.8407	-12
	14.8395	-12
	14.8383	-12
	14.837	-11
	14.8358	-12
	14.8346	-13
	14.8334	-14
	14.8321	-12
	14.8309	-12
	14.8297	-12
	14.8285	-12
	14.8272	-11
	14.826	-11
	14.8248	-12
	14.8236	-13
	14.8224	-12
	14.8211	-12
	14.8199	-11
	14.8187	-12
	14.8175	-13
	14.8163	-12
	14.815	-12
	14.8138	-12
	14.8126	-12
	14.8114	-12
	14.8101	-11
	14.8089	-12
	14.8077	-11
	14.8065	-11
	14.8052	-12
	14.804	-12
	14.8028	-12
	14.8016	-12
	14.8003	-12
	14.7991	-12
	14.7979	-12
	14.7967	-12
	14.7955	-11
	14.7942	-12
	14.793	-13
	14.7918	-13
	14.7906	-11
	14.7894	-12
	14.7881	-11
	14.7869	-11
	14.7857	-13
	14.7845	-12
	14.7832	-12
	14.782	-12
	14.7808	-11
	14.7796	-12
	14.7783	-11
	14.7771	-11
	14.7759	-13
	14.7747	-13
	14.7735	-12
	14.7722	-13
	14.771	-12
	14.7698	-12
	14.7686	-12
	14.7673	-12
	14.7661	-13
	14.7649	-13
	14.7637	-13
	14.7624	-12
	14.7612	-11
	14.76	-12
	14.7588	-13
	14.7576	-11
	14.7563	-10
	14.7551	-11
	14.7539	-12
	14.7527	-13
	14.7515	-13
	14.7502	-12
	14.749	-13
	14.7478	-12
	14.7466	-10
	14.7453	-10
	14.7441	-13
	14.7429	-12
	14.7417	-12
	14.7404	-12
	14.7392	-11
	14.738	-12
	14.7368	-12
	14.7355	-12
	14.7343	-12
	14.7331	-12
	14.7319	-12
	14.7307	-12
	14.7294	-12
	14.7282	-12
	14.727	-13
	14.7258	-13
	14.7246	-12
	14.7233	-12
	14.7221	-14
	14.7209	-12
	14.7197	-12
	14.7184	-12
	14.7172	-11
	14.716	-11
	14.7148	-11
	14.7135	-10
	14.7123	-11
	14.7111	-11
	14.7099	-12
	14.7087	-10
	14.7074	-12
	14.7062	-11
	14.705	-12
	14.7038	-13
	14.7025	-12
	14.7013	-12
	14.7001	-12
	14.6989	-13
	14.6976	-13
	14.6964	-12
	14.6952	-11
	14.694	-11
	14.6928	-12
	14.6915	-13
	14.6903	-12
	14.6891	-13
	14.6879	-13
	14.6867	-12
	14.6854	-12
	14.6842	-12
	14.683	-12
	14.6817	-11
	14.6805	-12
	14.6793	-12
	14.6781	-12
	14.6769	-11
	14.6756	-11
	14.6744	-12
	14.6732	-12
	14.672	-13
	14.6707	-13
	14.6695	-13
	14.6683	-12
	14.6671	-12
	14.6659	-11
	14.6646	-13
	14.6634	-12
	14.6622	-13
	14.661	-14
	14.6598	-12
	14.6585	-12
	14.6573	-12
	14.6561	-12
	14.6549	-12
	14.6536	-12
	14.6524	-12
	14.6512	-12
	14.65	-13
	14.6487	-14
	14.6475	-12
	14.6463	-13
	14.6451	-12
	14.6439	-13
	14.6426	-13
	14.6414	-12
	14.6402	-13
	14.639	-13
	14.6377	-13
	14.6365	-13
	14.6353	-12
	14.6341	-11
	14.6328	-12
	14.6316	-11
	14.6304	-12
	14.6292	-13
	14.628	-13
	14.6267	-12
	14.6255	-13
	14.6243	-13
	14.6231	-13
	14.6218	-13
	14.6206	-12
	14.6194	-11
	14.6182	-11
	14.6169	-12
	14.6157	-11
	14.6145	-11
	14.6133	-11
	14.6121	-12
	14.6108	-11
	14.6096	-12
	14.6084	-12
	14.6072	-11
	14.6059	-11
	14.6047	-12
	14.6035	-12
	14.6023	-11
	14.6011	-11
	14.5998	-12
	14.5986	-11
	14.5974	-11
	14.5962	-11
	14.595	-11
	14.5937	-11
	14.5925	-12
	14.5913	-12
	14.5901	-12
	14.5888	-13
	14.5876	-12
	14.5864	-12
	14.5852	-11
	14.5839	-12
	14.5827	-13
	14.5815	-12
	14.5803	-12
	14.5791	-13
	14.5778	-13
	14.5766	-12
	14.5754	-12
	14.5742	-12
	14.5729	-13
	14.5717	-13
	14.5705	-10
	14.5693	-11
	14.568	-12
	14.5668	-11
	14.5656	-11
	14.5644	-11
	14.5632	-12
	14.5619	-13
	14.5607	-12
	14.5595	-12
	14.5583	-12
	14.557	-11
	14.5558	-11
	14.5546	-12
	14.5534	-11
	14.5521	-11
	14.5509	-11
	14.5497	-11
	14.5485	-12
	14.5473	-13
	14.546	-11
	14.5448	-13
	14.5436	-13
	14.5424	-13
	14.5412	-12
	14.5399	-12
	14.5387	-13
	14.5375	-12
	14.5363	-13
	14.535	-11
	14.5338	-11
	14.5326	-12
	14.5314	-12
	14.5302	-11
	14.5289	-11
	14.5277	-11
	14.5265	-11
	14.5252	-11
	14.524	-11
	14.5228	-13
	14.5216	-12
	14.5204	-12
	14.5191	-11
	14.5179	-11
	14.5167	-12
	14.5155	-11
	14.5143	-12
	14.513	-12
	14.5118	-11
	14.5106	-12
	14.5094	-12
	14.5081	-13
	14.5069	-13
	14.5057	-12
	14.5045	-13
	14.5032	-13
	14.502	-13
	14.5008	-13
	14.4996	-13
	14.4984	-12
	14.4971	-13
	14.4959	-13
	14.4947	-13
	14.4935	-12
	14.4922	-11
	14.491	-12
	14.4898	-12
	14.4886	-12
	14.4873	-12
	14.4861	-12
	14.4849	-13
	14.4837	-13
	14.4825	-12
	14.4812	-11
	14.48	-11
	14.4788	-13
	14.4776	-12
	14.4764	-12
	14.4751	-13
	14.4739	-12
	14.4727	-11
	14.4715	-12
	14.4702	-12
	14.469	-11
	14.4678	-11
	14.4666	-12
	14.4653	-13
	14.4641	-12
	14.4629	-11
	14.4617	-11
	14.4604	-11
	14.4592	-12
	14.458	-12
	14.4568	-13
	14.4556	-12
	14.4543	-13
	14.4531	-11
	14.4519	-11
	14.4507	-12
	14.4495	-12
	14.4482	-12
	14.447	-12
	14.4458	-12
	14.4446	-12
	14.4433	-13
	14.4421	-13
	14.4409	-12
	14.4397	-12
	14.4384	-13
	14.4372	-12
	14.436	-12
	14.4348	-11
	14.4336	-12
	14.4323	-11
	14.4311	-11
	14.4299	-12
	14.4287	-11
	14.4274	-12
	14.4262	-13
	14.425	-12
	14.4238	-11
	14.4225	-12
	14.4213	-12
	14.4201	-12
	14.4189	-12
	14.4177	-12
	14.4164	-11
	14.4152	-11
	14.414	-13
	14.4128	-13
	14.4116	-12
	14.4103	-14
	14.4091	-12
	14.4079	-13
	14.4067	-12
	14.4054	-11
	14.4042	-11
	14.403	-12
	14.4018	-10
	14.4005	-11
	14.3993	-12
	14.3981	-12
	14.3969	-11
	14.3956	-11
	14.3944	-13
	14.3932	-12
	14.392	-12
	14.3908	-13
	14.3895	-13
	14.3883	-13
	14.3871	-12
	14.3859	-13
	14.3847	-12
	14.3834	-11
	14.3822	-12
	14.381	-11
	14.3798	-11
	14.3785	-12
	14.3773	-11
	14.3761	-11
	14.3749	-12
	14.3736	-12
	14.3724	-11
	14.3712	-13
	14.37	-13
	14.3688	-12
	14.3675	-12
	14.3663	-12
	14.3651	-10
	14.3639	-11
	14.3626	-12
	14.3614	-12
	14.3602	-11
	14.359	-12
	14.3577	-12
	14.3565	-12
	14.3553	-12
	14.3541	-13
	14.3529	-12
	14.3516	-12
	14.3504	-13
	14.3492	-13
	14.348	-12
	14.3468	-11
	14.3455	-13
	14.3443	-13
	14.3431	-13
	14.3419	-12
	14.3406	-12
	14.3394	-13
	14.3382	-13
	14.337	-13
	14.3357	-13
	14.3345	-13
	14.3333	-12
	14.3321	-13
	14.3308	-12
	14.3296	-12
	14.3284	-11
	14.3272	-12
	14.326	-12
	14.3247	-12
	14.3235	-12
	14.3223	-11
	14.3211	-13
	14.3199	-12
	14.3186	-13
	14.3174	-13
	14.3162	-12
	14.315	-11
	14.3137	-11
	14.3125	-13
	14.3113	-12
	14.3101	-12
	14.3088	-12
	14.3076	-13
	14.3064	-12
	14.3052	-11
	14.304	-13
	14.3027	-12
	14.3015	-12
	14.3003	-12
	14.2991	-12
	14.2978	-12
	14.2966	-12
	14.2954	-13
	14.2942	-13
	14.2929	-11
	14.2917	-12
	14.2905	-13
	14.2893	-12
	14.2881	-12
	14.2868	-12
	14.2856	-11
	14.2844	-12
	14.2832	-11
	14.282	-12
	14.2807	-12
	14.2795	-13
	14.2783	-12
	14.277	-12
	14.2758	-13
	14.2746	-12
	14.2734	-12
	14.2722	-12
	14.2709	-12
	14.2697	-12
	14.2685	-11
	14.2673	-12
	14.266	-12
	14.2648	-12
	14.2636	-11
	14.2624	-12
	14.2612	-12
	14.2599	-12
	14.2587	-12
	14.2575	-12
	14.2563	-12
	14.2551	-12
	14.2538	-11
	14.2526	-13
	14.2514	-12
	14.2502	-11
	14.2489	-12
	14.2477	-12
	14.2465	-12
	14.2453	-12
	14.244	-11
	14.2428	-11
	14.2416	-11
	14.2404	-11
	14.2392	-13
	14.2379	-13
	14.2367	-12
	14.2355	-12
	14.2343	-13
	14.233	-12
	14.2318	-13
	14.2306	-13
	14.2294	-13
	14.2281	-12
	14.2269	-13
	14.2257	-13
	14.2245	-14
	14.2233	-12
	14.222	-12
	14.2208	-10
	14.2196	-13
	14.2184	-13
	14.2171	-13
	14.2159	-11
	14.2147	-12
	14.2135	-11
	14.2122	-11
	14.211	-11
	14.2098	-11
	14.2086	-12
	14.2074	-12
	14.2061	-14
	14.2049	-13
	14.2037	-11
	14.2025	-12
	14.2012	-13
	14.2	-14
	14.1988	-13
	14.1976	-13
	14.1964	-13
	14.1951	-11
	14.1939	-12
	14.1927	-11
	14.1915	-10
	14.1903	-11
	14.189	-11
	14.1878	-12
	14.1866	-13
	14.1854	-12
	14.1841	-11
	14.1829	-13
	14.1817	-13
	14.1805	-12
	14.1792	-12
	14.178	-13
	14.1768	-13
	14.1756	-12
	14.1744	-12
	14.1731	-13
	14.1719	-13
	14.1707	-13
	14.1695	-13
	14.1682	-14
	14.167	-13
	14.1658	-12
	14.1646	-13
	14.1633	-12
	14.1621	-11
	14.1609	-12
	14.1597	-13
	14.1585	-12
	14.1572	-12
	14.156	-11
	14.1548	-11
	14.1536	-12
	14.1523	-11
	14.1511	-13
	14.1499	-12
	14.1487	-12
	14.1474	-13
	14.1462	-12
	14.145	-12
	14.1438	-13
	14.1426	-12
	14.1413	-11
	14.1401	-11
	14.1389	-12
	14.1377	-11
	14.1364	-11
	14.1352	-10
	14.134	-11
	14.1328	-12
	14.1316	-12
	14.1303	-11
	14.1291	-11
	14.1279	-12
	14.1267	-11
	14.1254	-10
	14.1242	-10
	14.123	-11
	14.1218	-12
	14.1205	-13
	14.1193	-12
	14.1181	-12
	14.1169	-11
	14.1157	-12
	14.1144	-11
	14.1132	-12
	14.112	-13
	14.1108	-12
	14.1096	-12
	14.1083	-12
	14.1071	-11
	14.1059	-10
	14.1047	-10
	14.1034	-11
	14.1022	-12
	14.101	-12
	14.0998	-11
	14.0985	-12
	14.0973	-13
	14.0961	-12
	14.0949	-13
	14.0937	-12
	14.0924	-12
	14.0912	-11
	14.09	-12
	14.0888	-11
	14.0875	-11
	14.0863	-12
	14.0851	-12
	14.0839	-12
	14.0826	-12
	14.0814	-11
	14.0802	-11
	14.079	-11
	14.0778	-11
	14.0765	-12
	14.0753	-11
	14.0741	-11
	14.0729	-11
	14.0716	-12
	14.0704	-11
	14.0692	-11
	14.068	-12
	14.0668	-12
	14.0655	-12
	14.0643	-10
	14.0631	-11
	14.0619	-12
	14.0606	-12
	14.0594	-13
	14.0582	-12
	14.057	-12
	14.0557	-13
	14.0545	-12
	14.0533	-11
	14.0521	-11
	14.0509	-12
	14.0496	-11
	14.0484	-11
	14.0472	-12
	14.046	-12
	14.0448	-13
	14.0435	-12
	14.0423	-12
	14.0411	-12
	14.0399	-12
	14.0386	-12
	14.0374	-10
	14.0362	-11
	14.035	-12
	14.0337	-12
	14.0325	-12
	14.0313	-12
	14.0301	-12
	14.0289	-12
	14.0276	-13
	14.0264	-12
	14.0252	-12
	14.024	-12
	14.0227	-11
	14.0215	-12
	14.0203	-13
	14.0191	-11
	14.0178	-11
	14.0166	-11
	14.0154	-11
	14.0142	-11
	14.013	-10
	14.0117	-11
	14.0105	-12
	14.0093	-13
	14.0081	-11
	14.0069	-12
	14.0056	-12
	14.0044	-12
	14.0032	-13
	14.002	-13
	14.0007	-12
	13.9995	-11
	13.9983	-12
	13.9971	-12
	13.9958	-13
	13.9946	-12
	13.9934	-12
	13.9922	-13
	13.9909	-13
	13.9897	-11
	13.9885	-11
	13.9873	-11
	13.9861	-12
	13.9848	-12
	13.9836	-12
	13.9824	-12
	13.9812	-12
	13.98	-12
	13.9787	-12
	13.9775	-12
	13.9763	-13
	13.9751	-10
	13.9738	-10
	13.9726	-11
	13.9714	-11
	13.9702	-10
	13.9689	-12
	13.9677	-11
	13.9665	-11
	13.9653	-11
	13.9641	-11
	13.9628	-12
	13.9616	-12
	13.9604	-13
	13.9592	-12
	13.9579	-12
	13.9567	-12
	13.9555	-12
	13.9543	-11
	13.953	-11
	13.9518	-12
	13.9506	-11
	13.9494	-11
	13.9482	-11
	13.9469	-12
	13.9457	-10
	13.9445	-12
	13.9433	-12
	13.9421	-12
	13.9408	-13
	13.9396	-13
	13.9384	-12
	13.9372	-12
	13.9359	-12
	13.9347	-13
	13.9335	-14
	13.9323	-12
	13.931	-12
	13.9298	-11
	13.9286	-12
	13.9274	-12
	13.9261	-11
	13.9249	-12
	13.9237	-13
	13.9225	-13
	13.9213	-12
	13.92	-11
	13.9188	-12
	13.9176	-13
	13.9164	-11
	13.9152	-11
	13.9139	-12
	13.9127	-11
	13.9115	-11
	13.9103	-11
	13.909	-13
	13.9078	-13
	13.9066	-12
	13.9054	-11
	13.9041	-13
	13.9029	-13
	13.9017	-12
	13.9005	-12
	13.8993	-12
	13.898	-13
	13.8968	-12
	13.8956	-12
	13.8944	-12
	13.8931	-13
	13.8919	-13
	13.8907	-12
	13.8895	-12
	13.8882	-12
	13.887	-13
	13.8858	-12
	13.8846	-12
	13.8834	-12
	13.8821	-12
	13.8809	-11
	13.8797	-11
	13.8785	-12
	13.8773	-11
	13.876	-12
	13.8748	-11
	13.8736	-11
	13.8724	-11
	13.8711	-12
	13.8699	-13
	13.8687	-12
	13.8675	-11
	13.8662	-11
	13.865	-12
	13.8638	-11
	13.8626	-11
	13.8613	-13
	13.8601	-12
	13.8589	-12
	13.8577	-12
	13.8565	-13
	13.8552	-12
	13.854	-12
	13.8528	-12
	13.8516	-12
	13.8504	-12
	13.8491	-12
	13.8479	-12
	13.8467	-13
	13.8455	-12
	13.8442	-11
	13.843	-12
	13.8418	-11
	13.8406	-11
	13.8393	-12
	13.8381	-12
	13.8369	-10
	13.8357	-11
	13.8345	-12
	13.8332	-12
	13.832	-13
	13.8308	-13
	13.8296	-12
	13.8283	-12
	13.8271	-12
	13.8259	-12
	13.8247	-12
	13.8234	-11
	13.8222	-12
	13.821	-13
	13.8198	-13
	13.8186	-12
	13.8173	-13
	13.8161	-12
	13.8149	-11
	13.8137	-12
	13.8124	-12
	13.8112	-12
	13.81	-12
	13.8088	-11
	13.8076	-12
	13.8063	-12
	13.8051	-12
	13.8039	-12
	13.8027	-13
	13.8014	-13
	13.8002	-12
	13.799	-12
	13.7978	-11
	13.7965	-12
	13.7953	-12
	13.7941	-13
	13.7929	-13
	13.7917	-13
	13.7904	-12
	13.7892	-12
	13.788	-12
	13.7868	-12
	13.7856	-12
	13.7843	-11
	13.7831	-12
	13.7819	-10
	13.7806	-12
	13.7794	-12
	13.7782	-13
	13.777	-12
	13.7758	-11
	13.7745	-13
	13.7733	-13
	13.7721	-13
	13.7709	-13
	13.7697	-13
	13.7684	-12
	13.7672	-12
	13.766	-13
	13.7648	-13
	13.7635	-13
	13.7623	-13
	13.7611	-12
	13.7599	-12
	13.7586	-12
	13.7574	-12
	13.7562	-13
	13.755	-13
	13.7538	-12
	13.7525	-13
	13.7513	-12
	13.7501	-11
	13.7489	-12
	13.7476	-12
	13.7464	-11
	13.7452	-12
	13.744	-11
	13.7427	-12
	13.7415	-12
	13.7403	-11
	13.7391	-11
	13.7379	-10
	13.7366	-11
	13.7354	-12
	13.7342	-13
	13.733	-12
	13.7317	-11
	13.7305	-12
	13.7293	-12
	13.7281	-12
	13.7269	-11
	13.7256	-12
	13.7244	-12
	13.7232	-12
	13.722	-12
	13.7207	-13
	13.7195	-12
	13.7183	-11
	13.7171	-11
	13.7158	-11
	13.7146	-12
	13.7134	-12
	13.7122	-12
	13.711	-12
	13.7097	-11
	13.7085	-10
	13.7073	-12
[truncated: 14,386 more rows]

## Sheet: Figure S4
Figure S4
	ppm	intensity
	16.1781	12
	16.1769	10
	16.1757	10
	16.1745	10
	16.1732	9
	16.172	10
	16.1708	10
	16.1696	8
	16.1684	12
	16.1671	10
	16.1659	10
	16.1647	9
	16.1635	8
	16.1623	8
	16.161	9
	16.1598	10
	16.1586	11
	16.1574	12
	16.1561	9
	16.1549	8
	16.1537	10
	16.1525	10
	16.1513	11
	16.15	10
	16.1488	10
	16.1476	8
	16.1464	11
	16.1451	10
	16.1439	12
	16.1427	10
	16.1415	9
	16.1403	7
	16.139	7
	16.1378	9
	16.1366	9
	16.1354	10
	16.1342	10
	16.1329	10
	16.1317	10
	16.1305	9
	16.1293	8
	16.128	9
	16.1268	9
	16.1256	7
	16.1244	8
	16.1231	8
	16.1219	8
	16.1207	8
	16.1195	7
	16.1183	7
	16.117	6
	16.1158	7
	16.1146	7
	16.1134	7
	16.1121	8
	16.1109	7
	16.1097	9
	16.1085	6
	16.1073	6
	16.106	8
	16.1048	7
	16.1036	6
	16.1024	7
	16.1012	9
	16.0999	8
	16.0987	10
	16.0975	8
	16.0963	7
	16.095	6
	16.0938	7
	16.0926	9
	16.0914	7
	16.0902	7
	16.0889	7
	16.0877	5
	16.0865	5
	16.0853	8
	16.084	7
	16.0828	4
	16.0816	5
	16.0804	6
	16.0791	6
	16.0779	7
	16.0767	6
	16.0755	7
	16.0743	7
	16.073	5
	16.0718	5
	16.0706	4
	16.0694	5
	16.0681	6
	16.0669	4
	16.0657	3
	16.0645	4
	16.0633	6
	16.062	5
	16.0608	5
	16.0596	5
	16.0584	7
	16.0572	6
	16.0559	5
	16.0547	5
	16.0535	6
	16.0523	5
	16.051	3
	16.0498	5
	16.0486	3
	16.0474	2
	16.0462	4
	16.0449	3
	16.0437	4
	16.0425	4
	16.0413	4
	16.04	4
	16.0388	5
	16.0376	5
	16.0364	6
	16.0352	6
	16.0339	4
	16.0327	3
	16.0315	5
	16.0303	5
	16.029	4
	16.0278	4
	16.0266	4
	16.0254	6
	16.0241	4
	16.0229	5
	16.0217	3
	16.0205	4
	16.0193	8
	16.018	6
	16.0168	8
	16.0156	4
	16.0144	3
	16.0132	5
	16.0119	3
	16.0107	2
	16.0095	5
	16.0083	5
	16.007	2
	16.0058	3
	16.0046	4
	16.0034	5
	16.0022	4
	16.0009	2
	15.9997	4
	15.9985	3
	15.9973	2
	15.9961	2
	15.9948	3
	15.9936	3
	15.9924	2
	15.9912	3
	15.9899	5
	15.9887	3
	15.9875	2
	15.9863	2
	15.985	2
	15.9838	5
	15.9826	5
	15.9814	5
	15.9802	6
	15.9789	3
	15.9777	4
	15.9765	2
	15.9753	2
	15.9741	2
	15.9728	1
	15.9716	2
	15.9704	3
	15.9692	1
	15.9679	3
	15.9667	3
	15.9655	6
	15.9643	5
	15.9631	5
	15.9618	4
	15.9606	2
	15.9594	2
	15.9582	2
	15.9569	0
	15.9557	0
	15.9545	2
	15.9533	4
	15.952	3
	15.9508	4
	15.9496	4
	15.9484	6
	15.9472	4
	15.9459	5
	15.9447	5
	15.9435	1
	15.9423	2
	15.9411	3
	15.9398	0
	15.9386	4
	15.9374	4
	15.9362	1
	15.9349	7
	15.9337	3
	15.9325	3
	15.9313	1
	15.93	1
	15.9288	2
	15.9276	4
	15.9264	2
	15.9252	2
	15.9239	2
	15.9227	1
	15.9215	0
	15.9203	1
	15.9191	1
	15.9178	1
	15.9166	2
	15.9154	3
	15.9142	2
	15.9129	1
	15.9117	5
	15.9105	2
	15.9093	2
	15.908	2
	15.9068	2
	15.9056	3
	15.9044	5
	15.9032	4
	15.9019	4
	15.9007	1
	15.8995	1
	15.8983	2
	15.8971	1
	15.8958	0
	15.8946	3
	15.8934	2
	15.8922	6
	15.8909	4
	15.8897	2
	15.8885	4
	15.8873	1
	15.886	1
	15.8848	2
	15.8836	2
	15.8824	5
	15.8812	2
	15.8799	1
	15.8787	1
	15.8775	0
	15.8763	2
	15.8751	2
	15.8738	0
	15.8726	1
	15.8714	0
	15.8702	2
	15.8689	2
	15.8677	2
	15.8665	2
	15.8653	2
	15.8641	0
	15.8628	0
	15.8616	0
	15.8604	-1
	15.8592	0
	15.858	1
	15.8567	0
	15.8555	0
	15.8543	1
	15.8531	4
	15.8518	2
	15.8506	1
	15.8494	0
	15.8482	2
	15.8469	0
	15.8457	1
	15.8445	2
	15.8433	-1
	15.8421	2
	15.8408	4
	15.8396	3
	15.8384	6
	15.8372	2
	15.836	1
	15.8347	0
	15.8335	1
	15.8323	0
	15.8311	0
	15.8298	2
	15.8286	5
	15.8274	3
	15.8262	2
	15.8249	1
	15.8237	0
	15.8225	0
	15.8213	2
	15.8201	2
	15.8188	3
	15.8176	4
	15.8164	2
	15.8152	1
	15.814	0
	15.8127	2
	15.8115	0
	15.8103	0
	15.8091	1
	15.8078	2
	15.8066	0
	15.8054	-1
	15.8042	-1
	15.8029	0
	15.8017	1
	15.8005	2
	15.7993	0
	15.7981	1
	15.7968	3
	15.7956	0
	15.7944	2
	15.7932	2
	15.7919	1
	15.7907	2
	15.7895	3
	15.7883	0
	15.7871	2
	15.7858	4
	15.7846	2
	15.7834	4
	15.7822	4
	15.781	2
	15.7797	3
	15.7785	4
	15.7773	1
	15.7761	3
	15.7748	3
	15.7736	0
	15.7724	3
	15.7712	4
	15.7699	4
	15.7687	3
	15.7675	2
	15.7663	0
	15.7651	0
	15.7638	0
	15.7626	2
	15.7614	0
	15.7602	1
	15.759	0
	15.7577	1
	15.7565	0
	15.7553	1
	15.7541	0
	15.7528	0
	15.7516	4
	15.7504	0
	15.7492	1
	15.7479	2
	15.7467	3
	15.7455	0
	15.7443	2
	15.7431	2
	15.7418	0
	15.7406	3
	15.7394	3
	15.7382	0
	15.737	0
	15.7357	1
	15.7345	1
	15.7333	0
	15.7321	2
	15.7309	3
	15.7296	5
	15.7284	3
	15.7272	0
	15.726	2
	15.7247	1
	15.7235	0
	15.7223	-1
	15.7211	0
	15.7198	0
	15.7186	1
	15.7174	0
	15.7162	-2
	15.715	0
	15.7137	1
	15.7125	0
	15.7113	0
	15.7101	2
	15.7088	5
	15.7076	4
	15.7064	3
	15.7052	1
	15.704	2
	15.7027	2
	15.7015	2
	15.7003	0
	15.6991	0
	15.6979	0
	15.6966	2
	15.6954	3
	15.6942	4
	15.693	4
	15.6917	1
	15.6905	2
	15.6893	0
	15.6881	-1
	15.6868	0
	15.6856	1
	15.6844	2
	15.6832	1
	15.682	2
	15.6807	4
	15.6795	3
	15.6783	0
	15.6771	0
	15.6759	2
	15.6746	4
	15.6734	4
	15.6722	1
	15.671	0
	15.6697	0
	15.6685	0
	15.6673	-2
	15.6661	2
	15.6648	1
	15.6636	0
	15.6624	2
	15.6612	5
	15.66	2
	15.6587	2
	15.6575	2
	15.6563	3
	15.6551	2
	15.6539	1
	15.6526	1
	15.6514	1
	15.6502	1
	15.649	1
	15.6477	0
	15.6465	4
	15.6453	4
	15.6441	3
	15.6428	5
	15.6416	3
	15.6404	2
	15.6392	4
	15.638	2
	15.6367	2
	15.6355	1
	15.6343	1
	15.6331	3
	15.6319	1
	15.6306	1
	15.6294	2
	15.6282	0
	15.627	1
	15.6257	3
	15.6245	3
	15.6233	3
	15.6221	2
	15.6209	2
	15.6196	0
	15.6184	2
	15.6172	0
	15.616	0
	15.6147	0
	15.6135	1
	15.6123	1
	15.6111	1
	15.6099	0
	15.6086	1
	15.6074	2
	15.6062	4
	15.605	1
	15.6037	1
	15.6025	1
	15.6013	-1
	15.6001	0
	15.5989	1
	15.5976	2
	15.5964	2
	15.5952	0
	15.594	0
	15.5928	1
	15.5915	0
	15.5903	1
	15.5891	3
	15.5879	2
	15.5866	2
	15.5854	2
	15.5842	0
	15.583	2
	15.5817	4
	15.5805	4
	15.5793	1
	15.5781	2
	15.5769	3
	15.5756	4
	15.5744	2
	15.5732	4
	15.572	3
	15.5708	1
	15.5695	3
	15.5683	2
	15.5671	2
	15.5659	0
	15.5646	4
	15.5634	1
	15.5622	2
	15.561	5
	15.5597	2
	15.5585	0
	15.5573	0
	15.5561	1
	15.5549	1
	15.5536	0
	15.5524	-1
	15.5512	-1
	15.55	1
	15.5488	0
	15.5475	1
	15.5463	2
	15.5451	3
	15.5439	3
	15.5426	0
	15.5414	-1
	15.5402	0
	15.539	0
	15.5378	0
	15.5365	1
	15.5353	1
	15.5341	-1
	15.5329	0
	15.5316	1
	15.5304	3
	15.5292	2
	15.528	3
	15.5267	1
	15.5255	0
	15.5243	-1
	15.5231	0
	15.5219	2
	15.5206	3
	15.5194	5
	15.5182	4
	15.517	2
	15.5158	-1
	15.5145	0
	15.5133	3
	15.5121	2
	15.5109	4
	15.5096	3
	15.5084	0
	15.5072	1
	15.506	2
	15.5047	3
	15.5035	4
	15.5023	4
	15.5011	5
	15.4999	1
	15.4986	4
	15.4974	4
	15.4962	3
	15.495	0
	15.4938	1
	15.4925	1
	15.4913	0
	15.4901	0
	15.4889	1
	15.4876	1
	15.4864	3
	15.4852	3
	15.484	0
	15.4827	1
	15.4815	0
	15.4803	0
	15.4791	0
	15.4779	0
	15.4766	3
	15.4754	0
	15.4742	0
	15.473	1
	15.4718	0
	15.4705	1
	15.4693	2
	15.4681	0
	15.4669	0
	15.4656	2
	15.4644	0
	15.4632	2
	15.462	2
	15.4608	0
	15.4595	0
	15.4583	0
	15.4571	1
	15.4559	2
	15.4547	3
	15.4534	0
	15.4522	1
	15.451	1
	15.4498	3
	15.4485	2
	15.4473	2
	15.4461	0
	15.4449	0
	15.4436	3
	15.4424	1
	15.4412	0
	15.44	2
	15.4388	1
	15.4375	-2
	15.4363	0
	15.4351	0
	15.4339	0
	15.4327	0
	15.4314	0
	15.4302	1
	15.429	1
	15.4278	2
	15.4265	2
	15.4253	1
	15.4241	0
	15.4229	1
	15.4216	0
	15.4204	0
	15.4192	2
	15.418	2
	15.4168	3
	15.4155	1
	15.4143	1
	15.4131	3
	15.4119	1
	15.4107	4
	15.4094	0
	15.4082	0
	15.407	3
	15.4058	4
	15.4045	2
	15.4033	1
	15.4021	2
	15.4009	5
	15.3996	2
	15.3984	2
	15.3972	-1
	15.396	2
	15.3948	0
	15.3935	1
	15.3923	3
	15.3911	3
	15.3899	2
	15.3887	0
	15.3874	3
	15.3862	4
	15.385	2
	15.3838	0
	15.3825	3
	15.3813	1
	15.3801	1
	15.3789	0
	15.3776	3
	15.3764	0
	15.3752	2
	15.374	2
	15.3728	3
	15.3715	4
	15.3703	0
	15.3691	0
	15.3679	1
	15.3666	-1
	15.3654	0
	15.3642	0
	15.363	-1
	15.3618	0
	15.3605	0
	15.3593	1
	15.3581	0
	15.3569	2
	15.3557	1
	15.3544	1
	15.3532	1
	15.352	1
	15.3508	1
	15.3495	1
	15.3483	2
	15.3471	1
	15.3459	1
	15.3446	1
	15.3434	0
	15.3422	0
	15.341	0
	15.3398	0
	15.3385	1
	15.3373	0
	15.3361	1
	15.3349	1
	15.3337	0
	15.3324	2
	15.3312	0
	15.33	0
	15.3288	3
	15.3275	1
	15.3263	0
	15.3251	1
	15.3239	6
	15.3227	1
	15.3214	1
	15.3202	5
	15.319	4
	15.3178	1
	15.3165	0
	15.3153	0
	15.3141	0
	15.3129	0
	15.3117	0
	15.3104	1
	15.3092	0
	15.308	0
	15.3068	0
	15.3056	3
	15.3043	1
	15.3031	1
	15.3019	0
	15.3007	3
	15.2994	3
	15.2982	1
	15.297	2
	15.2958	1
	15.2945	2
	15.2933	2
	15.2921	1
	15.2909	3
	15.2897	0
	15.2884	0
	15.2872	0
	15.286	1
	15.2848	0
	15.2835	0
	15.2823	1
	15.2811	2
	15.2799	2
	15.2787	0
	15.2774	4
	15.2762	2
	15.275	0
	15.2738	1
	15.2726	0
	15.2713	0
	15.2701	-1
	15.2689	1
	15.2677	0
	15.2664	0
	15.2652	1
	15.264	1
	15.2628	1
	15.2615	3
	15.2603	3
	15.2591	2
	15.2579	0
	15.2567	0
	15.2554	0
	15.2542	0
	15.253	0
	15.2518	0
	15.2506	0
	15.2493	0
	15.2481	2
	15.2469	1
	15.2457	0
	15.2444	0
	15.2432	0
	15.242	0
	15.2408	0
	15.2395	1
	15.2383	2
	15.2371	5
	15.2359	2
	15.2347	1
	15.2334	2
	15.2322	2
	15.231	2
	15.2298	4
	15.2286	5
	15.2273	4
	15.2261	2
	15.2249	1
	15.2237	2
	15.2224	2
	15.2212	1
	15.22	1
	15.2188	1
	15.2175	2
	15.2163	3
	15.2151	1
	15.2139	1
	15.2127	1
	15.2114	0
	15.2102	0
	15.209	1
	15.2078	2
	15.2066	1
	15.2053	3
	15.2041	1
	15.2029	1
	15.2017	3
	15.2004	1
	15.1992	1
	15.198	2
	15.1968	2
	15.1956	1
	15.1943	1
	15.1931	3
	15.1919	2
	15.1907	4
	15.1895	4
	15.1882	3
	15.187	1
	15.1858	1
	15.1846	1
	15.1833	0
	15.1821	3
	15.1809	1
	15.1797	2
	15.1784	1
	15.1772	2
	15.176	1
	15.1748	1
	15.1736	0
	15.1723	0
	15.1711	3
	15.1699	3
	15.1687	1
	15.1675	2
	15.1662	1
	15.165	1
	15.1638	1
	15.1626	2
	15.1613	3
	15.1601	3
	15.1589	4
	15.1577	3
	15.1564	2
	15.1552	0
	15.154	0
	15.1528	0
	15.1516	3
	15.1503	4
	15.1491	0
	15.1479	0
	15.1467	2
	15.1455	3
	15.1442	1
	15.143	0
	15.1418	-2
	15.1406	1
	15.1393	0
	15.1381	2
	15.1369	1
	15.1357	1
	15.1344	3
	15.1332	2
	15.132	2
	15.1308	2
	15.1296	1
	15.1283	3
	15.1271	3
	15.1259	2
	15.1247	1
	15.1235	1
	15.1222	1
	15.121	2
	15.1198	4
	15.1186	2
	15.1173	4
	15.1161	4
	15.1149	0
	15.1137	1
	15.1125	1
	15.1112	2
	15.11	2
	15.1088	4
	15.1076	1
	15.1063	1
	15.1051	0
	15.1039	0
	15.1027	0
	15.1014	0
	15.1002	0
	15.099	1
	15.0978	0
	15.0966	1
	15.0953	0
	15.0941	1
	15.0929	2
	15.0917	1
	15.0905	4
	15.0892	6
	15.088	3
	15.0868	2
	15.0856	2
	15.0843	2
	15.0831	1
	15.0819	2
	15.0807	1
	15.0794	3
	15.0782	3
	15.077	0
	15.0758	-1
	15.0746	0
	15.0733	4
	15.0721	0
	15.0709	3
	15.0697	3
	15.0685	1
	15.0672	0
	15.066	1
	15.0648	1
	15.0636	0
	15.0623	2
	15.0611	0
	15.0599	-1
	15.0587	0
	15.0575	1
	15.0562	-1
	15.055	0
	15.0538	-2
	15.0526	1
	15.0513	1
	15.0501	2
	15.0489	1
	15.0477	2
	15.0465	3
	15.0452	3
	15.044	1
	15.0428	0
	15.0416	1
	15.0404	0
	15.0391	2
	15.0379	1
	15.0367	2
	15.0355	0
	15.0342	0
	15.033	0
	15.0318	1
	15.0306	0
	15.0294	0
	15.0281	0
	15.0269	3
	15.0257	2
	15.0245	3
	15.0232	2
	15.022	4
	15.0208	2
	15.0196	2
	15.0183	0
	15.0171	1
	15.0159	2
	15.0147	3
	15.0135	1
	15.0122	1
	15.011	1
	15.0098	3
	15.0086	4
	15.0074	3
	15.0061	1
	15.0049	1
	15.0037	2
	15.0025	3
	15.0012	3
	15	1
	14.9988	3
	14.9976	3
	14.9963	0
	14.9951	1
	14.9939	1
	14.9927	0
	14.9915	3
	14.9902	3
	14.989	3
	14.9878	3
	14.9866	1
	14.9854	1
	14.9841	0
	14.9829	1
	14.9817	0
	14.9805	1
	14.9792	5
	14.978	2
	14.9768	1
	14.9756	0
	14.9743	1
	14.9731	2
	14.9719	1
	14.9707	0
	14.9695	3
	14.9682	2
	14.967	2
	14.9658	5
	14.9646	6
	14.9634	3
	14.9621	4
	14.9609	4
	14.9597	1
	14.9585	1
	14.9572	2
	14.956	1
	14.9548	1
	14.9536	3
	14.9523	3
	14.9511	4
	14.9499	3
	14.9487	2
	14.9475	2
	14.9462	2
	14.945	0
	14.9438	2
	14.9426	4
	14.9413	1
	14.9401	3
	14.9389	4
	14.9377	2
	14.9365	2
	14.9352	2
	14.934	-1
	14.9328	-1
	14.9316	-1
	14.9304	3
	14.9291	3
	14.9279	1
	14.9267	3
	14.9255	1
	14.9242	1
	14.923	2
	14.9218	2
	14.9206	0
	14.9194	0
	14.9181	1
	14.9169	2
	14.9157	2
	14.9145	2
	14.9132	3
	14.912	1
	14.9108	3
	14.9096	3
	14.9084	0
	14.9071	3
	14.9059	1
	14.9047	3
	14.9035	3
	14.9023	3
	14.901	0
	14.8998	2
	14.8986	2
	14.8974	0
	14.8961	2
	14.8949	0
	14.8937	1
	14.8925	1
	14.8912	1
	14.89	2
	14.8888	1
	14.8876	2
	14.8864	0
	14.8851	-2
	14.8839	2
	14.8827	3
	14.8815	3
	14.8803	1
	14.879	2
	14.8778	2
	14.8766	2
	14.8754	2
	14.8741	1
	14.8729	2
	14.8717	0
	14.8705	-1
	14.8692	0
	14.868	2
	14.8668	1
	14.8656	0
	14.8644	1
	14.8631	1
	14.8619	3
	14.8607	2
	14.8595	0
	14.8582	-2
	14.857	-1
	14.8558	2
	14.8546	3
	14.8534	0
	14.8521	0
	14.8509	0
	14.8497	3
	14.8485	0
	14.8473	2
	14.846	1
	14.8448	3
	14.8436	2
	14.8424	1
	14.8411	1
	14.8399	2
	14.8387	1
	14.8375	2
	14.8362	4
	14.835	2
	14.8338	-1
	14.8326	2
	14.8314	1
	14.8301	2
	14.8289	2
	14.8277	0
	14.8265	1
	14.8253	1
	14.824	1
	14.8228	0
	14.8216	-1
	14.8204	0
	14.8191	0
	14.8179	0
	14.8167	0
	14.8155	0
	14.8142	-1
	14.813	1
	14.8118	0
	14.8106	1
	14.8094	0
	14.8081	0
	14.8069	0
	14.8057	1
	14.8045	3
	14.8033	3
	14.802	1
	14.8008	3
	14.7996	-1
	14.7984	1
	14.7971	3
	14.7959	4
	14.7947	4
	14.7935	1
	14.7923	0
	14.791	0
	14.7898	3
	14.7886	1
	14.7874	0
	14.7861	0
	14.7849	1
	14.7837	0
	14.7825	1
	14.7813	1
	14.78	1
	14.7788	0
	14.7776	0
	14.7764	0
	14.7752	1
	14.7739	0
	14.7727	0
	14.7715	2
	14.7703	2
	14.769	0
	14.7678	0
	14.7666	0
	14.7654	2
	14.7642	-1
	14.7629	0
	14.7617	4
	14.7605	0
	14.7593	1
	14.758	0
	14.7568	0
	14.7556	1
	14.7544	0
	14.7531	0
	14.7519	0
	14.7507	0
	14.7495	3
	14.7483	3
	14.747	4
	14.7458	2
	14.7446	3
	14.7434	1
	14.7422	-2
	14.7409	0
	14.7397	1
	14.7385	2
	14.7373	2
	14.736	3
	14.7348	2
	14.7336	2
	14.7324	1
	14.7311	2
	14.7299	0
	14.7287	1
	14.7275	0
	14.7263	0
	14.725	2
	14.7238	2
	14.7226	1
	14.7214	0
	14.7202	3
	14.7189	1
	14.7177	-2
	14.7165	0
	14.7153	1
	14.714	5
	14.7128	3
	14.7116	3
	14.7104	0
	14.7091	0
	14.7079	3
	14.7067	1
	14.7055	0
	14.7043	1
	14.703	2
	14.7018	0
	14.7006	1
	14.6994	2
	14.6982	1
	14.6969	2
	14.6957	-2
	14.6945	0
	14.6933	2
	14.692	0
	14.6908	2
	14.6896	4
	14.6884	3
	14.6872	6
	14.6859	2
	14.6847	2
	14.6835	2
	14.6823	1
	14.681	3
	14.6798	4
	14.6786	4
	14.6774	4
	14.6761	4
	14.6749	2
	14.6737	1
	14.6725	2
	14.6713	1
	14.67	1
	14.6688	-1
	14.6676	1
	14.6664	4
	14.6652	4
	14.6639	2
	14.6627	1
	14.6615	2
	14.6603	3
	14.659	0
	14.6578	0
	14.6566	1
	14.6554	2
	14.6542	1
	14.6529	1
	14.6517	0
	14.6505	2
	14.6493	4
	14.648	1
	14.6468	0
	14.6456	0
	14.6444	0
	14.6432	4
	14.6419	4
	14.6407	4
	14.6395	0
	14.6383	1
	14.6371	1
	14.6358	3
	14.6346	0
	14.6334	0
	14.6322	0
	14.6309	0
	14.6297	2
	14.6285	0
	14.6273	0
	14.626	0
	14.6248	0
	14.6236	0
	14.6224	-1
	14.6212	3
	14.6199	5
	14.6187	1
	14.6175	2
	14.6163	1
	14.6151	3
	14.6138	1
	14.6126	1
	14.6114	0
	14.6102	1
	14.6089	1
	14.6077	0
	14.6065	2
	14.6053	1
	14.6041	0
	14.6028	1
	14.6016	2
	14.6004	4
	14.5992	1
	14.5979	1
	14.5967	1
	14.5955	0
	14.5943	3
	14.593	2
	14.5918	0
	14.5906	0
	14.5894	-1
	14.5882	0
	14.5869	2
	14.5857	2
	14.5845	1
	14.5833	0
	14.5821	1
	14.5808	0
	14.5796	0
	14.5784	0
	14.5772	4
	14.5759	2
	14.5747	2
	14.5735	4
	14.5723	2
	14.571	4
	14.5698	1
	14.5686	0
	14.5674	0
	14.5662	2
	14.5649	2
	14.5637	2
	14.5625	2
	14.5613	0
	14.5601	2
	14.5588	2
	14.5576	0
	14.5564	0
	14.5552	3
	14.5539	5
	14.5527	3
	14.5515	2
	14.5503	3
	14.549	0
	14.5478	2
	14.5466	1
	14.5454	3
	14.5442	3
	14.5429	2
	14.5417	2
	14.5405	2
	14.5393	3
	14.5381	3
	14.5368	2
	14.5356	1
	14.5344	3
	14.5332	2
	14.5319	0
	14.5307	1
	14.5295	1
	14.5283	0
	14.527	0
	14.5258	0
	14.5246	2
	14.5234	0
	14.5222	-1
	14.5209	0
	14.5197	1
	14.5185	4
	14.5173	3
	14.5161	4
	14.5148	1
	14.5136	-2
	14.5124	2
	14.5112	4
	14.5099	6
	14.5087	3
	14.5075	0
	14.5063	0
	14.5051	1
	14.5038	1
	14.5026	2
	14.5014	2
	14.5002	3
	14.499	2
	14.4977	1
	14.4965	3
	14.4953	2
	14.4941	1
	14.4928	4
	14.4916	1
	14.4904	3
	14.4892	2
	14.4879	0
	14.4867	0
	14.4855	0
	14.4843	0
	14.4831	2
	14.4818	0
	14.4806	3
	14.4794	0
	14.4782	2
	14.477	3
	14.4757	2
	14.4745	3
	14.4733	4
	14.4721	0
	14.4708	2
	14.4696	3
	14.4684	3
	14.4672	0
	14.4659	2
	14.4647	0
	14.4635	0
	14.4623	2
	14.4611	2
	14.4598	4
	14.4586	2
	14.4574	5
	14.4562	2
	14.455	1
	14.4537	2
	14.4525	1
	14.4513	4
	14.4501	2
	14.4488	0
	14.4476	2
	14.4464	2
	14.4452	-2
	14.4439	1
	14.4427	1
	14.4415	2
	14.4403	4
	14.4391	2
	14.4378	5
	14.4366	3
	14.4354	3
	14.4342	1
	14.4329	0
	14.4317	1
	14.4305	1
	14.4293	3
	14.4281	4
	14.4268	3
	14.4256	0
	14.4244	0
	14.4232	3
	14.422	0
	14.4207	2
	14.4195	3
	14.4183	-1
	14.4171	3
	14.4158	2
	14.4146	4
	14.4134	3
	14.4122	4
	14.4109	1
	14.4097	2
	14.4085	1
	14.4073	0
	14.4061	0
	14.4048	0
	14.4036	0
	14.4024	2
	14.4012	1
	14.4	0
	14.3987	1
	14.3975	5
	14.3963	3
	14.3951	2
	14.3938	2
	14.3926	3
	14.3914	2
	14.3902	0
	14.389	0
	14.3877	0
	14.3865	0
	14.3853	2
	14.3841	2
	14.3828	0
	14.3816	1
	14.3804	0
	14.3792	1
	14.378	1
	14.3767	3
	14.3755	3
	14.3743	4
	14.3731	2
	14.3719	1
	14.3706	0
	14.3694	0
	14.3682	-1
	14.367	0
	14.3657	3
	14.3645	1
	14.3633	0
	14.3621	1
	14.3608	1
	14.3596	1
	14.3584	0
	14.3572	0
	14.356	0
	14.3547	1
	14.3535	0
	14.3523	1
	14.3511	1
	14.3498	1
	14.3486	2
	14.3474	1
	14.3462	3
	14.345	4
	14.3437	2
	14.3425	0
	14.3413	0
	14.3401	3
	14.3389	2
	14.3376	1
	14.3364	2
	14.3352	4
	14.334	4
	14.3327	2
	14.3315	3
	14.3303	2
	14.3291	2
	14.3278	1
	14.3266	3
	14.3254	2
	14.3242	4
	14.323	4
	14.3217	4
	14.3205	3
	14.3193	3
	14.3181	2
	14.3169	1
	14.3156	1
	14.3144	2
	14.3132	0
	14.312	1
	14.3107	2
	14.3095	2
	14.3083	3
	14.3071	2
	14.3058	0
	14.3046	0
	14.3034	2
	14.3022	2
	14.301	2
	14.2997	2
	14.2985	1
	14.2973	1
	14.2961	2
	14.2949	3
	14.2936	2
	14.2924	1
	14.2912	2
	14.29	0
	14.2887	0
	14.2875	0
	14.2863	0
	14.2851	3
	14.2838	3
	14.2826	4
	14.2814	2
	14.2802	3
	14.279	2
	14.2777	2
	14.2765	1
	14.2753	0
	14.2741	1
	14.2729	4
	14.2716	1
	14.2704	4
	14.2692	2
	14.268	1
	14.2667	1
	14.2655	0
	14.2643	0
	14.2631	0
	14.2619	2
	14.2606	0
	14.2594	1
	14.2582	3
	14.257	3
	14.2557	0
	14.2545	1
	14.2533	3
	14.2521	5
	14.2509	3
	14.2496	0
	14.2484	1
	14.2472	4
	14.246	1
	14.2447	3
	14.2435	1
	14.2423	3
	14.2411	0
	14.2399	4
	14.2386	4
	14.2374	0
	14.2362	1
	14.235	0
	14.2338	1
	14.2325	2
	14.2313	3
	14.2301	4
	14.2289	2
	14.2276	2
	14.2264	1
	14.2252	4
	14.224	1
	14.2227	3
	14.2215	1
	14.2203	3
	14.2191	1
	14.2179	0
	14.2166	0
	14.2154	1
	14.2142	2
	14.213	2
	14.2118	3
	14.2105	1
	14.2093	1
	14.2081	3
	14.2069	3
	14.2056	4
	14.2044	3
	14.2032	0
	14.202	1
	14.2007	2
	14.1995	3
	14.1983	3
	14.1971	1
	14.1959	2
	14.1946	2
	14.1934	1
	14.1922	0
	14.191	1
	14.1898	0
	14.1885	1
	14.1873	1
	14.1861	4
	14.1849	4
	14.1836	2
	14.1824	3
	14.1812	0
	14.18	2
	14.1788	0
	14.1775	1
	14.1763	0
	14.1751	0
	14.1739	0
	14.1726	0
	14.1714	0
	14.1702	1
	14.169	-1
	14.1677	1
	14.1665	0
	14.1653	2
	14.1641	3
	14.1629	3
	14.1616	3
	14.1604	4
	14.1592	3
	14.158	1
	14.1568	1
	14.1555	2
	14.1543	3
	14.1531	0
	14.1519	0
	14.1506	2
	14.1494	2
	14.1482	1
	14.147	4
	14.1457	1
	14.1445	0
	14.1433	0
	14.1421	0
	14.1409	1
	14.1396	1
	14.1384	0
	14.1372	2
	14.136	1
	14.1348	1
	14.1335	1
	14.1323	0
	14.1311	4
	14.1299	3
	14.1286	2
	14.1274	1
	14.1262	3
	14.125	3
	14.1237	4
	14.1225	0
	14.1213	0
	14.1201	1
	14.1189	1
	14.1176	0
	14.1164	0
	14.1152	3
	14.114	1
	14.1128	2
	14.1115	2
	14.1103	1
	14.1091	0
	14.1079	0
	14.1066	0
	14.1054	0
	14.1042	0
	14.103	1
	14.1018	2
	14.1005	2
	14.0993	1
	14.0981	0
	14.0969	3
	14.0956	3
	14.0944	3
	14.0932	2
	14.092	2
	14.0908	1
	14.0895	0
	14.0883	2
	14.0871	3
	14.0859	2
	14.0846	3
	14.0834	1
	14.0822	1
	14.081	3
	14.0798	3
	14.0785	2
	14.0773	4
	14.0761	4
	14.0749	2
	14.0737	3
	14.0724	1
	14.0712	2
	14.07	0
	14.0688	-1
	14.0675	2
	14.0663	1
	14.0651	2
	14.0639	0
	14.0626	0
	14.0614	1
	14.0602	2
	14.059	1
	14.0578	0
	14.0565	-1
	14.0553	0
	14.0541	0
	14.0529	0
	14.0517	0
	14.0504	3
	14.0492	2
	14.048	3
	14.0468	3
	14.0455	3
	14.0443	3
	14.0431	1
	14.0419	1
	14.0406	1
	14.0394	1
	14.0382	0
	14.037	-1
	14.0358	2
	14.0345	1
	14.0333	0
	14.0321	4
	14.0309	3
	14.0297	3
	14.0284	2
	14.0272	1
	14.026	1
	14.0248	4
	14.0235	4
	14.0223	3
	14.0211	0
	14.0199	2
	14.0186	0
	14.0174	1
	14.0162	6
	14.015	2
	14.0138	1
	14.0125	2
	14.0113	0
	14.0101	2
	14.0089	1
	14.0076	0
	14.0064	2
	14.0052	1
	14.004	1
	14.0028	4
	14.0015	4
	14.0003	3
	13.9991	2
	13.9979	0
	13.9967	3
	13.9954	3
	13.9942	1
	13.993	1
	13.9918	4
	13.9905	1
	13.9893	4
	13.9881	3
	13.9869	5
	13.9856	0
	13.9844	2
	13.9832	2
	13.982	2
	13.9808	2
	13.9795	1
	13.9783	1
	13.9771	2
	13.9759	2
	13.9747	4
	13.9734	5
	13.9722	4
	13.971	4
	13.9698	5
	13.9685	1
	13.9673	0
	13.9661	0
	13.9649	0
	13.9637	2
	13.9624	2
	13.9612	2
	13.96	3
	13.9588	1
	13.9575	0
	13.9563	2
	13.9551	1
	13.9539	3
	13.9527	4
	13.9514	1
	13.9502	2
	13.949	0
	13.9478	0
	13.9466	1
	13.9453	0
	13.9441	1
	13.9429	1
	13.9417	1
	13.9404	6
	13.9392	2
	13.938	1
	13.9368	1
	13.9355	2
	13.9343	0
	13.9331	1
	13.9319	4
	13.9307	1
	13.9294	2
	13.9282	0
	13.927	0
	13.9258	3
	13.9245	5
	13.9233	2
	13.9221	0
	13.9209	1
	13.9197	2
	13.9184	0
	13.9172	0
	13.916	0
	13.9148	0
	13.9136	3
	13.9123	4
	13.9111	3
	13.9099	1
	13.9087	0
	13.9074	1
	13.9062	1
	13.905	0
	13.9038	1
	13.9025	1
	13.9013	0
	13.9001	-2
	13.8989	-1
	13.8977	1
	13.8964	3
	13.8952	3
	13.894	3
	13.8928	4
	13.8916	3
	13.8903	0
	13.8891	2
	13.8879	3
	13.8867	0
	13.8854	0
	13.8842	0
	13.883	0
	13.8818	1
	13.8805	0
	13.8793	3
	13.8781	1
	13.8769	0
	13.8757	1
	13.8744	2
	13.8732	1
	13.872	1
	13.8708	1
	13.8696	1
	13.8683	2
	13.8671	0
	13.8659	1
	13.8647	1
	13.8634	0
	13.8622	1
	13.861	3
	13.8598	1
	13.8585	-1
	13.8573	0
	13.8561	1
	13.8549	0
	13.8537	0
	13.8524	0
	13.8512	5
	13.85	3
	13.8488	2
	13.8476	3
	13.8463	3
	13.8451	2
	13.8439	2
	13.8427	1
	13.8414	1
	13.8402	2
	13.839	4
	13.8378	5
	13.8366	5
	13.8353	1
	13.8341	4
	13.8329	5
	13.8317	4
	13.8305	5
	13.8292	3
	13.828	1
	13.8268	0
	13.8256	2
	13.8243	2
	13.8231	0
	13.8219	2
	13.8207	4
	13.8194	3
	13.8182	3
	13.817	2
	13.8158	3
	13.8146	2
	13.8133	3
	13.8121	1
	13.8109	0
	13.8097	2
	13.8085	3
	13.8072	1
	13.806	4
	13.8048	0
	13.8036	1
	13.8023	1
	13.8011	3
	13.7999	4
	13.7987	3
	13.7974	4
	13.7962	3
	13.795	1
	13.7938	4
	13.7926	4
	13.7913	2
	13.7901	0
	13.7889	0
	13.7877	0
	13.7865	1
	13.7852	1
	13.784	4
	13.7828	4
	13.7816	2
	13.7803	3
	13.7791	2
	13.7779	2
	13.7767	1
	13.7754	2
	13.7742	3
	13.773	0
	13.7718	2
	13.7706	2
	13.7693	1
	13.7681	1
	13.7669	2
	13.7657	3
	13.7645	0
	13.7632	3
	13.762	2
	13.7608	0
	13.7596	0
	13.7583	3
	13.7571	1
	13.7559	1
	13.7547	0
	13.7535	2
	13.7522	4
	13.751	2
	13.7498	1
	13.7486	0
	13.7473	0
	13.7461	2
	13.7449	2
	13.7437	2
	13.7424	2
	13.7412	0
	13.74	1
	13.7388	0
	13.7376	1
[truncated: 14,386 more rows]

## Sheet: Figure S5
Figure S5
	Es-MD		E-IP-SS		C-IP-SS
	Elution Volume(mL)	Intensity (a.u.)	Elution Volume(mL)	Intensity (a.u.)	Elution Volume(mL)	Intensity (a.u.)
	0	1.0977	0	1.10119	0	13.3784
	0.00333333	1.03045	0.00333333	1.03351	0.00333333	12.5618
	0.00666667	0.46142	0.00666667	0.462757	0.00666667	5.62619
	0.01	-5.01126e-05	0.01	-5.01126e-05	0.01	5.01126e-05
	0.0133333	-0.00020045	0.0133333	-0.000183746	0.0133333	0.000267267
	0.0166667	-0.000501126	0.0166667	-0.000417605	0.0166667	0.000768393
	0.02	-0.000851914	0.02	-0.000751689	0.02	0.00153679
	0.0233333	-0.00100225	0.0233333	-0.00111918	0.0233333	0.00227177
	0.0266667	-0.000918731	0.0266667	-0.00148667	0.0266667	0.00287312
	0.03	-0.000734985	0.03	-0.00193769	0.03	0.00337425
	0.0333333	-0.000785097	0.0333333	-0.00245552	0.0333333	0.00392549
	0.0366667	-0.00121941	0.0366667	-0.00302346	0.0366667	0.00459366
	0.04	-0.00183746	0.04	-0.00377515	0.04	0.0051616
	0.0433333	-0.00243881	0.0433333	-0.00469388	0.0433333	0.00559591
	0.0466667	-0.00283971	0.0466667	-0.00572954	0.0466667	0.00587988
	0.05	-0.00310698	0.05	-0.00663157	0.05	0.00616385
	0.0533333	-0.00322391	0.0533333	-0.00729974	0.0533333	0.00658145
	0.0566667	-0.00332414	0.0566667	-0.00781757	0.0566667	0.00728303
	0.06	-0.00350788	0.06	-0.00820176	0.06	0.00825188
	0.0633333	-0.00372504	0.0633333	-0.00855255	0.0633333	0.00957151
	0.0666667	-0.00379185	0.0666667	-0.00900356	0.0666667	0.0112419
	0.07	-0.00324062	0.07	-0.00965503	0.07	0.0131128
	0.0733333	-0.00210473	0.0733333	-0.0103733	0.0733333	0.0148667
	0.0766667	-0.000751689	0.0766667	-0.0110081	0.0766667	0.0161864
	0.08	0.000668168	0.08	-0.011409	0.08	0.0172889
	0.0833333	0.00220496	0.0833333	-0.0114591	0.0833333	0.0187254
	0.0866667	0.00402571	0.0866667	-0.0113255	0.0866667	0.0207466
	0.09	0.00591329	0.09	-0.0112252	0.09	0.0231854
	0.0933333	0.00741667	0.0933333	-0.0114257	0.0933333	0.0254906
	0.0966667	0.00848573	0.0966667	-0.0120103	0.0966667	0.0274116
	0.1	0.00937106	0.1	-0.0129123	0.1	0.0289317
	0.103333	0.01039	0.103333	-0.013948	0.103333	0.0302847
	0.106667	0.0113923	0.106667	-0.0148166	0.106667	0.0315709
	0.11	0.012027	0.11	-0.015418	0.11	0.0328739
	0.113333	0.0123444	0.113333	-0.0156351	0.113333	0.0342436
	0.116667	0.0125783	0.116667	-0.0157855	0.116667	0.0355799
	0.12	0.0131462	0.12	-0.0161697	0.12	0.0368495
	0.123333	0.0139647	0.123333	-0.0169715	0.123333	0.0379686
	0.126667	0.0146162	0.126667	-0.0180739	0.126667	0.0391212
	0.13	0.0148667	0.13	-0.0192599	0.13	0.0402905
	0.133333	0.0146162	0.133333	-0.0203457	0.133333	0.0415099
	0.136667	0.0140816	0.136667	-0.021231	0.136667	0.0427795
	0.14	0.013497	0.14	-0.0218658	0.14	0.0438485
	0.143333	0.0130293	0.143333	-0.02225	0.143333	0.0447506
	0.146667	0.0127286	0.146667	-0.0225841	0.146667	0.0453853
	0.15	0.0126618	0.15	-0.0230184	0.15	0.045686
	0.153333	0.0126117	0.153333	-0.0237033	0.153333	0.0457194
	0.156667	0.0123778	0.156667	-0.0245886	0.156667	0.045519
	0.16	0.0119101	0.16	-0.0254572	0.16	0.0453185
	0.163333	0.0112753	0.163333	-0.0261254	0.163333	0.0451348
	0.166667	0.0106907	0.166667	-0.0264428	0.166667	0.0450011
	0.17	0.0101227	0.17	-0.0265597	0.17	0.044951
	0.173333	0.00938776	0.173333	-0.0267935	0.173333	0.0451849
	0.176667	0.00828528	0.176667	-0.0271276	0.176667	0.0455858
	0.18	0.0067652	0.18	-0.0275619	0.18	0.0460201
	0.183333	0.00497785	0.183333	-0.0278626	0.183333	0.0463709
	0.186667	0.00320721	0.186667	-0.0280464	0.186667	0.0466882
	0.19	0.00188758	0.19	-0.0282301	0.19	0.0469555
	0.193333	0.001186	0.193333	-0.0283637	0.193333	0.0470724
	0.196667	0.000868618	0.196667	-0.0282802	0.196667	0.0469221
	0.2	0.000534534	0.2	-0.0279962	0.2	0.046705
	0.203333	-0.000133634	0.203333	-0.0277791	0.203333	0.0468219
	0.206667	-0.00101896	0.206667	-0.0278292	0.206667	0.0474065
	0.21	-0.00187087	0.21	-0.0281633	0.21	0.0482918
	0.213333	-0.00245552	0.213333	-0.0285642	0.213333	0.0490268
	0.216667	-0.00263926	0.216667	-0.0288148	0.216667	0.0493943
	0.22	-0.00255574	0.22	-0.0288816	0.22	0.0494277
	0.223333	-0.00260585	0.223333	-0.0287312	0.223333	0.0493609
	0.226667	-0.00312369	0.226667	-0.028631	0.226667	0.0494444
	0.23	-0.00402571	0.23	-0.0288148	0.23	0.049862
	0.233333	-0.00506137	0.233333	-0.0293159	0.233333	0.0505636
	0.236667	-0.0059467	0.236667	-0.0297669	0.236667	0.0512485
	0.24	-0.00659816	0.24	-0.0298003	0.24	0.0516494
	0.243333	-0.00686543	0.243333	-0.0295163	0.243333	0.0518331
	0.246667	-0.00678191	0.246667	-0.0292491	0.246667	0.0522507
	0.25	-0.00678191	0.25	-0.0292825	0.25	0.0531862
	0.253333	-0.0071661	0.253333	-0.0295831	0.253333	0.0545225
	0.256667	-0.00788438	0.256667	-0.0299172	0.256667	0.0557586
	0.26	-0.00855255	0.26	-0.0300676	0.26	0.0565103
	0.263333	-0.008753	0.263333	-0.0297335	0.263333	0.0568611
	0.266667	-0.00865278	0.266667	-0.0289651	0.266667	0.0571785
	0.27	-0.00845233	0.27	-0.0280129	0.27	0.0576963
	0.273333	-0.00830199	0.273333	-0.0272279	0.273333	0.0584981
	0.276667	-0.00825188	0.276667	-0.0266098	0.276667	0.0593834
	0.28	-0.0083354	0.28	-0.0259917	0.28	0.0602688
	0.283333	-0.00871959	0.283333	-0.0253904	0.283333	0.0609536
	0.286667	-0.00937106	0.286667	-0.024906	0.286667	0.0613545
	0.29	-0.0100893	0.29	-0.0246554	0.29	0.0615216
	0.293333	-0.0105404	0.293333	-0.0245051	0.293333	0.0618557
	0.296667	-0.0106239	0.296667	-0.0242879	0.296667	0.0625238
	0.3	-0.0106406	0.3	-0.0239538	0.3	0.0635261
	0.303333	-0.0108243	0.303333	-0.0234861	0.303333	0.0646453
	0.306667	-0.0112753	0.306667	-0.0228681	0.306667	0.0655974
	0.31	-0.0116929	0.31	-0.0220328	0.31	0.0663825
	0.313333	-0.0118433	0.313333	-0.0210306	0.313333	0.0669504
	0.316667	-0.0116762	0.316667	-0.020162	0.316667	0.0674516
	0.32	-0.0114257	0.32	-0.019594	0.32	0.0680529
	0.323333	-0.0113923	0.323333	-0.0193602	0.323333	0.0687712
	0.326667	-0.0116094	0.326667	-0.019143	0.326667	0.0695062
	0.33	-0.0119936	0.33	-0.0185918	0.33	0.0701409
	0.333333	-0.0123444	0.333333	-0.0177399	0.333333	0.0707256
	0.336667	-0.0126117	0.336667	-0.0167543	0.336667	0.0712267
	0.34	-0.0128288	0.34	-0.0158523	0.34	0.0715775
	0.343333	-0.013046	0.343333	-0.0152008	0.343333	0.0717111
	0.346667	-0.0132798	0.346667	-0.01485	0.346667	0.0718448
	0.35	-0.0134636	0.35	-0.0146997	0.35	0.0723793
	0.353333	-0.013497	0.353333	-0.0144491	0.353333	0.0734317
	0.356667	-0.0134135	0.356667	-0.0137308	0.356667	0.0747513
	0.36	-0.0132798	0.36	-0.0126785	0.36	0.0759039
	0.363333	-0.0133634	0.363333	-0.0116762	0.363333	0.0769061
	0.366667	-0.0139313	0.366667	-0.0109914	0.366667	0.0777581
	0.37	-0.0148333	0.37	-0.0105237	0.37	0.0786434
	0.373333	-0.0156853	0.373333	-0.0100225	0.373333	0.0792949
	0.376667	-0.016036	0.376667	-0.00930424	0.376667	0.079679
	0.38	-0.0157688	0.38	-0.00841892	0.38	0.0797626
	0.383333	-0.0152509	0.383333	-0.00751689	0.383333	0.0798962
	0.386667	-0.0148834	0.386667	-0.00671509	0.386667	0.0802804
	0.39	-0.0149503	0.39	-0.00601351	0.39	0.0808984
	0.393333	-0.0154848	0.393333	-0.00537875	0.393333	0.0815499
	0.396667	-0.0160694	0.396667	-0.0047774	0.396667	0.0821513
	0.4	-0.016487	0.4	-0.00400901	0.4	0.0828194
	0.403333	-0.0165038	0.403333	-0.00309028	0.403333	0.0835377
	0.406667	-0.0161363	0.406667	-0.00208802	0.406667	0.0842393
	0.41	-0.0156853	0.41	-0.00113589	0.41	0.0848072
	0.413333	-0.0155516	0.413333	-0.000417605	0.413333	0.0852582
	0.416667	-0.0158857	0.416667	0.000217155	0.416667	0.0856926
	0.42	-0.0165873	0.42	0.00083521	0.42	0.0862438
	0.423333	-0.0171552	0.423333	0.00152008	0.423333	0.086912
	0.426667	-0.0173223	0.426667	0.00225507	0.426667	0.0877138
	0.43	-0.0174058	0.43	0.00307357	0.43	0.0886826
	0.433333	-0.0177064	0.433333	0.00400901	0.433333	0.0897851
	0.436667	-0.0183746	0.436667	0.00507808	0.436667	0.0908876
	0.44	-0.0190261	0.44	0.00628078	0.44	0.09199
	0.443333	-0.0192265	0.443333	0.00753359	0.443333	0.0929589
	0.446667	-0.018976	0.446667	0.00881982	0.446667	0.0937774
	0.45	-0.0186252	0.45	0.0101227	0.45	0.094479
	0.453333	-0.018692	0.453333	0.0113255	0.453333	0.0950636
	0.456667	-0.0192098	0.456667	0.0124446	0.456667	0.0956483
	0.46	-0.0198112	0.46	0.0134803	0.46	0.0961327
	0.463333	-0.0202455	0.463333	0.0144658	0.463333	0.0965837
	0.466667	-0.0204794	0.466667	0.0154681	0.466667	0.0969512
	0.47	-0.0206965	0.47	0.0164202	0.47	0.0973521
	0.473333	-0.0209471	0.473333	0.0175561	0.473333	0.09792
	0.476667	-0.0211976	0.476667	0.0190261	0.476667	0.0986717
	0.48	-0.0213814	0.48	0.0208134	0.48	0.0994902
	0.483333	-0.0214482	0.483333	0.0226342	0.483333	0.100392
	0.486667	-0.0214816	0.486667	0.0240875	0.486667	0.101344
	0.49	-0.0214816	0.49	0.0251398	0.49	0.102397
	0.493333	-0.0215651	0.493333	0.0260753	0.493333	0.103399
	0.496667	-0.0216821	0.496667	0.0271443	0.496667	0.104268
	0.5	-0.0217155	0.5	0.0282468	0.5	0.105019
	0.503333	-0.0215484	0.503333	0.0292658	0.503333	0.105721
	0.506667	-0.0212477	0.506667	0.0302012	0.506667	0.106406
	0.51	-0.0211141	0.51	0.0312035	0.51	0.107007
	0.513333	-0.0211976	0.513333	0.0325398	0.513333	0.107525
	0.516667	-0.0213981	0.516667	0.0340599	0.516667	0.10806
	0.52	-0.0214983	0.52	0.0354797	0.52	0.108694
	0.523333	-0.0214649	0.523333	0.0367492	0.523333	0.109513
	0.526667	-0.0214315	0.526667	0.0379686	0.526667	0.110415
	0.53	-0.0216152	0.53	0.0393885	0.53	0.111116
	0.533333	-0.0218658	0.533333	0.0409921	0.533333	0.111584
	0.536667	-0.0222166	0.536667	0.0426625	0.536667	0.111885
	0.54	-0.0225006	0.54	0.0444833	0.54	0.112302
	0.543333	-0.0227344	0.543333	0.0465045	0.543333	0.113071
	0.546667	-0.0228179	0.546667	0.0486593	0.546667	0.11409
	0.55	-0.022701	0.55	0.050597	0.55	0.115125
	0.553333	-0.0225674	0.553333	0.0521338	0.553333	0.115961
	0.556667	-0.0225841	0.556667	0.0533031	0.556667	0.116645
	0.56	-0.0228513	0.56	0.0545225	0.56	0.11718
	0.563333	-0.022985	0.563333	0.0560259	0.563333	0.117631
	0.566667	-0.0228513	0.566667	0.0577631	0.566667	0.118049
	0.57	-0.0226175	0.57	0.059467	0.57	0.118483
	0.573333	-0.0226843	0.573333	0.0609369	0.573333	0.119068
	0.576667	-0.023152	0.576667	0.06229	0.576667	0.119869
	0.58	-0.0237701	0.58	0.0637098	0.58	0.120888
	0.583333	-0.0242712	0.583333	0.0653134	0.583333	0.12179
	0.586667	-0.0244717	0.586667	0.0670674	0.586667	0.122425
	0.59	-0.0245886	0.59	0.0689215	0.59	0.122809
	0.593333	-0.0247055	0.593333	0.0707757	0.593333	0.123193
	0.596667	-0.0248726	0.596667	0.0725463	0.596667	0.123778
	0.6	-0.024906	0.6	0.07415	0.6	0.124513
	0.603333	-0.0247389	0.603333	0.07567	0.603333	0.125248
	0.606667	-0.0246053	0.606667	0.0772068	0.606667	0.12585
	0.61	-0.0246387	0.61	0.0787937	0.61	0.126568
	0.613333	-0.0247389	0.613333	0.0804808	0.613333	0.127403
	0.616667	-0.0248224	0.616667	0.0822849	0.616667	0.128372
	0.62	-0.0248057	0.62	0.0842393	0.62	0.129391
	0.623333	-0.0247556	0.623333	0.0862271	0.623333	0.130293
	0.626667	-0.0248057	0.626667	0.0882149	0.626667	0.131245
	0.63	-0.025073	0.63	0.090186	0.63	0.132063
	0.633333	-0.025524	0.633333	0.0923742	0.633333	0.132748
	0.636667	-0.0259917	0.636667	0.0946293	0.636667	0.133149
	0.64	-0.0263592	0.64	0.0967006	0.64	0.133249
	0.643333	-0.0265931	0.643333	0.0985715	0.643333	0.133233
	0.646667	-0.0267434	0.646667	0.100292	0.646667	0.13335
	0.65	-0.0268437	0.65	0.102013	0.65	0.133984
	0.653333	-0.0268604	0.653333	0.103716	0.653333	0.134953
	0.656667	-0.0268269	0.656667	0.10552	0.656667	0.135956
	0.66	-0.0269272	0.66	0.107558	0.66	0.13669
	0.663333	-0.0271777	0.663333	0.109897	0.663333	0.137342
	0.666667	-0.0275118	0.666667	0.112369	0.666667	0.138144
	0.67	-0.0276956	0.67	0.114691	0.67	0.139213
	0.673333	-0.0277958	0.673333	0.116762	0.673333	0.140415
	0.676667	-0.0278793	0.676667	0.11855	0.676667	0.141551
	0.68	-0.0280965	0.68	0.120304	0.68	0.142437
	0.683333	-0.028347	0.683333	0.122141	0.683333	0.142971
	0.686667	-0.028464	0.686667	0.124263	0.686667	0.143289
	0.69	-0.0283971	0.69	0.126401	0.69	0.143606
	0.693333	-0.02818	0.693333	0.128472	0.693333	0.14409
	0.696667	-0.0279962	0.696667	0.130543	0.696667	0.144725
	0.7	-0.0278626	0.7	0.132698	0.7	0.145293
	0.703333	-0.0277958	0.703333	0.134853	0.703333	0.145677
	0.706667	-0.0278292	0.706667	0.136757	0.706667	0.145945
	0.71	-0.0280464	0.71	0.138478	0.71	0.146229
	0.713333	-0.0284473	0.713333	0.140265	0.713333	0.146696
	0.716667	-0.028915	0.716667	0.14247	0.716667	0.147398
	0.72	-0.0292825	0.72	0.145009	0.72	0.148283
	0.723333	-0.0294996	0.723333	0.147648	0.723333	0.149419
	0.726667	-0.0297001	0.726667	0.150238	0.726667	0.150572
	0.73	-0.0300509	0.73	0.15271	0.73	0.151758
	0.733333	-0.0305687	0.733333	0.155349	0.733333	0.15281
	0.736667	-0.0311533	0.736667	0.158139	0.736667	0.153712
	0.74	-0.0316712	0.74	0.161112	0.74	0.154397
	0.743333	-0.0320721	0.743333	0.164019	0.743333	0.154781
	0.746667	-0.0322391	0.746667	0.166508	0.746667	0.155015
	0.75	-0.0321389	0.75	0.168328	0.75	0.155349
	0.753333	-0.0317547	0.753333	0.169665	0.753333	0.156051
	0.756667	-0.0314373	0.756667	0.171051	0.756667	0.156953
	0.76	-0.0313538	0.76	0.172738	0.76	0.157938
	0.763333	-0.0315877	0.763333	0.174843	0.763333	0.158757
	0.766667	-0.0320052	0.766667	0.177265	0.766667	0.159475
	0.77	-0.0323895	0.77	0.179737	0.77	0.16021
	0.773333	-0.0326901	0.773333	0.182293	0.773333	0.160978
	0.776667	-0.032924	0.776667	0.185016	0.776667	0.161847
	0.78	-0.033091	0.78	0.188006	0.78	0.162565
	0.783333	-0.0332247	0.783333	0.191163	0.783333	0.163116
	0.786667	-0.0333917	0.786667	0.194186	0.786667	0.163501
	0.79	-0.0335922	0.79	0.196775	0.79	0.163768
	0.793333	-0.0337592	0.793333	0.198747	0.793333	0.164102
	0.796667	-0.0337926	0.796667	0.200367	0.796667	0.16462
	0.8	-0.0338928	0.8	0.201987	0.8	0.165422
	0.803333	-0.0341935	0.803333	0.204025	0.803333	0.166457
	0.806667	-0.0347949	0.806667	0.206531	0.806667	0.167409
	0.81	-0.0353795	0.81	0.20932	0.81	0.168228
	0.813333	-0.0355131	0.813333	0.212143	0.813333	0.16893
	0.816667	-0.0352292	0.816667	0.2149	0.816667	0.169715
	0.82	-0.0347949	0.82	0.217472	0.82	0.17055
	0.823333	-0.0346278	0.823333	0.219911	0.823333	0.171335
	0.826667	-0.0346612	0.826667	0.222233	0.826667	0.172003
	0.83	-0.034728	0.83	0.224688	0.83	0.172621
	0.833333	-0.0346445	0.833333	0.227394	0.833333	0.173323
	0.836667	-0.0346111	0.836667	0.230318	0.836667	0.174008
	0.84	-0.0348116	0.84	0.233274	0.84	0.174509
	0.843333	-0.0352793	0.843333	0.236147	0.843333	0.174726
	0.846667	-0.0358138	0.846667	0.238837	0.846667	0.174943
	0.85	-0.0363149	0.85	0.241443	0.85	0.175361
	0.853333	-0.0366657	0.853333	0.244115	0.853333	0.176146
	0.856667	-0.0368161	0.856667	0.246905	0.856667	0.177065
	0.86	-0.0367994	0.86	0.249878	0.86	0.17795
	0.863333	-0.0367158	0.863333	0.252985	0.863333	0.178618
	0.866667	-0.0366657	0.866667	0.256025	0.866667	0.179169
	0.87	-0.0366323	0.87	0.258848	0.87	0.179771
	0.873333	-0.0366323	0.873333	0.261371	0.873333	0.180572
	0.876667	-0.0367659	0.876667	0.263809	0.876667	0.181575
	0.88	-0.0370666	0.88	0.266399	0.88	0.182527
	0.883333	-0.0373339	0.883333	0.269155	0.883333	0.183362
	0.886667	-0.0374007	0.886667	0.271894	0.886667	0.184064
	0.89	-0.0372838	0.89	0.2744	0.89	0.184832
	0.893333	-0.037217	0.893333	0.276655	0.893333	0.185534
	0.896667	-0.0373005	0.896667	0.278977	0.896667	0.185968
	0.9	-0.0374174	0.9	0.281483	0.9	0.186218
	0.903333	-0.0375343	0.903333	0.284139	0.903333	0.186486
	0.906667	-0.037668	0.906667	0.286861	0.906667	0.187054
	0.91	-0.0379854	0.91	0.289617	0.91	0.187789
	0.913333	-0.0384531	0.913333	0.292574	0.913333	0.18849
	0.916667	-0.0389375	0.916667	0.295915	0.916667	0.189058
	0.92	-0.0391881	0.92	0.299323	0.92	0.189476
	0.923333	-0.0392215	0.923333	0.302647	0.923333	0.189994
	0.926667	-0.0391212	0.926667	0.305754	0.926667	0.190578
	0.93	-0.0389876	0.93	0.308877	0.93	0.191363
	0.933333	-0.0388874	0.933333	0.312018	0.933333	0.192249
	0.936667	-0.0388874	0.936667	0.315058	0.936667	0.193251
	0.94	-0.0391714	0.94	0.317914	0.94	0.19432
	0.943333	-0.0397894	0.943333	0.320654	0.943333	0.195439
	0.946667	-0.0404743	0.946667	0.323427	0.946667	0.196425
	0.95	-0.0409754	0.95	0.326216	0.95	0.197126
	0.953333	-0.0411257	0.953333	0.329089	0.953333	0.197561
	0.956667	-0.0411424	0.956667	0.331929	0.956667	0.197895
	0.96	-0.0411759	0.96	0.334869	0.96	0.198279
	0.963333	-0.0412928	0.963333	0.337859	0.963333	0.198747
	0.966667	-0.0415099	0.966667	0.340883	0.966667	0.199381
	0.97	-0.0417939	0.97	0.343789	0.97	0.200166
	0.973333	-0.0420445	0.973333	0.346328	0.973333	0.200985
	0.976667	-0.0421113	0.976667	0.348567	0.976667	0.201603
	0.98	-0.0418774	0.98	0.350738	0.98	0.202004
	0.983333	-0.0414598	0.983333	0.353327	0.983333	0.202422
	0.986667	-0.0410422	0.986667	0.356401	0.986667	0.203156
	0.99	-0.0408919	0.99	0.359842	0.99	0.204159
	0.993333	-0.0409754	0.993333	0.3633	0.993333	0.205228
	0.996667	-0.0414598	0.996667	0.36649	0.996667	0.20618
	1	-0.0421614	1	0.369413	1	0.206932
	1.00333	-0.0429465	1.00333	0.372287	1.00333	0.207416
	1.00667	-0.043481	1.00667	0.37531	1.00667	0.20765
	1.01	-0.0435646	1.01	0.378434	1.01	0.207817
	1.01333	-0.0434643	1.01333	0.381541	1.01333	0.208134
	1.01667	-0.0433975	1.01667	0.384464	1.01667	0.208819
	1.02	-0.0436481	1.02	0.387203	1.02	0.209771
	1.02333	-0.0440824	1.02333	0.389893	1.02333	0.210824
	1.02667	-0.0446336	1.02667	0.392649	1.02667	0.211743
	1.03	-0.0450512	1.03	0.395756	1.03	0.212461
	1.03333	-0.0451348	1.03333	0.399047	1.03333	0.213179
	1.03667	-0.0448675	1.03667	0.402304	1.03667	0.214048
	1.04	-0.0443998	1.04	0.405428	1.04	0.215183
	1.04333	-0.0441492	1.04333	0.408501	1.04333	0.216353
	1.04667	-0.0443998	1.04667	0.411809	1.04667	0.217489
	1.05	-0.0450679	1.05	0.415434	1.05	0.218474
	1.05333	-0.045853	1.05333	0.419259	1.05333	0.219176
	1.05667	-0.0463542	1.05667	0.4228	1.05667	0.219627
	1.06	-0.0466381	1.06	0.425723	1.06	0.219861
	1.06333	-0.0468887	1.06333	0.428062	1.06333	0.220078
	1.06667	-0.0472562	1.06667	0.430217	1.06667	0.220362
	1.07	-0.0475402	1.07	0.432589	1.07	0.220629
	1.07333	-0.0475736	1.07333	0.435345	1.07333	0.220946
	1.07667	-0.0474399	1.07667	0.438302	1.07667	0.221448
	1.08	-0.0472896	1.08	0.441325	1.08	0.222283
	1.08333	-0.0472562	1.08333	0.444465	1.08333	0.223268
	1.08667	-0.0472896	1.08667	0.447739	1.08667	0.22402
	1.09	-0.0473564	1.09	0.45113	1.09	0.224438
	1.09333	-0.0474566	1.09333	0.454538	1.09333	0.224671
	1.09667	-0.0473564	1.09667	0.457896	1.09667	0.225056
	1.1	-0.047156	1.1	0.461086	1.1	0.225857
	1.10333	-0.0468219	1.10333	0.464093	1.10333	0.226993
	1.10667	-0.0467384	1.10667	0.466966	1.10667	0.228179
	1.11	-0.047156	1.11	0.469722	1.11	0.229015
	1.11333	-0.0478742	1.11333	0.472445	1.11333	0.229399
	1.11667	-0.0486092	1.11667	0.475251	1.11667	0.229582
	1.12	-0.0490937	1.12	0.478124	1.12	0.22995
	1.12333	-0.049244	1.12333	0.480998	1.12333	0.230668
	1.12667	-0.0491772	1.12667	0.483921	1.12667	0.23152
	1.13	-0.04896	1.13	0.487061	1.13	0.232255
	1.13333	-0.0487763	1.13333	0.490368	1.13333	0.232806
	1.13667	-0.0486259	1.13667	0.493592	1.13667	0.233258
	1.14	-0.0485424	1.14	0.496432	1.14	0.233976
	1.14333	-0.0483754	1.14333	0.499121	1.14333	0.235095
	1.14667	-0.0481916	1.14667	0.501928	1.14667	0.236331
	1.15	-0.0481081	1.15	0.504935	1.15	0.237166
	1.15333	-0.048225	1.15333	0.508125	1.15333	0.237517
	1.15667	-0.0484923	1.15667	0.511366	1.15667	0.237717
	1.16	-0.0488431	1.16	0.51469	1.16	0.238219
	1.16333	-0.0492106	1.16333	0.517997	1.16333	0.239104
	1.16667	-0.049695	1.16667	0.521271	1.16667	0.240106
	1.17	-0.0503966	1.17	0.524378	1.17	0.241025
	1.17333	-0.0510982	1.17333	0.527419	1.17333	0.24171
	1.17667	-0.0515325	1.17667	0.530409	1.17667	0.242077
	1.18	-0.0515492	1.18	0.533332	1.18	0.242027
	1.18333	-0.0513821	1.18333	0.536188	1.18333	0.241727
	1.18667	-0.0512819	1.18667	0.539045	1.18667	0.24156
	1.19	-0.0514322	1.19	0.542001	1.19	0.24176
	1.19333	-0.0515826	1.19333	0.545108	1.19333	0.242278
	1.19667	-0.0515826	1.19667	0.548115	1.19667	0.242979
	1.2	-0.0513821	1.2	0.551088	1.2	0.243848
	1.20333	-0.0510982	1.20333	0.554062	1.20333	0.244917
	1.20667	-0.0510313	1.20667	0.557286	1.20667	0.246237
	1.21	-0.0513988	1.21	0.560743	1.21	0.247556
	1.21333	-0.0521338	1.21333	0.564101	1.21333	0.248592
	1.21667	-0.052969	1.21667	0.567108	1.21667	0.249193
	1.22	-0.053537	1.22	0.56978	1.22	0.249494
	1.22333	-0.0536539	1.22333	0.572654	1.22333	0.249845
	1.22667	-0.0533699	1.22667	0.576061	1.22667	0.250379
	1.23	-0.0530525	1.23	0.579719	1.23	0.251181
	1.23333	-0.0528521	1.23333	0.583261	1.23333	0.252117
	1.23667	-0.0528187	1.23667	0.586418	1.23667	0.253152
	1.24	-0.0528187	1.24	0.589157	1.24	0.254054
	1.24333	-0.0528688	1.24333	0.591563	1.24333	0.254839
	1.24667	-0.0531194	1.24667	0.593634	1.24667	0.255491
	1.25	-0.0536038	1.25	0.595689	1.25	0.256259
	1.25333	-0.0542887	1.25333	0.598044	1.25333	0.257245
	1.25667	-0.0548733	1.25667	0.600884	1.25667	0.258247
	1.26	-0.0552074	1.26	0.604141	1.26	0.259032
	1.26333	-0.0552241	1.26333	0.607465	1.26333	0.259433
	1.26667	-0.0549735	1.26667	0.610689	1.26667	0.25975
	1.27	-0.054606	1.27	0.613512	1.27	0.260285
	1.27333	-0.0543054	1.27333	0.616135	1.27333	0.260986
	1.27667	-0.0543054	1.27667	0.618857	1.27667	0.261721
	1.28	-0.0546394	1.28	0.621931	1.28	0.262223
	1.28333	-0.0550905	1.28333	0.625222	1.28333	0.262624
	1.28667	-0.0553911	1.28667	0.628395	1.28667	0.262958
	1.29	-0.0554747	1.29	0.631185	1.29	0.263175
	1.29333	-0.0554914	1.29333	0.633574	1.29333	0.263509
	1.29667	-0.0555248	1.29667	0.635896	1.29667	0.26396
	1.3	-0.0555916	1.3	0.638334	1.3	0.264494
	1.30333	-0.0555415	1.30333	0.640974	1.30333	0.264945
	1.30667	-0.0555081	1.30667	0.643696	1.30667	0.265229
	1.31	-0.0555749	1.31	0.646436	1.31	0.265664
	1.31333	-0.0558422	1.31333	0.649209	1.31333	0.266465
	1.31667	-0.0561094	1.31667	0.651982	1.31667	0.267735
	1.32	-0.0561762	1.32	0.655005	1.32	0.269138
	1.32333	-0.056076	1.32333	0.658229	1.32333	0.270374
	1.32667	-0.056076	1.32667	0.661603	1.32667	0.271276
	1.33	-0.0563934	1.33	0.664727	1.33	0.271811
	1.33333	-0.0569446	1.33333	0.667316	1.33333	0.272162
	1.33667	-0.0575293	1.33667	0.669521	1.33667	0.272496
	1.34	-0.0578968	1.34	0.671609	1.34	0.272947
	1.34333	-0.0580304	1.34333	0.673964	1.34333	0.273531
	1.34667	-0.0581306	1.34667	0.676687	1.34667	0.27425
	1.35	-0.0583311	1.35	0.679828	1.35	0.275168
	1.35333	-0.058615	1.35333	0.683335	1.35333	0.276304
	1.35667	-0.0588656	1.35667	0.687127	1.35667	0.27759
	1.36	-0.058899	1.36	0.690936	1.36	0.278944
	1.36333	-0.0588155	1.36333	0.69436	1.36333	0.280163
	1.36667	-0.0587654	1.36667	0.696983	1.36667	0.281115
	1.37	-0.0586986	1.37	0.69877	1.37	0.281683
	1.37333	-0.0584814	1.37333	0.700173	1.37333	0.281817
	1.37667	-0.0580471	1.37667	0.701961	1.37667	0.281833
	1.38	-0.0577798	1.38	0.704533	1.38	0.281934
	1.38333	-0.057997	1.38333	0.707507	1.38333	0.282234
	1.38667	-0.0587153	1.38667	0.710296	1.38667	0.282652
	1.39	-0.059467	1.39	0.712635	1.39	0.283103
	1.39333	-0.0600182	1.39333	0.714789	1.39333	0.283671
	1.39667	-0.0603189	1.39667	0.717195	1.39667	0.284356
	1.4	-0.0604024	1.4	0.720001	1.4	0.285124
	1.40333	-0.0602688	1.40333	0.723208	1.40333	0.285709
	1.40667	-0.0600015	1.40667	0.726516	1.40667	0.286009
	1.41	-0.0598178	1.41	0.729639	1.41	0.286277
	1.41333	-0.0600182	1.41333	0.732446	1.41333	0.286677
	1.41667	-0.0604692	1.41667	0.735068	1.41667	0.287296
	1.42	-0.0608534	1.42	0.737657	1.42	0.288031
	1.42333	-0.0609536	1.42333	0.740397	1.42333	0.288699
	1.42667	-0.06082	1.42667	0.74332	1.42667	0.289467
	1.43	-0.0606196	1.43	0.746427	1.43	0.290436
	1.43333	-0.0605694	1.43333	0.749434	1.43333	0.291488
	1.43667	-0.0606363	1.43667	0.75209	1.43667	0.292357
	1.44	-0.0607365	1.44	0.754245	1.44	0.292858
	1.44333	-0.0607866	1.44333	0.756082	1.44333	0.293075
	1.44667	-0.0606697	1.44667	0.75802	1.44667	0.293209
	1.45	-0.0605193	1.45	0.760392	1.45	0.293443
	1.45333	-0.0605026	1.45333	0.763081	1.45333	0.293727
	1.45667	-0.0608367	1.45667	0.765888	1.45667	0.293994
	1.46	-0.0614381	1.46	0.768627	1.46	0.294378
	1.46333	-0.0621062	1.46333	0.77125	1.46333	0.295046
	1.46667	-0.0626074	1.46667	0.773856	1.46667	0.296132
	1.47	-0.0629414	1.47	0.776294	1.47	0.297385
	1.47333	-0.0632087	1.47333	0.77865	1.47333	0.298588
	1.47667	-0.0633757	1.47667	0.780871	1.47667	0.299389
	1.48	-0.063359	1.48	0.783026	1.48	0.299774
	1.48333	-0.0631252	1.48333	0.784997	1.48333	0.299991
	1.48667	-0.0628078	1.48667	0.786968	1.48667	0.300475
	1.49	-0.0626909	1.49	0.78899	1.49	0.301377
	1.49333	-0.0628913	1.49333	0.791044	1.49333	0.302563
	1.49667	-0.0632922	1.49667	0.792999	1.49667	0.303532
	1.5	-0.0636931	1.5	0.794986	1.5	0.304033
	1.50333	-0.0639604	1.50333	0.797191	1.50333	0.30425
	1.50667	-0.064094	1.50667	0.79973	1.50667	0.304434
	1.51	-0.0641608	1.51	0.80242	1.51	0.304768
	1.51333	-0.0641775	1.51333	0.804959	1.51333	0.305186
	1.51667	-0.0642277	1.51667	0.807264	1.51667	0.30567
	1.52	-0.064378	1.52	0.809285	1.52	0.306221
	1.52333	-0.0645116	1.52333	0.811223	1.52333	0.306656
	1.52667	-0.064545	1.52667	0.813361	1.52667	0.306973
	1.53	-0.0644114	1.53	0.8158	1.53	0.307274
	1.53333	-0.0642444	1.53333	0.818489	1.53333	0.307892
	1.53667	-0.0641608	1.53667	0.821028	1.53667	0.308944
	1.54	-0.0643279	1.54	0.823217	1.54	0.310214
	1.54333	-0.0646954	1.54333	0.825071	1.54333	0.3113
	1.54667	-0.0650295	1.54667	0.826825	1.54667	0.312051
	1.55	-0.0651798	1.55	0.828696	1.55	0.312502
	1.55333	-0.0650629	1.55333	0.83075	1.55333	0.312886
	1.55667	-0.064829	1.55667	0.832821	1.55667	0.313271
	1.56	-0.0647622	1.56	0.834843	1.56	0.313755
	1.56333	-0.0648624	1.56333	0.836897	1.56333	0.314273
	1.56667	-0.0651297	1.56667	0.838969	1.56667	0.314858
	1.57	-0.0652967	1.57	0.84109	1.57	0.315509
	1.57333	-0.0654638	1.57333	0.843161	1.57333	0.316244
	1.57667	-0.0657811	1.57667	0.845249	1.57667	0.317096
	1.58	-0.0661152	1.58	0.847371	1.58	0.317931
	1.58333	-0.0663157	1.58333	0.849509	1.58333	0.318733
	1.58667	-0.0661319	1.58667	0.851513	1.58667	0.319267
	1.59	-0.0656642	1.59	0.853284	1.59	0.319652
	1.59333	-0.0652967	1.59333	0.854904	1.59333	0.320019
	1.59667	-0.0652132	1.59667	0.856591	1.59667	0.320604
	1.6	-0.0652967	1.6	0.858429	1.6	0.321372
	1.60333	-0.0652967	1.60333	0.8603	1.60333	0.322191
	1.60667	-0.0651798	1.60667	0.862204	1.60667	0.322909
	1.61	-0.0651297	1.61	0.864526	1.61	0.323427
	1.61333	-0.0653134	1.61333	0.867316	1.61333	0.323861
	1.61667	-0.065564	1.61667	0.870757	1.61667	0.324346
	1.62	-0.0656809	1.62	0.87383	1.62	0.325047
	1.62333	-0.065731	1.62333	0.875835	1.62333	0.325832
	1.62667	-0.066015	1.62667	0.876503	1.62667	0.326651
	1.63	-0.0665495	1.63	0.87647	1.63	0.327352
	1.63333	-0.0670006	1.63333	0.876804	1.63333	0.328121
	1.63667	-0.0669671	1.63667	0.877889	1.63667	0.328906
	1.64	-0.0665996	1.64	0.879927	1.64	0.329641
	1.64333	-0.0663491	1.64333	0.882567	1.64333	0.330225
	1.64667	-0.0666498	1.64667	0.885557	1.64667	0.330626
	1.65	-0.0673179	1.65	0.888146	1.65	0.331127
	1.65333	-0.0679527	1.65333	0.889849	1.65333	0.331963
	1.65667	-0.0681531	1.65667	0.890668	1.65667	0.333132
	1.66	-0.0678859	1.66	0.891153	1.66	0.334251
	1.66333	-0.0675685	1.66333	0.891988	1.66333	0.334903
	1.66667	-0.0675685	1.66667	0.893291	1.66667	0.334986
	1.67	-0.0680529	1.67	0.894744	1.67	0.334852
	1.67333	-0.0687879	1.67333	0.895997	1.67333	0.334852
	1.67667	-0.0694227	1.67667	0.897149	1.67667	0.33522
	1.68	-0.069857	1.68	0.898502	1.68	0.335921
	1.68333	-0.0700741	1.68333	0.90029	1.68333	0.336723
	1.68667	-0.0700407	1.68667	0.902311	1.68667	0.337442
	1.69	-0.0698236	1.69	0.904148	1.69	0.337926
	1.69333	-0.069406	1.69333	0.905668	1.69333	0.338327
	1.69667	-0.0690719	1.69667	0.906955	1.69667	0.338795
	1.7	-0.0690218	1.7	0.908374	1.7	0.339346
	1.70333	-0.069289	1.70333	0.909895	1.70333	0.340031
	1.70667	-0.0697066	1.70667	0.911398	1.70667	0.340782
	1.71	-0.0701911	1.71	0.912901	1.71	0.341534
	1.71333	-0.0706755	1.71333	0.914388	1.71333	0.342252
	1.71667	-0.0711432	1.71667	0.915992	1.71667	0.342837
	1.72	-0.0714606	1.72	0.917428	1.72	0.343388
	1.72333	-0.0714272	1.72333	0.91838	1.72333	0.344107
	1.72667	-0.0708926	1.72667	0.918731	1.72667	0.344892
	1.73	-0.0700908	1.73	0.918815	1.73	0.34571
	1.73333	-0.0693558	1.73333	0.919149	1.73333	0.346328
	1.73667	-0.0691053	1.73667	0.9199	1.73667	0.34693
	1.74	-0.0693558	1.74	0.920969	1.74	0.347631
	1.74333	-0.0697568	1.74333	0.922206	1.74333	0.348517
	1.74667	-0.0700574	1.74667	0.923559	1.74667	0.349502
	1.75	-0.0701242	1.75	0.924878	1.75	0.350404
	1.75333	-0.0700741	1.75333	0.926081	1.75333	0.351089
	1.75667	-0.0701075	1.75667	0.9271	1.75667	0.351523
	1.76	-0.0703748	1.76	0.928152	1.76	0.351941
	1.76333	-0.0708258	1.76333	0.929305	1.76333	0.352475
	1.76667	-0.0713269	1.76667	0.930558	1.76667	0.353127
	1.77	-0.0716109	1.77	0.931727	1.77	0.353845
	1.77333	-0.0716777	1.77333	0.932813	1.77333	0.35448
	1.77667	-0.0715775	1.77667	0.934015	1.77667	0.354964
	1.78	-0.0714773	1.78	0.935318	1.78	0.355265
	1.78333	-0.0715775	1.78333	0.936554	1.78333	0.355465
	1.78667	-0.0720118	1.78667	0.937423	1.78667	0.355933
	1.79	-0.07268	1.79	0.937891	1.79	0.356818
	1.79333	-0.0732312	1.79333	0.938191	1.79333	0.357988
	1.79667	-0.0734484	1.79667	0.938459	1.79667	0.35914
	1.8	-0.0732145	1.8	0.938693	1.8	0.360076
	1.80333	-0.0728303	1.80333	0.938893	1.80333	0.360894
	1.80667	-0.0724962	1.80667	0.939227	1.80667	0.361663
	1.81	-0.0723125	1.81	0.939895	1.81	0.362281
	1.81333	-0.0722791	1.81333	0.941048	1.81333	0.362665
	1.81667	-0.0723292	1.81667	0.942434	1.81667	0.362748
	1.82	-0.0724461	1.82	0.943788	1.82	0.362765
	1.82333	-0.0724962	1.82333	0.944923	1.82333	0.362916
	1.82667	-0.0724294	1.82667	0.945926	1.82667	0.3633
	1.83	-0.0721287	1.83	0.946861	1.83	0.364051
	1.83333	-0.0716276	1.83333	0.94783	1.83333	0.364887
	1.83667	-0.0710597	1.83667	0.948832	1.83667	0.365622
	1.84	-0.0706588	1.84	0.949767	1.84	0.36619
	1.84333	-0.0706755	1.84333	0.950469	1.84333	0.366808
	1.84667	-0.0711265	1.84667	0.950736	1.84667	0.367576
	1.85	-0.0718281	1.85	0.95072	1.85	0.368461
	1.85333	-0.0724294	1.85333	0.950653	1.85333	0.369163
	1.85667	-0.0727802	1.85667	0.950837	1.85667	0.36953
	1.86	-0.0728971	1.86	0.951555	1.86	0.369631
	1.86333	-0.0729807	1.86333	0.952691	1.86333	0.369814
	1.86667	-0.0730475	1.86667	0.95391	1.86667	0.370299
	1.87	-0.0730141	1.87	0.954762	1.87	0.3711
	1.87333	-0.0728804	1.87333	0.955213	1.87333	0.371953
	1.87667	-0.0726299	1.87667	0.955464	1.87667	0.372788
	1.88	-0.072396	1.88	0.955931	1.88	0.373556
	1.88333	-0.0723793	1.88333	0.95665	1.88333	0.374274
	1.88667	-0.0728136	1.88667	0.957351	1.88667	0.375059
	1.89	-0.0737658	1.89	0.957902	1.89	0.375845
	1.89333	-0.0749517	1.89333	0.958186	1.89333	0.376696
	1.89667	-0.0758204	1.89667	0.958303	1.89667	0.377415
	1.9	-0.0759707	1.9	0.95827	1.9	0.377916
	1.90333	-0.0753025	1.90333	0.958253	1.90333	0.3783
	1.90667	-0.074317	1.90667	0.958387	1.90667	0.378651
	1.91	-0.0734818	1.91	0.958754	1.91	0.379119
	1.91333	-0.0732145	1.91333	0.959306	1.91333	0.379636
	1.91667	-0.073415	1.91667	0.95994	1.91667	0.380271
	1.92	-0.0738326	1.92	0.960525	1.92	0.381073
	1.92333	-0.0743003	1.92333	0.960926	1.92333	0.381908
	1.92667	-0.0746511	1.92667	0.96106	1.92667	0.38266
	1.93	-0.0749183	1.93	0.961093	1.93	0.383328
	1.93333	-0.0750019	1.93333	0.961009	1.93333	0.384063
	1.93667	-0.0749852	1.93667	0.960859	1.93667	0.384865
	1.94	-0.0748682	1.94	0.960776	1.94	0.385533
	1.94333	-0.0747513	1.94333	0.960943	1.94333	0.385867
	1.94667	-0.0747513	1.94667	0.961544	1.94667	0.386017
	1.95	-0.0746511	1.95	0.962329	1.95	0.386201
	1.95333	-0.0746344	1.95333	0.962914	1.95333	0.386802
	1.95667	-0.0747179	1.95667	0.963098	1.95667	0.387771
	1.96	-0.0749351	1.96	0.963064	1.96	0.388907
	1.96333	-0.0751188	1.96333	0.962964	1.96333	0.389826
	1.96667	-0.0751522	1.96667	0.96283	1.96667	0.390411
	1.97	-0.0750854	1.97	0.96268	1.97	0.390711
	1.97333	-0.0749351	1.97333	0.962496	1.97333	0.390912
	1.97667	-0.0747513	1.97667	0.962346	1.97667	0.391246
	1.98	-0.074601	1.98	0.962346	1.98	0.391697
	1.98333	-0.0745341	1.98333	0.962513	1.98333	0.392265
	1.98667	-0.0747179	1.98667	0.96263	1.98667	0.393033
	1.99	-0.0751522	1.99	0.962697	1.99	0.393952
	1.99333	-0.0756032	1.99333	0.96268	1.99333	0.394904
	1.99667	-0.0759039	1.99667	0.96268	1.99667	0.395639
	2	-0.0758872	2	0.962763	2	0.39619
	2.00333	-0.0756032	2.00333	0.962964	2.00333	0.396708
	2.00667	-0.0753694	2.00667	0.963264	2.00667	0.397359
	2.01	-0.0753359	2.01	0.963515	2.01	0.398178
	2.01333	-0.0755865	2.01333	0.963732	2.01333	0.399013
	2.01667	-0.0759707	2.01667	0.963866	2.01667	0.399848
	2.02	-0.0764718	2.02	0.963949	2.02	0.400734
	2.02333	-0.0768894	2.02333	0.963883	2.02333	0.401586
	2.02667	-0.0770899	2.02667	0.963532	2.02667	0.402337
	2.03	-0.0770231	2.03	0.963014	2.03	0.402738
	2.03333	-0.076689	2.03333	0.962463	2.03333	0.402905
	2.03667	-0.0763382	2.03667	0.961978	2.03667	0.403039
	2.04	-0.0760041	2.04	0.961544	2.04	0.403306
	2.04333	-0.0759373	2.04333	0.961009	2.04333	0.403874
	2.04667	-0.0762046	2.04667	0.960275	2.04667	0.404709
	2.05	-0.0766556	2.05	0.959322	2.05	0.405778
	2.05333	-0.0769395	2.05333	0.958404	2.05333	0.406781
	2.05667	-0.0768727	2.05667	0.957919	2.05667	0.407583
	2.06	-0.0765554	2.06	0.95812	2.06	0.408284
	2.06333	-0.0763549	2.06333	0.958855	2.06333	0.409069
	2.06667	-0.0765052	2.06667	0.959473	2.06667	0.409971
	2.07	-0.0770064	2.07	0.959372	2.07	0.410773
	2.07333	-0.0777079	2.07333	0.95837	2.07333	0.411207
	2.07667	-0.0783427	2.07667	0.956633	2.07667	0.411324
	2.08	-0.0785933	2.08	0.954779	2.08	0.411341
	2.08333	-0.078326	2.08333	0.953593	2.08333	0.411408
	2.08667	-0.0777414	2.08667	0.953242	2.08667	0.411575
	2.09	-0.0773739	2.09	0.953676	2.09	0.411825
	2.09333	-0.0774407	2.09333	0.954411	2.09333	0.41236
	2.09667	-0.077875	2.09667	0.955013	2.09667	0.413345
	2.1	-0.0781924	2.1	0.95533	2.1	0.414799
	2.10333	-0.0782759	2.10333	0.95518	2.10333	0.416352
	2.10667	-0.0782258	2.10667	0.954679	2.10667	0.417639
	2.11	-0.0782425	2.11	0.953944	2.11	0.41839
	2.11333	-0.0782091	2.11333	0.953058	2.11333	0.418691
	2.11667	-0.0780921	2.11667	0.952073	2.11667	0.418791
	2.12	-0.0780921	2.12	0.950903	2.12	0.418925
	2.12333	-0.0784262	2.12333	0.949851	2.12333	0.419125
	2.12667	-0.0790944	2.12667	0.949183	2.12667	0.419442
	2.13	-0.079679	2.13	0.948949	2.13	0.420044
	2.13333	-0.0798795	2.13333	0.948949	2.13333	0.421096
	2.13667	-0.079679	2.13667	0.948648	2.13667	0.422483
	2.14	-0.0794118	2.14	0.94798	2.14	0.423903
	2.14333	-0.0794452	2.14333	0.946995	2.14333	0.424871
	2.14667	-0.0796957	2.14667	0.946243	2.14667	0.425356
	2.15	-0.0799964	2.15	0.945825	2.15	0.425723
	2.15333	-0.0799463	2.15333	0.945591	2.15333	0.426341
	2.15667	-0.0796623	2.15667	0.945191	2.15667	0.42711
	2.16	-0.0794118	2.16	0.944355	2.16	0.427594
	2.16333	-0.0793784	2.16333	0.943303	2.16333	0.427694
	2.16667	-0.0793784	2.16667	0.942267	2.16667	0.427761
	2.17	-0.0793951	2.17	0.941415	2.17	0.428095
	2.17333	-0.0794285	2.17333	0.940597	2.17333	0.42868
	2.17667	-0.0794619	2.17667	0.939561	2.17667	0.429248
	2.18	-0.0795287	2.18	0.938442	2.18	0.429699
	2.18333	-0.0794786	2.18333	0.93754	2.18333	0.430117
	2.18667	-0.079512	2.18667	0.937039	2.18667	0.430618
	2.19	-0.079679	2.19	0.936822	2.19	0.431236
	2.19333	-0.0799797	2.19333	0.936504	2.19333	0.432054
	2.19667	-0.0803806	2.19667	0.936003	2.19667	0.432956
	2.2	-0.0807481	2.2	0.935318	2.2	0.434009
	2.20333	-0.0810321	2.20333	0.934583	2.20333	0.435028
	2.20667	-0.0810822	2.20667	0.933715	2.20667	0.435879
	2.21	-0.0808817	2.21	0.932662	2.21	0.436481
	2.21333	-0.0805811	2.21333	0.93151	2.21333	0.436865
	2.21667	-0.0802303	2.21667	0.930474	2.21667	0.437266
	2.22	-0.0800298	2.22	0.929605	2.22	0.437734
	2.22333	-0.0799463	2.22333	0.928937	2.22333	0.438318
	2.22667	-0.0798461	2.22667	0.928336	2.22667	0.438786
	2.23	-0.0796623	2.23	0.927601	2.23	0.439036
	2.23333	-0.0794786	2.23333	0.926565	2.23333	0.439153
	2.23667	-0.0794118	2.23667	0.925179	2.23667	0.439387
	2.24	-0.0795287	2.24	0.923742	2.24	0.439922
	2.24333	-0.0797626	2.24333	0.92259	2.24333	0.44069
	2.24667	-0.079963	2.24667	0.921771	2.24667	0.441559
	2.25	-0.0803806	2.25	0.921103	2.25	0.442511
	2.25333	-0.0808316	2.25333	0.920285	2.25333	0.443547
	2.25667	-0.0812826	2.25667	0.919299	2.25667	0.444683
	2.26	-0.0814831	2.26	0.91813	2.26	0.445551
	2.26333	-0.0813495	2.26333	0.91676	2.26333	0.446069
	2.26667	-0.0809987	2.26667	0.91529	2.26667	0.44637
	2.27	-0.0806813	2.27	0.913904	2.27	0.446654
	2.27333	-0.0805477	2.27333	0.912701	2.27333	0.447071
	2.27667	-0.0804808	2.27667	0.911565	2.27667	0.447472
	2.28	-0.0803305	2.28	0.910195	2.28	0.44789
	2.28333	-0.0800799	2.28333	0.908575	2.28333	0.448424
	2.28667	-0.0798461	2.28667	0.907055	2.28667	0.449126
	2.29	-0.0798127	2.29	0.905969	2.29	0.449861
	2.29333	-0.0799463	2.29333	0.905385	2.29333	0.450579
	2.29667	-0.0802804	2.29667	0.90505	2.29667	0.451164
	2.3	-0.0806145	2.3	0.904633	2.3	0.451748
	2.30333	-0.0806312	2.30333	0.903848	2.30333	0.45245
	2.30667	-0.0802804	2.30667	0.902612	2.30667	0.453319
	2.31	-0.0798461	2.31	0.901075	2.31	0.454237
	2.31333	-0.0795788	2.31333	0.899321	2.31333	0.455022
	2.31667	-0.079512	2.31667	0.897801	2.31667	0.455507
	2.32	-0.0794118	2.32	0.896732	2.32	0.455774
	2.32333	-0.0792781	2.32333	0.896247	2.32333	0.455958
	2.32667	-0.0793283	2.32667	0.89578	2.32667	0.456292
	2.33	-0.0797291	2.33	0.894827	2.33	0.456927
	2.33333	-0.0803472	2.33333	0.893358	2.33333	0.457829
	2.33667	-0.0808483	2.33667	0.891854	2.33667	0.458848
	2.34	-0.0810655	2.34	0.890752	2.34	0.459666
	2.34333	-0.0809653	2.34333	0.889716	2.34333	0.460151
	2.34667	-0.0807815	2.34667	0.888313	2.34667	0.460451
	2.35	-0.0806813	2.35	0.886342	2.35	0.460819
	2.35333	-0.0807648	2.35333	0.884204	2.35333	0.461353
	2.35667	-0.0809152	2.35667	0.882283	2.35667	0.461921
	2.36	-0.0810488	2.36	0.880763	2.36	0.462489
	2.36333	-0.0810822	2.36333	0.879526	2.36333	0.463024
	2.36667	-0.0810822	2.36667	0.878457	2.36667	0.463492
	2.37	-0.0811323	2.37	0.877605	2.37	0.463809
	2.37333	-0.0812826	2.37333	0.87692	2.37333	0.464043
	2.37667	-0.0815165	2.37667	0.876302	2.37667	0.464343
	2.38	-0.0817504	2.38	0.875551	2.38	0.464978
	2.38333	-0.0817337	2.38333	0.874649	2.38333	0.465797
	2.38667	-0.0816	2.38667	0.87363	2.38667	0.466615
	2.39	-0.0814831	2.39	0.87246	2.39	0.467116
	2.39333	-0.0815666	2.39333	0.871057	2.39333	0.467484
	2.39667	-0.0817504	2.39667	0.869571	2.39667	0.468052
	2.4	-0.081884	2.4	0.868167	2.4	0.468904
	2.40333	-0.0819508	2.40333	0.867048	2.40333	0.470056
	2.40667	-0.082168	2.40667	0.865996	2.40667	0.471242
	2.41	-0.0824853	2.41	0.864827	2.41	0.472311
	2.41333	-0.0825355	2.41333	0.863373	2.41333	0.473063
	2.41667	-0.0821011	2.41667	0.86177	2.41667	0.47338
	2.42	-0.0813996	2.42	0.860166	2.42	0.473263
	2.42333	-0.0808316	2.42333	0.858546	2.42333	0.473013
	2.42667	-0.0805644	2.42667	0.856859	2.42667	0.472896
	2.43	-0.0804808	2.43	0.855088	2.43	0.473096
	2.43333	-0.0803639	2.43333	0.853568	2.43333	0.473648
	2.43667	-0.0803138	2.43667	0.852382	2.43667	0.474466
	2.44	-0.0804474	2.44	0.851363	2.44	0.475351
	2.44333	-0.0808984	2.44333	0.850294	2.44333	0.47607
	2.44667	-0.081433	2.44667	0.849108	2.44667	0.476487
	2.45	-0.0817504	2.45	0.847805	2.45	0.476805
	2.45333	-0.0818005	2.45333	0.846402	2.45333	0.477272
	2.45667	-0.0815833	2.45667	0.844932	2.45667	0.477924
	2.46	-0.0813328	2.46	0.843429	2.46	0.478709
	2.46333	-0.0810989	2.46333	0.842193	2.46333	0.479427
	2.46667	-0.0809152	2.46667	0.841341	2.46667	0.480062
	2.47	-0.080865	2.47	0.840723	2.47	0.480764
	2.47333	-0.0810488	2.47333	0.840071	2.47333	0.481449
	2.47667	-0.0813328	2.47667	0.838885	2.47667	0.482117
	2.48	-0.0815666	2.48	0.837098	2.48	0.482568
	2.48333	-0.0814497	2.48333	0.835043	2.48333	0.482802
	2.48667	-0.0809653	2.48667	0.833039	2.48667	0.483052
	2.49	-0.0804641	2.49	0.831352	2.49	0.48337
	2.49333	-0.0802637	2.49333	0.829915	2.49333	0.483787
	2.49667	-0.0805477	2.49667	0.828645	2.49667	0.484355
	2.5	-0.0810989	2.5	0.827309	2.5	0.48514
	2.50333	-0.0817003	2.50333	0.825789	2.50333	0.485959
	2.50667	-0.0822014	2.50667	0.824152	2.50667	0.486644
	2.51	-0.0824853	2.51	0.822632	2.51	0.487228
	2.51333	-0.0824185	2.51333	0.821312	2.51333	0.487763
	2.51667	-0.0819508	2.51667	0.82011	2.51667	0.488464
	2.52	-0.0811991	2.52	0.81894	2.52	0.489366
	2.52333	-0.0805142	2.52333	0.817704	2.52333	0.490318
	2.52667	-0.0800632	2.52667	0.816384	2.52667	0.49107
	2.53	-0.0800298	2.53	0.814998	2.53	0.491387
	2.53333	-0.0803472	2.53333	0.813545	2.53333	0.491337
	2.53667	-0.0807982	2.53667	0.812192	2.53667	0.491354
	2.54	-0.0811991	2.54	0.810872	2.54	0.491788
	2.54333	-0.0813829	2.54333	0.809435	2.54333	0.492707
	2.54667	-0.0813662	2.54667	0.807782	2.54667	0.493726
	2.55	-0.0812158	2.55	0.805911	2.55	0.494528
	2.55333	-0.080982	2.55333	0.804207	2.55333	0.495012
	2.55667	-0.0807147	2.55667	0.802787	2.55667	0.495296
	2.56	-0.0804976	2.56	0.801585	2.56	0.49563
	2.56333	-0.0805142	2.56333	0.800399	2.56333	0.496165
	2.56667	-0.0808483	2.56667	0.798895	2.56667	0.496833
	2.57	-0.0811991	2.57	0.797191	2.57	0.497551
	2.57333	-0.0813328	2.57333	0.795354	2.57333	0.498253
	2.57667	-0.0812158	2.57667	0.793583	2.57667	0.498771
	2.58	-0.0811991	2.58	0.791946	2.58	0.499055
	2.58333	-0.0813495	2.58333	0.790393	2.58333	0.499272
	2.58667	-0.0814664	2.58667	0.788923	2.58667	0.499573
	2.59	-0.0811657	2.59	0.787252	2.59	0.500074
	2.59333	-0.0805978	2.59333	0.785432	2.59333	0.500725
	2.59667	-0.0801802	2.59667	0.783611	2.59667	0.501443
	2.6	-0.0801133	2.6	0.781974	2.6	0.502229
	2.60333	-0.0803806	2.60333	0.78047	2.60333	0.502964
	2.60667	-0.0806813	2.60667	0.77895	2.60667	0.503548
	2.61	-0.0809486	2.61	0.777414	2.61	0.503966
	2.61333	-0.081149	2.61333	0.77591	2.61333	0.504233
	2.61667	-0.0813161	2.61667	0.774373	2.61667	0.504517
	2.62	-0.0813829	2.62	0.772536	2.62	0.505018
	2.62333	-0.0812659	2.62333	0.770247	2.62333	0.505853
	2.62667	-0.080982	2.62667	0.767725	2.62667	0.507039
	2.63	-0.0805142	2.63	0.76532	2.63	0.508359
	2.63333	-0.079963	2.63333	0.763265	2.63333	0.509462
	2.63667	-0.0795955	2.63667	0.761578	2.63667	0.510347
	2.64	-0.0794786	2.64	0.760024	2.64	0.511065
	2.64333	-0.079679	2.64333	0.758271	2.64333	0.511834
	2.64667	-0.0800465	2.64667	0.756283	2.64667	0.512618
	2.65	-0.0803639	2.65	0.754278	2.65	0.513354
	2.65333	-0.0804474	2.65333	0.752591	2.65333	0.513871
	2.65667	-0.0802136	2.65667	0.751155	2.65667	0.514222
	2.66	-0.0798962	2.66	0.749584	2.66	0.514489
	2.66333	-0.0796289	2.66333	0.747747	2.66333	0.51484
	2.66667	-0.0793784	2.66667	0.745659	2.66667	0.515158
	2.67	-0.0790109	2.67	0.743521	2.67	0.515375
	2.67333	-0.0784429	2.67333	0.741266	2.67333	0.515542
	2.67667	-0.0777915	2.67667	0.738827	2.67667	0.515842
	2.68	-0.0771567	2.68	0.736271	2.68	0.51641
	2.68333	-0.0766222	2.68333	0.733765	2.68333	0.517129
	2.68667	-0.0762046	2.68667	0.731527	2.68667	0.517847
	2.69	-0.0760208	2.69	0.729556	2.69	0.518482
	2.69333	-0.0760375	2.69333	0.727852	2.69333	0.518933
	2.69667	-0.0761879	2.69667	0.726249	2.69667	0.519334
	2.7	-0.0763382	2.7	0.724662	2.7	0.519785
	2.70333	-0.0764885	2.70333	0.722941	2.70333	0.520353
	2.70667	-0.0766723	2.70667	0.721037	2.70667	0.520954
	2.71	-0.0767725	2.71	0.718849	2.71	0.521505
	2.71333	-0.0767725	2.71333	0.716577	2.71333	0.522057
	2.71667	-0.0765888	2.71667	0.714472	2.71667	0.522775
	2.72	-0.0765554	2.72	0.712635	2.72	0.523577
	2.72333	-0.0767391	2.72333	0.711148	2.72333	0.524395
	2.72667	-0.0770899	2.72667	0.709828	2.72667	0.52523
	2.73	-0.077424	2.73	0.708442	2.73	0.526166
	2.73333	-0.0774073	2.73333	0.706621	2.73333	0.527235
	2.73667	-0.0770565	2.73667	0.704065	2.73667	0.528204
	2.74	-0.0765386	2.74	0.701059	2.74	0.528822
	2.74333	-0.0761043	2.74333	0.698135	2.74333	0.529056
	2.74667	-0.0759039	2.74667	0.695747	2.74667	0.529122
	2.75	-0.0759373	2.75	0.693943	2.75	0.529289
	2.75333	-0.0762714	2.75333	0.692322	2.75333	0.529607
	2.75667	-0.0768059	2.75667	0.690752	2.75667	0.529907
	2.76	-0.0773071	2.76	0.688965	2.76	0.530191
	2.76333	-0.077424	2.76333	0.687127	2.76333	0.530509
	2.76667	-0.0772402	2.76667	0.685323	2.76667	0.53096
	2.77	-0.0770565	2.77	0.68372	2.77	0.531544
	2.77333	-0.0770064	2.77333	0.6822	2.77333	0.532246
	2.77667	-0.0770398	2.77667	0.680529	2.77667	0.532948
	2.78	-0.0769061	2.78	0.678575	2.78	0.533666
	2.78333	-0.0765554	2.78333	0.676403	2.78333	0.534301
	2.78667	-0.0762714	2.78667	0.674299	2.78667	0.534718
	2.79	-0.0761043	2.79	0.672244	2.79	0.535019
	2.79333	-0.0761545	2.79333	0.670256	2.79333	0.535186
	2.79667	-0.0763883	2.79667	0.668218	2.79667	0.535436
	2.8	-0.0766055	2.8	0.666264	2.8	0.535904
	2.80333	-0.076856	2.80333	0.66441	2.80333	0.536539
	2.80667	-0.0770398	2.80667	0.662522	2.80667	0.537124
	2.81	-0.0773071	2.81	0.660551	2.81	0.537541
	2.81333	-0.0776745	2.81333	0.658446	2.81333	0.537775
	2.81667	-0.0780754	2.81667	0.656308	2.81667	0.538126
	2.82	-0.0782592	2.82	0.654421	2.82	0.538828
	2.82333	-0.0780587	2.82333	0.65275	2.82333	0.539696
	2.82667	-0.0777079	2.82667	0.651313	2.82667	0.540515
	2.83	-0.0774908	2.83	0.649844	2.83	0.540932
	2.83333	-0.0775242	2.83333	0.64809	2.83333	0.540882
	2.83667	-0.0778917	2.83667	0.645952	2.83667	0.540748
	2.84	-0.0783594	2.84	0.643563	2.84	0.540748
	2.84333	-0.0785432	2.84333	0.641324	2.84333	0.540982
	2.84667	-0.0782759	2.84667	0.639387	2.84667	0.5414
	2.85	-0.0776411	2.85	0.637649	2.85	0.541968
	2.85333	-0.0771734	2.85333	0.635845	2.85333	0.542703
	2.85667	-0.0772736	2.85667	0.633908	2.85667	0.543521
	2.86	-0.0778416	2.86	0.632004	2.86	0.54429
	2.86333	-0.0785432	2.86333	0.63035	2.86333	0.544841
	2.86667	-0.0789942	2.86667	0.62898	2.86667	0.545142
	2.87	-0.0789441	2.87	0.627543	2.87	0.545409
	2.87333	-0.0784596	2.87333	0.62584	2.87333	0.54596
	2.87667	-0.0779251	2.87667	0.624036	2.87667	0.546845
	2.88	-0.0776411	2.88	0.622298	2.88	0.547864
	2.88333	-0.0777247	2.88333	0.620979	2.88333	0.548616
	2.88667	-0.0779084	2.88667	0.619709	2.88667	0.549067
	2.89	-0.0780587	2.89	0.618239	2.89	0.549318
	2.89333	-0.0781924	2.89333	0.616318	2.89333	0.549468
	2.89667	-0.0783761	2.89667	0.614063	2.89667	0.549635
	2.9	-0.0788104	2.9	0.611758	2.9	0.549735
	2.90333	-0.079345	2.90333	0.60957	2.90333	0.549969
	2.90667	-0.0798628	2.90667	0.607482	2.90667	0.550437
	2.91	-0.0801635	2.91	0.60541	2.91	0.551005
	2.91333	-0.0799964	2.91333	0.603256	2.91333	0.551523
	2.91667	-0.0795621	2.91667	0.601034	2.91667	0.55179
	2.92	-0.0791111	2.92	0.599013	2.92	0.551807
	2.92333	-0.0789608	2.92333	0.597225	2.92333	0.551807
	2.92667	-0.0791111	2.92667	0.595588	2.92667	0.55199
	2.93	-0.079345	2.93	0.594035	2.93	0.552508
	2.93333	-0.0795454	2.93333	0.592481	2.93333	0.55336
	2.93667	-0.0796122	2.93667	0.591095	2.93667	0.554463
	2.94	-0.0796289	2.94	0.589792	2.94	0.555632
	2.94333	-0.0798127	2.94333	0.588372	2.94333	0.556617
	2.94667	-0.0801468	2.94667	0.586535	2.94667	0.557152
	2.95	-0.0803639	2.95	0.584229	2.95	0.557252
	2.95333	-0.0802971	2.95333	0.58169	2.95333	0.557269
	2.95667	-0.0800298	2.95667	0.579268	2.95667	0.557436
	2.96	-0.0796456	2.96	0.577214	2.96	0.55777
	2.96333	-0.0792781	2.96333	0.57546	2.96333	0.558037
	2.96667	-0.0788438	2.96667	0.573806	2.96667	0.558137
	2.97	-0.0785264	2.97	0.571969	2.97	0.558137
	2.97333	-0.0784429	2.97333	0.569881	2.97333	0.558304
	2.97667	-0.0786434	2.97667	0.567676	2.97667	0.558739
	2.98	-0.0790276	2.98	0.565454	2.98	0.559541
	2.98333	-0.0794619	2.98333	0.563483	2.98333	0.560426
	2.98667	-0.0799129	2.98667	0.561729	2.98667	0.561061
	2.99	-0.0803639	2.99	0.560059	2.99	0.561428
	2.99333	-0.0808483	2.99333	0.558338	2.99333	0.561579
	2.99667	-0.0811991	2.99667	0.556617	2.99667	0.561829
	3	-0.0812325	3	0.555148	3	0.562197
	3.00333	-0.080865	3.00333	0.553911	3.00333	0.562681
	3.00667	-0.080414	3.00667	0.552558	3.00667	0.563366
	3.01	-0.0801802	3.01	0.550788	3.01	0.564268
	3.01333	-0.0803305	3.01333	0.548616	3.01333	0.565137
	3.01667	-0.0807648	3.01667	0.546277	3.01667	0.565755
	3.02	-0.0811824	3.02	0.544022	3.02	0.566156
	3.02333	-0.0813996	3.02333	0.541868	3.02333	0.566623
	3.02667	-0.0812994	3.02667	0.539913	3.02667	0.567124
	3.03	-0.0811657	3.03	0.538226	3.03	0.567425
	3.03333	-0.0811156	3.03333	0.536773	3.03333	0.567275
	3.03667	-0.0811323	3.03667	0.535453	3.03667	0.567007
	3.04	-0.0808817	3.04	0.53405	3.04	0.567158
	3.04333	-0.0803305	3.04333	0.532313	3.04333	0.567893
	3.04667	-0.0795454	3.04667	0.530158	3.04667	0.568795
	3.05	-0.0789608	3.05	0.527686	3.05	0.569496
	3.05333	-0.0788939	3.05333	0.525331	3.05333	0.569881
	3.05667	-0.079228	3.05667	0.523359	3.05667	0.570165
	3.06	-0.0796456	3.06	0.521756	3.06	0.570632
	3.06333	-0.0797291	3.06333	0.520303	3.06333	0.5712
	3.06667	-0.0794285	3.06667	0.518649	3.06667	0.571668
	3.07	-0.0791445	3.07	0.516628	3.07	0.571835
	3.07333	-0.0791779	3.07333	0.514306	3.07333	0.571618
	3.07667	-0.0795287	3.07667	0.512017	3.07667	0.571367
	3.08	-0.0798795	3.08	0.51008	3.08	0.57135
	3.08333	-0.0800298	3.08333	0.508626	3.08333	0.571852
	3.08667	-0.0800298	3.08667	0.507607	3.08667	0.572754
	3.09	-0.0799296	3.09	0.506638	3.09	0.573723
	3.09333	-0.0798795	3.09333	0.505369	3.09333	0.574491
	3.09667	-0.0798461	3.09667	0.503865	3.09667	0.575025
	3.1	-0.0800465	3.1	0.502295	3.1	0.575593
	3.10333	-0.0804307	3.10333	0.500809	3.10333	0.576412
	3.10667	-0.0808316	3.10667	0.499138	3.10667	0.577431
	3.11	-0.0810989	3.11	0.497117	3.11	0.578433
	3.11333	-0.0810655	3.11333	0.494745	3.11333	0.579218
	3.11667	-0.0810321	3.11667	0.49239	3.11667	0.579686
	3.12	-0.0811657	3.12	0.490185	3.12	0.579953
	3.12333	-0.0815332	3.12333	0.488297	3.12333	0.580037
	3.12667	-0.0818506	3.12667	0.48651	3.12667	0.580037
	3.13	-0.0817504	3.13	0.484723	3.13	0.580271
	3.13333	-0.0813328	3.13333	0.483019	3.13333	0.580738
	3.13667	-0.0809319	3.13667	0.481415	3.13667	0.58134
	3.14	-0.0807481	3.14	0.479812	3.14	0.581774
	3.14333	-0.0806813	3.14333	0.477941	3.14333	0.581774
	3.14667	-0.080414	3.14667	0.475786	3.14667	0.581423
	3.15	-0.0798962	3.15	0.473497	3.15	0.580972
	3.15333	-0.0794786	3.15333	0.471426	3.15333	0.580839
	3.15667	-0.079512	3.15667	0.469756	3.15667	0.58124
	3.16	-0.0801969	3.16	0.468419	3.16	0.582075
	3.16333	-0.0812325	3.16333	0.46715	3.16333	0.583077
	3.16667	-0.0821847	3.16667	0.465863	3.16667	0.583996
	3.17	-0.0825522	3.17	0.464444	3.17	0.584731
	3.17333	-0.0822682	3.17333	0.462857	3.17333	0.585132
	3.17667	-0.0815332	3.17667	0.46112	3.17667	0.585232
	3.18	-0.0807982	3.18	0.459249	3.18	0.585415
	3.18333	-0.0806479	3.18333	0.457294	3.18333	0.585917
	3.18667	-0.0809653	3.18667	0.455273	3.18667	0.586618
	3.19	-0.0813829	3.19	0.453269	3.19	0.587169
	3.19333	-0.0814163	3.19333	0.451348	3.19333	0.587554
	3.19667	-0.0809987	3.19667	0.449777	3.19667	0.588038
	3.2	-0.0805142	3.2	0.448641	3.2	0.588823
	3.20333	-0.080247	3.20333	0.447506	3.20333	0.589692
	3.20667	-0.0803973	3.20667	0.446086	3.20667	0.590293
	3.21	-0.0808817	3.21	0.444365	3.21	0.59041
	3.21333	-0.0814664	3.21333	0.442795	3.21333	0.590193
	3.21667	-0.0820845	3.21667	0.441576	3.21667	0.589942
	3.22	-0.082619	3.22	0.440707	3.22	0.589825
	3.22333	-0.0828862	3.22333	0.439872	3.22333	0.589859
	3.22667	-0.0829364	3.22667	0.438786	3.22667	0.590126
	3.23	-0.0828027	3.23	0.437433	3.23	0.590677
	3.23333	-0.0828194	3.23333	0.435679	3.23333	0.591546
	3.23667	-0.0829865	3.23667	0.433741	3.23667	0.592415
	3.24	-0.0832036	3.24	0.431787	3.24	0.593016
	3.24333	-0.0832704	3.24333	0.430083	3.24333	0.593166
	3.24667	-0.08307	3.24667	0.42853	3.24667	0.5932
	3.25	-0.0825856	3.25	0.426943	3.25	0.593517
	3.25333	-0.0820009	3.25333	0.425256	3.25333	0.594168
	3.25667	-0.0816167	3.25667	0.423535	3.25667	0.594904
	3.26	-0.0816334	3.26	0.422115	3.26	0.595371
	3.26333	-0.0819341	3.26333	0.421046	3.26333	0.595538
	3.26667	-0.082335	3.26667	0.420211	3.26667	0.595638
	3.27	-0.082619	3.27	0.419309	3.27	0.595939
	3.27333	-0.0827693	3.27333	0.418273	3.27333	0.596541
	3.27667	-0.0828361	3.27667	0.41697	3.27667	0.597309
	3.28	-0.0828695	3.28	0.41545	3.28	0.598077
	3.28333	-0.0830032	3.28333	0.413696	3.28333	0.598695
	3.28667	-0.0832203	3.28667	0.411825	3.28667	0.599013
	3.29	-0.0832704	3.29	0.409971	3.29	0.599096
	3.29333	-0.0830867	3.29333	0.408234	3.29333	0.598996
	3.29667	-0.0826357	3.29667	0.406681	3.29667	0.599046
	3.3	-0.0822849	3.3	0.405277	3.3	0.599497
	3.30333	-0.0821513	3.30333	0.403991	3.30333	0.600399
	3.30667	-0.082168	3.30667	0.402638	3.30667	0.601518
	3.31	-0.082168	3.31	0.401268	3.31	0.60232
	3.31333	-0.0821011	3.31333	0.399965	3.31333	0.602638
	3.31667	-0.0822181	3.31667	0.398746	3.31667	0.602688
	3.32	-0.0825856	3.32	0.397577	3.32	0.602838
	3.32333	-0.0829698	3.32333	0.396374	3.32333	0.603339
	3.32667	-0.0831535	3.32667	0.395021	3.32667	0.603974
	3.33	-0.0831535	3.33	0.393518	3.33	0.604442
	3.33333	-0.0832036	3.33333	0.391897	3.33333	0.604408
	3.33667	-0.083354	3.33667	0.390427	3.33667	0.603924
	3.34	-0.0833206	3.34	0.389124	3.34	0.603573
	3.34333	-0.0831201	3.34333	0.388022	3.34333	0.60384
	3.34667	-0.0829364	3.34667	0.386786	3.34667	0.604859
	3.35	-0.08307	3.35	0.385299	3.35	0.606079
	3.35333	-0.0834375	3.35333	0.383813	3.35333	0.607014
	3.35667	-0.083805	3.35667	0.382393	3.35667	0.607532
	3.36	-0.0839219	3.36	0.381006	3.36	0.607732
	3.36333	-0.0839052	3.36333	0.379436	3.36333	0.607866
	3.36667	-0.0837047	3.36667	0.377699	3.36667	0.607966
	3.37	-0.083521	3.37	0.376095	3.37	0.608217
	3.37333	-0.0834876	3.37333	0.374675	3.37333	0.608568
	3.37667	-0.0837716	3.37667	0.373356	3.37667	0.608885
	3.38	-0.0843896	3.38	0.371869	3.38	0.609069
	3.38333	-0.0850244	3.38333	0.370182	3.38333	0.609152
	3.38667	-0.0854921	3.38667	0.368595	3.38667	0.609469
	3.39	-0.0856424	3.39	0.367325	3.39	0.610138
	3.39333	-0.0854253	3.39333	0.36649	3.39333	0.610973
	3.39667	-0.0850745	3.39667	0.365939	3.39667	0.611557
	3.4	-0.0848573	3.4	0.365338	3.4	0.611775
	3.40333	-0.0850745	3.40333	0.364419	3.40333	0.611624
	3.40667	-0.0856424	3.40667	0.362966	3.40667	0.611374
	3.41	-0.0860935	3.41	0.360978	3.41	0.611173
	3.41333	-0.0861937	3.41333	0.358973	3.41333	0.61099
	3.41667	-0.0861436	3.41667	0.357353	3.41667	0.61099
	3.42	-0.0862104	3.42	0.356134	3.42	0.611173
	3.42333	-0.0865445	3.42333	0.354914	3.42333	0.611541
	3.42667	-0.0869621	3.42667	0.35326	3.42667	0.611942
	3.43	-0.0872461	3.43	0.351256	3.43	0.612309
	3.43333	-0.0872461	3.43333	0.349419	3.43333	0.612744
	3.43667	-0.0870289	3.43667	0.348082	3.43667	0.613328
	3.44	-0.0866614	3.44	0.34713	3.44	0.61403
	3.44333	-0.0863273	3.44333	0.345944	3.44333	0.614648
	3.44667	-0.0860767	3.44667	0.344257	3.44667	0.615149
	3.45	-0.0859264	3.45	0.342219	3.45	0.615567
	3.45333	-0.0858763	3.45333	0.340348	3.45333	0.616118
	3.45667	-0.0858262	3.45667	0.338945	3.45667	0.616769
	3.46	-0.0857928	3.46	0.337943	3.46	0.617321
	3.46333	-0.0857427	3.46333	0.337091	3.46333	0.617738
	3.46667	-0.0856592	3.46667	0.336139	3.46667	0.618156
	3.47	-0.085442	3.47	0.335186	3.47	0.618607
	3.47333	-0.0850912	3.47333	0.334218	3.47333	0.618974
	3.47667	-0.0846235	3.47667	0.333165	3.47667	0.619041
	3.48	-0.0842226	3.48	0.331796	3.48	0.618857
	3.48333	-0.0841892	3.48333	0.330058	3.48333	0.61874
	3.48667	-0.0846569	3.48667	0.328171	3.48667	0.619074
	3.49	-0.0853418	3.49	0.32635	3.49	0.61996
	3.49333	-0.085893	3.49333	0.324713	3.49333	0.621029
	3.49667	-0.086177	3.49667	0.323276	3.49667	0.621747
	3.5	-0.086344	3.5	0.32194	3.5	0.621964
	3.50333	-0.0865111	3.50333	0.320671	3.50333	0.621881
	3.50667	-0.0865445	3.50667	0.319334	3.50667	0.622031
	3.51	-0.086344	3.51	0.317747	3.51	0.622699
	3.51333	-0.0859765	3.51333	0.31586	3.51333	0.623702
	3.51667	-0.0854754	3.51667	0.313955	3.51667	0.624804
	3.52	-0.084991	3.52	0.312369	3.52	0.625723
	3.52333	-0.08454	3.52333	0.311283	3.52333	0.626558
	3.52667	-0.084256	3.52667	0.310514	3.52667	0.627326
	3.53	-0.0840889	3.53	0.309629	3.53	0.627827
	3.53333	-0.0839219	3.53333	0.308276	3.53333	0.628028
	3.53667	-0.0835878	3.53667	0.306555	3.53667	0.627928
	3.54	-0.0832036	3.54	0.304701	3.54	0.627827
	3.54333	-0.0829364	3.54333	0.303131	3.54333	0.627995
	3.54667	-0.0828194	3.54667	0.301945	3.54667	0.628579
	3.55	-0.0827359	3.55	0.300893	3.55	0.629398
	3.55333	-0.0824352	3.55333	0.299757	3.55333	0.630216
	3.55667	-0.0819007	3.55667	0.298337	3.55667	0.630851
	3.56	-0.0813829	3.56	0.296884	3.56	0.631218
	3.56333	-0.0811657	3.56333	0.295564	3.56333	0.631352
	3.56667	-0.0812158	3.56667	0.294412	3.56667	0.631552
	3.57	-0.0813662	3.57	0.293242	3.57	0.632004
	3.57333	-0.0815833	3.57333	0.291889	3.57333	0.632722
	3.57667	-0.0819174	3.57667	0.290369	3.57667	0.633624
	3.58	-0.0824352	3.58	0.288966	3.58	0.634626
	3.58333	-0.0829197	3.58333	0.287763	3.58333	0.635729
	3.58667	-0.0831702	3.58667	0.286577	3.58667	0.636614
	3.59	-0.0832203	3.59	0.285191	3.59	0.636981
	3.59333	-0.0831702	3.59333	0.28352	3.59333	0.636764
	3.59667	-0.0831034	3.59667	0.281733	3.59667	0.636363
	3.6	-0.0829197	3.6	0.280079	3.6	0.63633
	3.60333	-0.0825522	3.60333	0.27871	3.60333	0.636831
	3.60667	-0.0821011	3.60667	0.27759	3.60667	0.637516
	3.61	-0.0817169	3.61	0.276521	3.61	0.6379
	3.61333	-0.0815165	3.61333	0.275319	3.61333	0.637883
	3.61667	-0.081433	3.61667	0.273915	3.61667	0.637817
	3.62	-0.0813495	3.62	0.272479	3.62	0.638117
	3.62333	-0.0811657	3.62333	0.271243	3.62333	0.638952
	3.62667	-0.0810321	3.62667	0.270307	3.62667	0.640022
	3.63	-0.0811323	3.63	0.269322	3.63	0.641141
	3.63333	-0.081433	3.63333	0.268102	3.63333	0.641976
	3.63667	-0.0817671	3.63667	0.266699	3.63667	0.64236
	3.64	-0.0818339	3.64	0.265313	3.64	0.642227
	3.64333	-0.0817003	3.64333	0.264093	3.64333	0.641725
	3.64667	-0.0815666	3.64667	0.262974	3.64667	0.641258
	3.65	-0.0815332	3.65	0.261889	3.65	0.641091
	3.65333	-0.0817504	3.65333	0.260853	3.65333	0.641358
	3.65667	-0.0822348	3.65667	0.259867	3.65667	0.642059
	3.66	-0.0828027	3.66	0.258832	3.66	0.642895
	3.66333	-0.083237	3.66333	0.257746	3.66333	0.643579
	3.66667	-0.0834542	3.66667	0.25651	3.66667	0.643847
	3.67	-0.0834709	3.67	0.255207	3.67	0.643797
	3.67333	-0.0836045	3.67333	0.25387	3.67333	0.64363
	3.67667	-0.0838885	3.67667	0.252568	3.67667	0.64373
	3.68	-0.0842727	3.68	0.251381	3.68	0.644131
	3.68333	-0.0845901	3.68333	0.250196	3.68333	0.644699
	3.68667	-0.0847738	3.68667	0.248976	3.68667	0.645133
	3.69	-0.0848908	3.69	0.247707	3.69	0.64545
	3.69333	-0.0849743	3.69333	0.246471	3.69333	0.645885
	3.69667	-0.0849743	3.69667	0.245351	3.69667	0.646386
	3.7	-0.0848239	3.7	0.244466	3.7	0.64672
	3.70333	-0.0845734	3.70333	0.243647	3.70333	0.646737
	3.70667	-0.0843896	3.70667	0.242662	3.70667	0.64657
	3.71	-0.084423	3.71	0.241259	3.71	0.64652
	3.71333	-0.0846068	3.71333	0.239655	3.71333	0.64672
	3.71667	-0.0848741	3.71667	0.238135	3.71667	0.647071
	3.72	-0.085158	3.72	0.236899	3.72	0.647572
	3.72333	-0.0854587	3.72333	0.23593	3.72333	0.648207
	3.72667	-0.0856424	3.72667	0.234995	3.72667	0.648841
	3.73	-0.0855923	3.73	0.233976	3.73	0.649343
	3.73333	-0.0855255	3.73333	0.232823	3.73333	0.649626
	3.73667	-0.0856758	3.73667	0.231721	3.73667	0.649877
	3.74	-0.0860935	3.74	0.230802	3.74	0.650077
	3.74333	-0.0865445	3.74333	0.230117	3.74333	0.650161
	3.74667	-0.0865946	3.74667	0.229382	3.74667	0.650011
	3.75	-0.0861102	3.75	0.22823	3.75	0.64986
	3.75333	-0.0854253	3.75333	0.226843	3.75333	0.650027
	3.75667	-0.0850244	3.75667	0.22549	3.75667	0.650545
	3.76	-0.0852415	3.76	0.224471	3.76	0.651197
	3.76333	-0.0861102	3.76333	0.223653	3.76333	0.651547
	3.76667	-0.0869788	3.76667	0.222684	3.76667	0.651731
	3.77	-0.0874966	3.77	0.221414	3.77	0.651815
	3.77333	-0.0874966	3.77333	0.219978	3.77333	0.652149
	3.77667	-0.0874799	3.77667	0.218508	3.77667	0.652733
	3.78	-0.0876804	3.78	0.217272	3.78	0.653502
	3.78333	-0.0880478	3.78333	0.216202	3.78333	0.654137
	3.78667	-0.0882483	3.78667	0.215334	3.78667	0.65437
	3.79	-0.0881481	3.79	0.214532	3.79	0.654203
	3.79333	-0.0878975	3.79333	0.21363	3.79333	0.654036
	3.79667	-0.0877639	3.79667	0.212611	3.79667	0.65417
	3.8	-0.0878641	3.8	0.211442	3.8	0.654588
	3.80333	-0.0881982	3.80333	0.210206	3.80333	0.655005
	3.80667	-0.0884655	3.80667	0.20892	3.80667	0.655339
	3.81	-0.0884655	3.81	0.207717	3.81	0.655657
	3.81333	-0.0883151	3.81333	0.206765	3.81333	0.656158
	3.81667	-0.0883485	3.81667	0.20608	3.81667	0.656726
	3.82	-0.0887661	3.82	0.205595	3.82	0.65716
	3.82333	-0.0894343	3.82333	0.204994	3.82333	0.657427
	3.82667	-0.0900858	3.82667	0.204075	3.82667	0.657628
	3.83	-0.0904031	3.83	0.202689	3.83	0.657995
	3.83333	-0.0903363	3.83333	0.200868	3.83333	0.658547
	3.83667	-0.0900691	3.83667	0.198997	3.83667	0.659215
	3.84	-0.0898352	3.84	0.19746	3.84	0.659766
	3.84333	-0.0898018	3.84333	0.196441	3.84333	0.660067
	3.84667	-0.0899521	3.84667	0.19579	3.84667	0.66005
	3.85	-0.0900858	3.85	0.195205	3.85	0.659799
	3.85333	-0.0900356	3.85333	0.194637	3.85333	0.659632
	3.85667	-0.0899187	3.85667	0.194103	3.85667	0.659749
	3.86	-0.0898185	3.86	0.193568	3.86	0.660067
	3.86333	-0.0900356	3.86333	0.1927	3.86333	0.660334
	3.86667	-0.0905702	3.86667	0.191297	3.86667	0.660451
	3.87	-0.0913219	3.87	0.189593	3.87	0.660651
	3.87333	-0.0919399	3.87333	0.188056	3.87333	0.661102
	3.87667	-0.092107	3.87667	0.186953	3.87667	0.66172
	3.88	-0.0918731	3.88	0.186252	3.88	0.662322
	3.88333	-0.0914388	3.88333	0.185617	3.88333	0.66284
	3.88667	-0.0912049	3.88667	0.184782	3.88667	0.663374
	3.89	-0.0912049	3.89	0.183763	3.89	0.664009
	3.89333	-0.0914555	3.89333	0.182777	3.89333	0.664577
	3.89667	-0.0916559	3.89667	0.182059	3.89667	0.66481
	3.9	-0.0916727	3.9	0.181474	3.9	0.66466
	3.90333	-0.0914555	3.90333	0.180873	3.90333	0.664343
	3.90667	-0.0912049	3.90667	0.180138	3.90667	0.664126
	3.91	-0.0910379	3.91	0.179353	3.91	0.664243
	3.91333	-0.0910546	3.91333	0.178501	3.91333	0.66471
	3.91667	-0.0913052	3.91667	0.177465	3.91667	0.665479
	3.92	-0.0915891	3.92	0.176146	3.92	0.666331
	3.92333	-0.0917228	3.92333	0.174659	3.92333	0.667015
	3.92667	-0.0915557	3.92667	0.173239	3.92667	0.6674
	3.93	-0.091372	3.93	0.171936	3.93	0.667617
	3.93333	-0.0914388	3.93333	0.170717	3.93333	0.667968
	3.93667	-0.0916559	3.93667	0.169497	3.93667	0.668569
	3.94	-0.0918731	3.94	0.168328	3.94	0.66922
	3.94333	-0.0919232	3.94333	0.167276	3.94333	0.669555
	3.94667	-0.09199	3.94667	0.166508	3.94667	0.669404
	3.95	-0.0920903	3.95	0.166006	3.95	0.66907
	3.95333	-0.0921404	3.95333	0.165722	3.95333	0.66897
	3.95667	-0.09199	3.95667	0.165622	3.95667	0.669388
	3.96	-0.0917729	3.96	0.165472	3.96	0.670089
	3.96333	-0.0917729	3.96333	0.165288	3.96333	0.670774
	3.96667	-0.0919232	3.96667	0.16462	3.96667	0.671359
	3.97	-0.0920736	3.97	0.163384	3.97	0.67181
	3.97333	-0.0918397	3.97333	0.16173	3.97333	0.672294
	3.97667	-0.0914555	3.97667	0.16011	3.97667	0.672712
	3.98	-0.0913052	3.98	0.158924	3.98	0.673213
	3.98333	-0.0915056	3.98333	0.158072	3.98333	0.673714
	3.98667	-0.0918397	3.98667	0.157337	3.98667	0.674182
	3.99	-0.0919232	3.99	0.156468	3.99	0.674449
	3.99333	-0.0918063	3.99333	0.155533	3.99333	0.674482
	3.99667	-0.0916894	3.99667	0.154664	3.99667	0.674549
	4	-0.0916225	4	0.153929	4	0.674816
	4.00333	-0.0914555	4.00333	0.153211	4.00333	0.675434
	4.00667	-0.0910546	4.00667	0.152276	4.00667	0.676119
	4.01	-0.0907706	4.01	0.151357	4.01	0.676654
	4.01333	-0.0909043	4.01333	0.150471	4.01333	0.676971
	4.01667	-0.0915056	4.01667	0.149519	4.01667	0.677238
	4.02	-0.0920235	4.02	0.148333	4.02	0.67774
	4.02333	-0.0919566	4.02333	0.147064	4.02333	0.678307
	4.02667	-0.0912383	4.02667	0.146195	4.02667	0.678625
	4.03	-0.0902862	4.03	0.145778	4.03	0.678675
	4.03333	-0.0897517	4.03333	0.145577	4.03333	0.678675
	4.03667	-0.0898686	4.03667	0.144942	4.03667	0.678976
	4.04	-0.0904031	4.04	0.14399	4.04	0.679544
	4.04333	-0.0907706	4.04333	0.143021	4.04333	0.680095
	4.04667	-0.0907539	4.04667	0.14237	4.04667	0.680596
	4.05	-0.0903697	4.05	0.141752	4.05	0.680997
	4.05333	-0.0899855	4.05333	0.140783	4.05333	0.681431
	4.05667	-0.0897517	4.05667	0.13948	4.05667	0.681832
	4.06	-0.0898018	4.06	0.138244	4.06	0.682233
	4.06333	-0.0901526	4.06333	0.137392	4.06333	0.682684
	4.06667	-0.0906036	4.06667	0.13664	4.06667	0.683118
	4.07	-0.0908709	4.07	0.135755	4.07	0.683653
	4.07333	-0.0907038	4.07333	0.134603	4.07333	0.684271
	4.07667	-0.0901693	4.07667	0.133416	4.07667	0.685039
	4.08	-0.0895846	4.08	0.132431	4.08	0.685791
	4.08333	-0.0892171	4.08333	0.131813	4.08333	0.686342
	4.08667	-0.0891336	4.08667	0.131462	4.08667	0.686543
	4.09	-0.0891837	4.09	0.131161	4.09	0.686392
	4.09333	-0.0892673	4.09333	0.130677	4.09333	0.686142
	4.09667	-0.0895011	4.09667	0.129975	4.09667	0.686175
	4.1	-0.0899521	4.1	0.128973	4.1	0.686326
	4.10333	-0.0904532	4.10333	0.127687	4.10333	0.686409
	4.10667	-0.0907706	4.10667	0.12625	4.10667	0.686376
	4.11	-0.0907038	4.11	0.124914	4.11	0.686626
	4.11333	-0.0903864	4.11333	0.123761	4.11333	0.687495
	4.11667	-0.0901192	4.11667	0.122709	4.11667	0.688664
	4.12	-0.0901526	4.12	0.121673	4.12	0.6896
	4.12333	-0.0905702	4.12333	0.120705	4.12333	0.690067
	4.12667	-0.0911047	4.12667	0.119819	4.12667	0.690435
	4.13	-0.0914889	4.13	0.119168	4.13	0.690769
	4.13333	-0.0914555	4.13333	0.1187	4.13333	0.69102
	4.13667	-0.0909711	4.13667	0.118316	4.13667	0.691003
	4.14	-0.0903697	4.14	0.117865	4.14	0.690752
	4.14333	-0.089902	4.14333	0.117163	4.14333	0.690702
	4.14667	-0.0898018	4.14667	0.116245	4.14667	0.691203
	4.15	-0.0900524	4.15	0.115259	4.15	0.692172
	4.15333	-0.0904198	4.15333	0.114357	4.15333	0.693358
	4.15667	-0.0906036	4.15667	0.113572	4.15667	0.694511
	4.16	-0.090353	4.16	0.11282	4.16	0.695379
	4.16333	-0.0897016	4.16333	0.111901	4.16333	0.695997
	4.16667	-0.0888162	4.16667	0.110849	4.16667	0.696381
	4.17	-0.0880813	4.17	0.109897	4.17	0.696666
	4.17333	-0.0876636	4.17333	0.109396	4.17333	0.696916
	4.17667	-0.0874966	4.17667	0.109362	4.17667	0.697117
	4.18	-0.0876302	4.18	0.109429	4.18	0.6974
	4.18333	-0.0880813	4.18333	0.109162	4.18333	0.697968
	4.18667	-0.0887327	4.18667	0.108394	4.18667	0.69867
	4.19	-0.0893341	4.19	0.107325	4.19	0.699021
	4.19333	-0.0896013	4.19333	0.106255	4.19333	0.698787
	4.19667	-0.089451	4.19667	0.105353	4.19667	0.698219
	4.2	-0.0891503	4.2	0.104535	4.2	0.697918
	4.20333	-0.0890334	4.20333	0.103549	4.20333	0.698269
	4.20667	-0.0890835	4.20667	0.10238	4.20667	0.699004
	4.21	-0.0890835	4.21	0.101211	4.21	0.699773
	4.21333	-0.0889332	4.21333	0.100175	4.21333	0.70029
	4.21667	-0.0886659	4.21667	0.0994401	4.21667	0.700808
	4.22	-0.0885156	4.22	0.098939	4.22	0.701493
	4.22333	-0.0884822	4.22333	0.0985548	4.22333	0.702111
	4.22667	-0.0885323	4.22667	0.0981205	4.22667	0.702445
	4.23	-0.0886158	4.23	0.0975024	4.23	0.702428
	4.23333	-0.0887995	4.23333	0.096734	4.23333	0.702428
	4.23667	-0.0890167	4.23667	0.0960157	4.23667	0.702762
	4.24	-0.0890334	4.24	0.0953643	4.24	0.703381
	4.24333	-0.0886659	4.24333	0.0946627	4.24333	0.704032
	4.24667	-0.088098	4.24667	0.0937106	4.24667	0.704416
	4.25	-0.0877472	4.25	0.0926248	4.25	0.704633
	4.25333	-0.0877472	4.25333	0.0916225	4.25333	0.704917
	4.25667	-0.088098	4.25667	0.0909043	4.25667	0.705569
	4.26	-0.0884989	4.26	0.0905869	4.26	0.706504
	4.26333	-0.0887327	4.26333	0.090353	4.26333	0.707423
	4.26667	-0.0886492	4.26667	0.0898352	4.26667	0.708008
	4.27	-0.0881982	4.27	0.0888497	4.27	0.708292
	4.27333	-0.0876302	4.27333	0.0876804	4.27333	0.708509
	4.27667	-0.0872962	4.27667	0.0866447	4.27667	0.708759
	4.28	-0.0874465	4.28	0.0860935	4.28	0.709043
	4.28333	-0.087814	4.28333	0.0859264	4.28333	0.709227
	4.28667	-0.0879643	4.28667	0.0859598	4.28667	0.709327
	4.29	-0.0877973	4.29	0.0856758	4.29	0.709511
	4.29333	-0.0874632	4.29333	0.0849242	4.29333	0.709912
	4.29667	-0.087363	4.29667	0.0839052	4.29667	0.71053
	4.3	-0.0874632	4.3	0.0829865	4.3	0.711031
	4.30333	-0.0875801	4.30333	0.0824018	4.30333	0.711232
	4.30667	-0.0875968	4.30667	0.0819007	4.30667	0.711098
	4.31	-0.0874465	4.31	0.0813662	4.31	0.711014
	4.31333	-0.0872126	4.31333	0.0807815	4.31333	0.711282
	4.31667	-0.0870122	4.31667	0.0803639	4.31667	0.711866
	4.32	-0.0868785	4.32	0.0800632	4.32	0.712618
	4.32333	-0.0868451	4.32333	0.0796456	4.32333	0.713286
	4.32667	-0.086912	4.32667	0.0788772	4.32667	0.713787
	4.33	-0.0869287	4.33	0.0779084	4.33	0.714238
	4.33333	-0.0869287	4.33333	0.076973	4.33333	0.714572
	4.33667	-0.0868953	4.33667	0.0761545	4.33667	0.714957
	4.34	-0.086912	4.34	0.0754696	4.34	0.715441
	4.34333	-0.0871291	4.34333	0.0749351	4.34333	0.716026
	4.34667	-0.087363	4.34667	0.0746845	4.34667	0.71661
	4.35	-0.0875801	4.35	0.0745843	4.35	0.717011
	4.35333	-0.0877472	4.35333	0.0743838	4.35333	0.717345
	4.35667	-0.0879977	4.35667	0.0737658	4.35667	0.71783
	4.36	-0.0882984	4.36	0.0727301	4.36	0.718565
	4.36333	-0.0882984	4.36333	0.0715608	4.36333	0.719417
	4.36667	-0.087814	4.36667	0.070475	4.36667	0.720068
	4.37	-0.0869454	4.37	0.06974	4.37	0.720335
	4.37333	-0.0860266	4.37333	0.0692055	4.37333	0.720235
	4.37667	-0.0852916	4.37667	0.0687044	4.37667	0.720051
	4.38	-0.0848239	4.38	0.0679193	4.38	0.720101
	4.38333	-0.0845734	4.38333	0.0668168	4.38333	0.720469
	4.38667	-0.0846235	4.38667	0.065564	4.38667	0.721221
	4.39	-0.0848072	4.39	0.0643613	4.39	0.722323
	4.39333	-0.0848239	4.39333	0.0633757	4.39333	0.723542
	4.39667	-0.0845233	4.39667	0.0627076	4.39667	0.724478
	4.4	-0.0839219	4.4	0.06229	4.4	0.724712
	4.40333	-0.0833373	4.40333	0.0619726	4.40333	0.724428
	4.40667	-0.082903	4.40667	0.0617053	4.40667	0.724094
	4.41	-0.0825856	4.41	0.0613044	4.41	0.72411
	4.41333	-0.0824352	4.41333	0.0607866	4.41333	0.724411
	4.41667	-0.082502	4.41667	0.0602019	4.41667	0.724762
	4.42	-0.082786	4.42	0.0595004	4.42	0.724912
	4.42333	-0.0831702	4.42333	0.0588322	4.42333	0.724846
	4.42667	-0.0835878	4.42667	0.0581974	4.42667	0.724879
	4.43	-0.0838885	4.43	0.0575794	4.43	0.725347
	4.43333	-0.0841224	4.43333	0.0570281	4.43333	0.726332
	4.43667	-0.084256	4.43667	0.0565938	4.43667	0.727418
	4.44	-0.0842393	4.44	0.0562597	4.44	0.728303
	4.44333	-0.0839887	4.44333	0.0559424	4.44333	0.728888
	4.44667	-0.083521	4.44667	0.0555415	4.44667	0.729172
	4.45	-0.0830867	4.45	0.0550571	4.45	0.729322
	4.45333	-0.0831034	4.45333	0.0545559	4.45333	0.729422
	4.45667	-0.0834542	4.45667	0.0541884	4.45667	0.729606
	4.46	-0.0838885	4.46	0.0540047	4.46	0.72994
	4.46333	-0.083972	4.46333	0.0537708	4.46333	0.730308
	4.46667	-0.0837215	4.46667	0.0532864	4.46667	0.730558
	4.47	-0.0833874	4.47	0.052518	4.47	0.730675
	4.47333	-0.0832036	4.47333	0.0516494	4.47333	0.730675
	4.47667	-0.083237	4.47667	0.050881	4.47667	0.730592
	4.48	-0.083237	4.48	0.0501794	4.48	0.730658
	4.48333	-0.0831368	4.48333	0.0496616	4.48333	0.730943
	4.48667	-0.082903	4.48667	0.0491939	4.48667	0.73156
	4.49	-0.0826357	4.49	0.0487429	4.49	0.732262
	4.49333	-0.0822849	4.49333	0.0480246	4.49333	0.73288
	4.49667	-0.0818172	4.49667	0.0469722	4.49667	0.733114
	4.5	-0.0813996	4.5	0.0456192	4.5	0.733198
	4.50333	-0.081149	4.50333	0.0443497	4.50333	0.733415
	4.50667	-0.0811323	4.50667	0.0434977	4.50667	0.733949
	4.51	-0.0812994	4.51	0.0431971	4.51	0.734751
	4.51333	-0.0814664	4.51333	0.0433474	4.51333	0.735653
	4.51667	-0.0815499	4.51667	0.0436147	4.51667	0.736522
	4.52	-0.0815165	4.52	0.0436648	4.52	0.737223
	4.52333	-0.0814163	4.52333	0.0432973	4.52333	0.737674
	4.52667	-0.0813161	4.52667	0.0425289	4.52667	0.737891
	4.53	-0.0811991	4.53	0.0415601	4.53	0.737891
	4.53333	-0.0811323	4.53333	0.0408084	4.53333	0.737724
	4.53667	-0.080982	4.53667	0.0403239	4.53667	0.737474
	4.54	-0.0808483	4.54	0.04004	4.54	0.737457
	4.54333	-0.0807648	4.54333	0.039589	4.54333	0.737808
	4.54667	-0.0806312	4.54667	0.0389375	4.54667	0.738426
	4.55	-0.0803472	4.55	0.0382526	4.55	0.739011
	4.55333	-0.0797125	4.55333	0.0375844	4.55333	0.739345
	4.55667	-0.0789608	4.55667	0.0370332	4.55667	0.739712
	4.56	-0.078326	4.56	0.0363985	4.56	0.74023
	4.56333	-0.0780086	4.56333	0.0356802	4.56333	0.741032
	4.56667	-0.0780086	4.56667	0.034845	4.56667	0.7418
	4.57	-0.0782759	4.57	0.0341601	4.57	0.742184
	4.57333	-0.07861	4.57333	0.0336924	4.57333	0.742335
	4.57667	-0.0788605	4.57667	0.0334251	4.57667	0.742402
	4.58	-0.0787436	4.58	0.0331912	4.58	0.742702
	4.58333	-0.0783427	4.58333	0.0326901	4.58333	0.743086
	4.58667	-0.0778917	4.58667	0.0319718	4.58667	0.743337
	4.59	-0.0777247	4.59	0.0312035	4.59	0.743304
	4.59333	-0.0778416	4.59333	0.0305019	4.59333	0.74317
	4.59667	-0.0780086	4.59667	0.0300175	4.59667	0.743254
	4.6	-0.0780587	4.6	0.0296834	4.6	0.743554
	4.60333	-0.0779251	4.60333	0.0295163	4.60333	0.743989
	4.60667	-0.0777581	4.60667	0.0294829	4.60667	0.744523
	4.61	-0.0777079	4.61	0.0294495	4.61	0.745091
	4.61333	-0.0777915	4.61333	0.029366	4.61333	0.745676
	4.61667	-0.077875	4.61667	0.0291154	4.61667	0.746127
	4.62	-0.0776578	4.62	0.0287479	4.62	0.746444
	4.62333	-0.07714	4.62333	0.0282969	4.62333	0.746678
	4.62667	-0.0765888	4.62667	0.0277123	4.62667	0.746928
	4.63	-0.0763716	4.63	0.0270942	4.63	0.747112
	4.63333	-0.0765052	4.63333	0.0263592	4.63333	0.747263
	4.63667	-0.0767057	4.63667	0.0255073	4.63667	0.74753
	4.64	-0.0767558	4.64	0.0246554	4.64	0.747981
	4.64333	-0.0767892	4.64333	0.0240039	4.64333	0.748515
	4.64667	-0.0768393	4.64667	0.0237868	4.64667	0.749016
	4.65	-0.0767224	4.65	0.0238536	4.65	0.749484
	4.65333	-0.076405	4.65333	0.0239037	4.65333	0.749985
	4.65667	-0.0759373	4.65667	0.0237033	4.65667	0.750537
	4.66	-0.0755865	4.66	0.023269	4.66	0.751054
	4.66333	-0.0754028	4.66333	0.0228012	4.66333	0.751405
	4.66667	-0.0751856	4.66667	0.02225	4.66667	0.751689
	4.67	-0.0749685	4.67	0.0216319	4.67	0.751856
	4.67333	-0.0748849	4.67333	0.0208802	4.67333	0.75194
	4.67667	-0.0750353	4.67667	0.0201286	4.67667	0.75209
	4.68	-0.0753861	4.68	0.0196274	4.68	0.752357
	4.68333	-0.07567	4.68333	0.019427	4.68333	0.752825
	4.68667	-0.0757201	4.68667	0.0194604	4.68667	0.753293
	4.69	-0.0755531	4.69	0.0193435	4.69	0.753577
	4.69333	-0.0752524	4.69333	0.0188256	4.69333	0.753577
	4.69667	-0.0747847	4.69667	0.0180238	4.69667	0.753543
	4.7	-0.0742502	4.7	0.0171886	4.7	0.753794
	4.70333	-0.0736488	4.70333	0.0165706	4.70333	0.754378
	4.70667	-0.073131	4.70667	0.0161195	4.70667	0.755097
	4.71	-0.0726967	4.71	0.0157521	4.71	0.755598
	4.71333	-0.0724795	4.71333	0.0154514	4.71333	0.756049
	4.71667	-0.0726132	4.71667	0.0152843	4.71667	0.756583
	4.72	-0.0731978	4.72	0.0152509	4.72	0.757318
	4.72333	-0.0740497	4.72333	0.0151507	4.72333	0.75807
	4.72667	-0.0747513	4.72667	0.0148834	4.72667	0.758655
	4.73	-0.0751856	4.73	0.0145159	4.73	0.758972
	4.73333	-0.0753526	4.73333	0.0140649	4.73333	0.759089
	4.73667	-0.0753359	4.73667	0.013664	4.73667	0.759123
	4.74	-0.0751188	4.74	0.013497	4.74	0.759156
	4.74333	-0.0748181	4.74333	0.0135304	4.74333	0.759306
	4.74667	-0.0745509	4.74667	0.0135638	4.74667	0.759657
	4.75	-0.074317	4.75	0.013213	4.75	0.760091
	4.75333	-0.0741165	4.75333	0.0124279	4.75333	0.760459
	4.75667	-0.0736989	4.75667	0.0114758	4.75667	0.760576
	4.76	-0.0732646	4.76	0.0107408	4.76	0.760593
	4.76333	-0.0729138	4.76333	0.0101896	4.76333	0.760776
	4.76667	-0.0728804	4.76667	0.0095381	4.76667	0.761361
	4.77	-0.0730475	4.77	0.00878641	4.77	0.762163
	4.77333	-0.0732813	4.77333	0.00818506	4.77333	0.762898
	4.77667	-0.0733983	4.77667	0.00790109	4.77667	0.763349
	4.78	-0.0731811	4.78	0.00786768	4.78	0.763432
	4.78333	-0.0727134	4.78333	0.0079679	4.78333	0.763349
	4.78667	-0.0721287	4.78667	0.0079345	4.78667	0.763449
	4.79	-0.0717111	4.79	0.00786768	4.79	0.763783
	4.79333	-0.0714773	4.79333	0.00788438	4.79333	0.764067
	4.79667	-0.0714773	4.79667	0.00815165	4.79667	0.764084
	4.8	-0.0714439	4.8	0.00851914	4.8	0.763967
	4.80333	-0.07121	4.80333	0.00855255	4.80333	0.764067
	4.80667	-0.070759	4.80667	0.00798461	4.80667	0.764652
	4.81	-0.0702412	4.81	0.00683202	4.81	0.765537
	4.81333	-0.0698904	4.81333	0.00567943	4.81333	0.766439
	4.81667	-0.0697066	4.81667	0.00501126	4.81667	0.767074
	4.82	-0.0695897	4.82	0.00481081	4.82	0.767358
	4.82333	-0.0694728	4.82333	0.00484422	4.82333	0.767475
	4.82667	-0.0694895	4.82667	0.00467718	4.82667	0.767692
	4.83	-0.0696732	4.83	0.0043598	4.83	0.768009
	4.83333	-0.0700908	4.83333	0.00400901	4.83333	0.768293
	4.83667	-0.070475	4.83667	0.00375845	4.83667	0.768343
	4.84	-0.0706421	4.84	0.00350788	4.84	0.76826
	4.84333	-0.0705753	4.84333	0.00324062	4.84333	0.76831
	4.84667	-0.0703748	4.84667	0.00307357	4.84667	0.768393
	4.85	-0.0702746	4.85	0.00304017	4.85	0.768477
	4.85333	-0.0701409	4.85333	0.00287312	4.85333	0.768477
	4.85667	-0.0698904	4.85667	0.00243881	4.85667	0.768577
	4.86	-0.0694895	4.86	0.00170383	4.86	0.768978
	4.86333	-0.0691053	4.86333	0.000868618	4.86333	0.769579
	4.86667	-0.0689048	4.86667	0.000233859	4.86667	0.770197
	4.87	-0.068838	4.87	-0.000150338	4.87	0.770582
	4.87333	-0.068838	4.87333	-0.000300676	4.87333	0.770765
	4.87667	-0.0690385	4.87667	-0.000283971	4.87667	0.771016
	4.88	-0.0692222	4.88	-0.000217155	4.88	0.77145
	4.88333	-0.0692556	4.88333	-0.000150338	4.88333	0.772135
	4.88667	-0.0689884	4.88667	-3.34084e-05	4.88667	0.772736
	4.89	-0.0685373	4.89	0.00020045	4.89	0.773137
	4.89333	-0.0682868	4.89333	0.000534534	4.89333	0.773371
	4.89667	-0.0683202	4.89667	0.000885323	4.89667	0.773622
	4.9	-0.0685039	4.9	0.000968844	4.9	0.773939
	4.90333	-0.0684538	4.90333	0.000567943	4.90333	0.77429
	4.90667	-0.06822	4.90667	-0.00020045	4.90667	0.774691
	4.91	-0.067936	4.91	-0.00095214	4.91	0.775175
	4.91333	-0.0678023	4.91333	-0.00130293	4.91333	0.77566
	4.91667	-0.0677522	4.91667	-0.00121941	4.91667	0.775994
	4.92	-0.0676353	4.92	-0.00103566	4.92	0.776161
	4.92333	-0.0673847	4.92333	-0.00101896	4.92333	0.776328
	4.92667	-0.0670674	4.92667	-0.00128622	4.92667	0.776695
	4.93	-0.0667834	4.93	-0.00180405	4.93	0.777313
	4.93333	-0.0665161	4.93333	-0.00235529	4.93333	0.777931
	4.93667	-0.0662322	4.93667	-0.00287312	4.93667	0.778499
	4.94	-0.0659148	4.94	-0.0031738	4.94	0.778817
	4.94333	-0.0655473	4.94333	-0.00329073	4.94333	0.778884
	4.94667	-0.0654638	4.94667	-0.00340766	4.94667	0.7787
	4.95	-0.0656809	4.95	-0.00347447	4.95	0.778583
	4.95333	-0.0661653	4.95333	-0.00369163	4.95333	0.778717
	4.95667	-0.0665495	4.95667	-0.00387537	4.95667	0.779218
	4.96	-0.0665328	4.96	-0.00400901	4.96	0.779886
	4.96333	-0.0661486	4.96333	-0.00415935	4.96333	0.780454
	4.96667	-0.0656475	4.96667	-0.00430968	4.96667	0.780821
	4.97	-0.06528	4.97	-0.00442661	4.97	0.781055
	4.97333	-0.0651965	4.97333	-0.00447673	4.97333	0.781339
	4.97667	-0.0652132	4.97667	-0.00447673	4.97667	0.78174
	4.98	-0.0651798	4.98	-0.00454354	4.98	0.782174
	4.98333	-0.0650127	4.98333	-0.00457695	4.98333	0.782625
	4.98667	-0.0647956	4.98667	-0.0043765	4.98667	0.782909
	4.99	-0.064662	4.99	-0.00402571	4.99	0.782993
	4.99333	-0.0646453	4.99333	-0.00382526	4.99333	0.782926
	4.99667	-0.0646453	4.99667	-0.00392549	4.99667	0.78301
	5	-0.0645784	5	-0.00419276	5	0.783394
	5.00333	-0.064378	5.00333	-0.00440991	5.00333	0.784079
	5.00667	-0.0641775	5.00667	-0.00457695	5.00667	0.784814
	5.01	-0.0643446	5.01	-0.00464377	5.01	0.785415
	5.01333	-0.0648624	5.01333	-0.0047607	5.01333	0.785782
	5.01667	-0.0653301	5.01667	-0.00487763	5.01667	0.785966
	5.02	-0.0653969	5.02	-0.00507808	5.02	0.7862
	5.02333	-0.0650127	5.02333	-0.00534534	5.02333	0.786534
	5.02667	-0.0646286	5.02667	-0.00571284	5.02667	0.787035
	5.03	-0.0644615	5.03	-0.00614715	5.03	0.78777
	5.03333	-0.0643112	5.03333	-0.00673179	5.03333	0.788639
	5.03667	-0.0637933	5.03667	-0.00741667	5.03667	0.78939
	5.04	-0.0626074	5.04	-0.00800131	5.04	0.789674
	5.04333	-0.0611708	5.04333	-0.00841892	5.04333	0.789491
	5.04667	-0.0600683	5.04667	-0.00866948	5.04667	0.789157
	5.05	-0.0598511	5.05	-0.00881982	5.05	0.789173
	5.05333	-0.0603523	5.05333	-0.00885323	5.05333	0.789641
	5.05667	-0.0611207	5.05667	-0.00871959	5.05667	0.790259
	5.06	-0.0617387	5.06	-0.00855255	5.06	0.790677
	5.06333	-0.0620561	5.06333	-0.00855255	5.06333	0.79076
	5.06667	-0.0622065	5.06667	-0.00892004	5.06667	0.790693
	5.07	-0.0623067	5.07	-0.00972184	5.07	0.790727
	5.07333	-0.06229	5.07333	-0.0107575	5.07333	0.791027
	5.07667	-0.0621062	5.07667	-0.0116428	5.07667	0.791495
	5.08	-0.0617888	5.08	-0.012144	5.08	0.79198
	5.08333	-0.061555	5.08333	-0.0122108	5.08333	0.792414
	5.08667	-0.0616051	5.08667	-0.0121105	5.08667	0.792932
	5.09	-0.0618389	5.09	-0.0121272	5.09	0.79365
	5.09333	-0.062006	5.09333	-0.0123444	5.09333	0.794385
	5.09667	-0.0618724	5.09667	-0.012762	5.09667	0.794819
	5.1	-0.0615216	5.1	-0.01333	5.1	0.794853
	5.10333	-0.0610371	5.10333	-0.0140649	5.10333	0.794669
	5.10667	-0.0604692	5.10667	-0.0148834	5.10667	0.794535
	5.11	-0.0598846	5.11	-0.0155683	5.11	0.794585
	5.11333	-0.0595171	5.11333	-0.0159692	5.11333	0.794769
	5.11667	-0.0595839	5.11667	-0.0160694	5.11667	0.795087
	5.12	-0.0600015	5.12	-0.016036	5.12	0.795437
	5.12333	-0.0605193	5.12333	-0.0160527	5.12333	0.795755
	5.12667	-0.0609536	5.12667	-0.0161363	5.12667	0.796039
	5.13	-0.061104	5.13	-0.0163033	5.13	0.79639
	5.13333	-0.061104	5.13333	-0.016604	5.13333	0.796891
	5.13667	-0.0609369	5.13667	-0.0170049	5.13667	0.797659
	5.14	-0.0607532	5.14	-0.0174392	5.14	0.798511
	5.14333	-0.0605026	5.14333	-0.0178735	5.14333	0.799263
	5.14667	-0.0599848	5.14667	-0.0183412	5.14667	0.799881
	5.15	-0.0592164	5.15	-0.0189593	5.15	0.800265
	5.15333	-0.0585482	5.15333	-0.0196441	5.15333	0.800532
	5.15667	-0.0583478	5.15667	-0.020045	5.15667	0.800582
	5.16	-0.0586318	5.16	-0.0199114	5.16	0.800649
	5.16333	-0.0592331	5.16333	-0.0194103	5.16333	0.800883
	5.16667	-0.0597676	5.16667	-0.0189593	5.16667	0.801367
	5.17	-0.0600015	5.17	-0.0188758	5.17	0.801885
	5.17333	-0.0597509	5.17333	-0.0191597	5.17333	0.802169
	5.17667	-0.0590828	5.17667	-0.0197277	5.17667	0.802203
	5.18	-0.0582977	5.18	-0.0204794	5.18	0.802236
	5.18333	-0.0575794	5.18333	-0.0212811	5.18333	0.802604
	5.18667	-0.057095	5.18667	-0.0219994	5.18667	0.803188
	5.19	-0.0568277	5.19	-0.0225173	5.19	0.803823
	5.19333	-0.0567776	5.19333	-0.0229015	5.19333	0.804257
	5.19667	-0.0569112	5.19667	-0.023269	5.19667	0.804575
	5.2	-0.0571284	5.2	-0.0236698	5.2	0.804909
	5.20333	-0.0573288	5.20333	-0.0240875	5.20333	0.805543
	5.20667	-0.0574959	5.20667	-0.0244717	5.20667	0.806295
	5.21	-0.0576462	5.21	-0.0248392	5.21	0.806963
	5.21333	-0.0577798	5.21333	-0.0253236	5.21333	0.807297
	5.21667	-0.0576963	5.21667	-0.0258915	5.21667	0.807331
	5.22	-0.0572286	5.22	-0.0264929	5.22	0.807281
	5.22333	-0.0564268	5.22333	-0.026994	5.22333	0.807364
	5.22667	-0.0557252	5.22667	-0.0272111	5.22667	0.807682
	5.23	-0.0553911	5.23	-0.027278	5.23	0.808149
	5.23333	-0.0553243	5.23333	-0.0272279	5.23333	0.808734
	5.23667	-0.055174	5.23667	-0.0272111	5.23667	0.809302
	5.24	-0.0546227	5.24	-0.0272279	5.24	0.809636
	5.24333	-0.0539212	5.24333	-0.0275285	5.24333	0.809653
	5.24667	-0.0534534	5.24667	-0.0281299	5.24667	0.809619
	5.25	-0.0533198	5.25	-0.0289317	5.25	0.809786
	5.25333	-0.0532697	5.25333	-0.0297168	5.25333	0.810187
	5.25667	-0.0530024	5.25667	-0.0303515	5.25667	0.810722
	5.26	-0.0524178	5.26	-0.0308861	5.26	0.811206
	5.26333	-0.0518164	5.26333	-0.0314039	5.26333	0.81164
	5.26667	-0.0513487	5.26667	-0.0318549	5.26667	0.812142
	5.27	-0.0510146	5.27	-0.0320888	5.27	0.812693
	5.27333	-0.0506638	5.27333	-0.0320888	5.27333	0.813244
	5.27667	-0.050146	5.27667	-0.0319885	5.27667	0.813612
	5.28	-0.0493943	5.28	-0.0320554	5.28	0.813528
	5.28333	-0.0484756	5.28333	-0.0325398	5.28333	0.813227
	5.28667	-0.0475569	5.28667	-0.0333249	5.28667	0.813077
	5.29	-0.0467384	5.29	-0.0341601	5.29	0.813545
	5.29333	-0.0459867	5.29333	-0.034728	5.29333	0.814631
	5.29667	-0.0451849	5.29667	-0.0348617	5.29667	0.815816
	5.3	-0.0441659	5.3	-0.0346445	5.3	0.816669
	5.30333	-0.0428129	5.30333	-0.0343605	5.30333	0.816886
	5.30667	-0.0411591	5.30667	-0.0341935	5.30667	0.816635
	5.31	-0.0392716	5.31	-0.0343772	5.31	0.816201
	5.31333	-0.0372337	5.31333	-0.0349285	5.31333	0.815867
	5.31667	-0.0351122	5.31667	-0.035747	5.31667	0.816084
	5.32	-0.0330409	5.32	-0.0366657	5.32	0.816752
	5.32333	-0.0310698	5.32333	-0.0373506	5.32333	0.817654
	5.32667	-0.0291989	5.32667	-0.0377849	5.32667	0.818222
	5.33	-0.0272279	5.33	-0.0379519	5.33	0.818122
	5.33333	-0.0249561	5.33333	-0.0378684	5.33333	0.817604
	5.33667	-0.0223836	5.33667	-0.0375677	5.33667	0.817236
	5.34	-0.019594	5.34	-0.0369497	5.34	0.81737
	5.34333	-0.0166875	5.34333	-0.0363651	5.34333	0.817804
	5.34667	-0.0134636	5.34667	-0.0361312	5.34667	0.818138
	5.35	-0.00968844	5.35	-0.036482	5.35	0.818138
	5.35333	-0.00534534	5.35333	-0.0371334	5.35333	0.818122
	5.35667	-0.000534534	5.35667	-0.0376513	5.35667	0.818406
	5.36	0.00456025	5.36	-0.0380522	5.36	0.819091
	5.36333	0.010106	5.36333	-0.038403	5.36333	0.820059
	5.36667	0.0161363	5.36667	-0.0389542	5.36667	0.821179
	5.37	0.0225841	5.37	-0.0396057	5.37	0.822281
	5.37333	0.0293827	5.37333	-0.0402571	5.37333	0.823133
	5.37667	0.0365822	5.37667	-0.0408752	5.37667	0.823684
	5.38	0.0442494	5.38	-0.0413429	5.38	0.823935
	5.38333	0.0525681	5.38333	-0.0417939	5.38333	0.823968
	5.38667	0.0616385	5.38667	-0.0421113	5.38667	0.823951
	5.39	0.0715274	5.39	-0.0423619	5.39	0.824068
	5.39333	0.0822682	5.39333	-0.042579	5.39333	0.824436
	5.39667	0.0937774	5.39667	-0.0427628	5.39667	0.82492
	5.4	0.105988	5.4	-0.0430634	5.4	0.825338
	5.40333	0.11875	5.40333	-0.0433307	5.40333	0.825588
	5.40667	0.132147	5.40667	-0.0434142	5.40667	0.825672
	5.41	0.146429	5.41	-0.0433307	5.41	0.825772
	5.41333	0.16188	5.41333	-0.0434142	5.41333	0.826056
	5.41667	0.178568	5.41667	-0.0438485	5.41667	0.826541
	5.42	0.196341	5.42	-0.0446169	5.42	0.827209
	5.42333	0.215067	5.42333	-0.0454521	5.42333	0.827944
	5.42667	0.234794	5.42667	-0.0461036	5.42667	0.828545
	5.43	0.255842	5.43	-0.0465546	5.43	0.828862
	5.43333	0.278292	5.43333	-0.0467718	5.43333	0.829013
	5.43667	0.302212	5.43667	-0.0468052	5.43667	0.829147
	5.44	0.327503	5.44	-0.0466715	5.44	0.829447
	5.44333	0.354012	5.44333	-0.0466882	5.44333	0.829831
	5.44667	0.381708	5.44667	-0.0470891	5.44667	0.830082
	5.45	0.410689	5.45	-0.0479912	5.45	0.830132
	5.45333	0.441358	5.45333	-0.0490268	5.45333	0.830182
	5.45667	0.473831	5.45667	-0.049695	5.45667	0.830399
	5.46	0.508326	5.46	-0.049695	5.46	0.8308
	5.46333	0.544791	5.46333	-0.0491772	5.46333	0.831285
	5.46667	0.583327	5.46667	-0.0485925	5.46667	0.831702
	5.47	0.623919	5.47	-0.0482918	5.47	0.83212
	5.47333	0.666197	5.47333	-0.0484255	5.47333	0.832671
	5.47667	0.709945	5.47667	-0.0487763	5.47667	0.833156
	5.48	0.755164	5.48	-0.0491939	5.48	0.833423
	5.48333	0.802286	5.48333	-0.0497284	5.48333	0.833439
	5.48667	0.851664	5.48667	-0.0503465	5.48667	0.833272
	5.49	0.90338	5.49	-0.0508977	5.49	0.833206
	5.49333	0.957485	5.49333	-0.0511984	5.49333	0.833373
	5.49667	1.0137	5.49667	-0.0513153	5.49667	0.833757
	5.5	1.07203	5.5	-0.0516995	5.5	0.834241
	5.50333	1.13256	5.50333	-0.052518	5.50333	0.834676
	5.50667	1.19562	5.50667	-0.0535704	5.50667	0.835143
	5.51	1.2614	5.51	-0.0542719	5.51	0.835644
	5.51333	1.3298	5.51333	-0.0542218	5.51333	0.836246
	5.51667	1.40071	5.51667	-0.0536038	5.51667	0.83673
	5.52	1.47406	5.52	-0.0528187	5.52	0.836864
	5.52333	1.55003	5.52333	-0.0523009	5.52333	0.836647
	5.52667	1.62873	5.52667	-0.0521171	5.52667	0.836279
	5.53	1.71006	5.53	-0.0521505	5.53	0.836045
	5.53333	1.794	5.53333	-0.0521672	5.53333	0.836212
	5.53667	1.88066	5.53667	-0.0520503	5.53667	0.836713
	5.54	1.97013	5.54	-0.0519835	5.54	0.837398
	5.54333	2.06235	5.54333	-0.0522173	5.54333	0.838133
	5.54667	2.15718	5.54667	-0.0527018	5.54667	0.838685
	5.55	2.25458	5.55	-0.0532697	5.55	0.839002
	5.55333	2.35464	5.55333	-0.0537541	5.55333	0.839035
	5.55667	2.45745	5.55667	-0.0542218	5.55667	0.838885
	5.56	2.56301	5.56	-0.0547731	5.56	0.838735
	5.56333	2.67134	5.56333	-0.0554245	5.56333	0.838735
	5.56667	2.78244	5.56667	-0.056076	5.56667	0.839035
	5.57	2.89629	5.57	-0.0563934	5.57	0.839587
	5.57333	3.01314	5.57333	-0.0563266	5.57333	0.840372
	5.57667	3.13309	5.57667	-0.0560593	5.57667	0.841324
	5.58	3.25615	5.58	-0.055792	5.58	0.842309
	5.58333	3.38208	5.58333	-0.0557419	5.58333	0.843078
	5.58667	3.51059	5.58667	-0.0558589	5.58667	0.843462
	5.59	3.6416	5.59	-0.0561595	5.59	0.843495
	5.59333	3.77515	5.59333	-0.0565437	5.59333	0.843479
	5.59667	3.91131	5.59667	-0.0570449	5.59667	0.843679
	5.6	4.05023	5.6	-0.0575961	5.6	0.844097
	5.60333	4.19199	5.60333	-0.0580972	5.60333	0.844531
	5.60667	4.33659	5.60667	-0.0584313	5.60667	0.844832
	5.61	4.48416	5.61	-0.0585649	5.61	0.844898
	5.61333	4.63461	5.61333	-0.0587487	5.61333	0.844898
	5.61667	4.78782	5.61667	-0.0591162	5.61667	0.844932
	5.62	4.94359	5.62	-0.0597008	5.62	0.845132
	5.62333	5.1017	5.62333	-0.0602521	5.62333	0.84545
	5.62667	5.26219	5.62667	-0.0606028	5.62667	0.845817
	5.63	5.42512	5.63	-0.0608033	5.63	0.846101
	5.63333	5.5906	5.63333	-0.0610371	5.63333	0.846352
	5.63667	5.75859	5.63667	-0.0613044	5.63667	0.846669
	5.64	5.92919	5.64	-0.0615216	5.64	0.84722
	5.64333	6.10225	5.64333	-0.0613879	5.64333	0.848072
	5.64667	6.27771	5.64667	-0.0610706	5.64667	0.848924
	5.65	6.45556	5.65	-0.0607198	5.65	0.849459
	5.65333	6.63588	5.65333	-0.0605861	5.65333	0.849509
	5.65667	6.81849	5.65667	-0.0608534	5.65667	0.849375
	5.66	7.00315	5.66	-0.0615383	5.66	0.849409
	5.66333	7.18972	5.66333	-0.0623735	5.66333	0.849709
	5.66667	7.37848	5.66667	-0.0628913	5.66667	0.850177
	5.67	7.56968	5.67	-0.0627744	5.67	0.850461
	5.67333	7.76338	5.67333	-0.0621396	5.67333	0.850511
	5.67667	7.95925	5.67667	-0.0613044	5.67667	0.850461
	5.68	8.15696	5.68	-0.0606196	5.68	0.850528
	5.68333	8.35629	5.68333	-0.0601852	5.68333	0.850712
	5.68667	8.5574	5.68667	-0.060085	5.68667	0.850912
	5.69	8.76054	5.69	-0.0601852	5.69	0.851029
	5.69333	8.96583	5.69333	-0.0602855	5.69333	0.851213
	5.69667	9.17291	5.69667	-0.0602186	5.69667	0.85163
	5.7	9.38141	5.7	-0.0597175	5.7	0.852232
	5.70333	9.59113	5.70333	-0.0590494	5.70333	0.85275
	5.70667	9.80236	5.70667	-0.0583812	5.70667	0.852967
	5.71	10.0155	5.71	-0.0576128	5.71	0.85295
	5.71333	10.2307	5.71333	-0.0565771	5.71333	0.85295
	5.71667	10.4477	5.71667	-0.0551907	5.71667	0.853201
	5.72	10.6662	5.72	-0.0537541	5.72	0.853718
	5.72333	10.886	5.72333	-0.0526349	5.72333	0.854303
	5.72667	11.1069	5.72667	-0.0518164	5.72667	0.854804
	5.73	11.3291	5.73	-0.050881	5.73	0.855038
	5.73333	11.5526	5.73333	-0.0493108	5.73333	0.854971
	5.73667	11.7771	5.73667	-0.0470724	5.73667	0.854704
	5.74	12.0025	5.74	-0.0446837	5.74	0.854637
	5.74333	12.229	5.74333	-0.0427628	5.74333	0.855005
	5.74667	12.4565	5.74667	-0.0415433	5.74667	0.855706
	5.75	12.6852	5.75	-0.0406747	5.75	0.856425
	5.75333	12.915	5.75333	-0.0395389	5.75333	0.856959
	5.75667	13.1456	5.75667	-0.0378016	5.75667	0.85746
	5.76	13.3771	5.76	-0.0353628	5.76	0.858062
	5.76333	13.6093	5.76333	-0.0324062	5.76333	0.858713
	5.76667	13.8423	5.76667	-0.0292324	5.76667	0.859281
	5.77	14.0758	5.77	-0.0260585	5.77	0.859715
	5.77333	14.3098	5.77333	-0.0230184	5.77333	0.860116
	5.77667	14.5444	5.77667	-0.0200283	5.77667	0.860701
	5.78	14.7798	5.78	-0.0169214	5.78	0.861436
	5.78333	15.0159	5.78333	-0.0135137	5.78333	0.862321
	5.78667	15.2526	5.78667	-0.00980537	5.78667	0.86319
	5.79	15.4896	5.79	-0.00579636	5.79	0.863891
	5.79333	15.7269	5.79333	-0.00136974	5.79333	0.864409
	5.79667	15.9644	5.79667	0.00330743	5.79667	0.864777
	5.8	16.2019	5.8	0.00818506	5.8	0.86501
	5.80333	16.4396	5.80333	0.0132297	5.80333	0.865127
	5.80667	16.6774	5.80667	0.0186085	5.80667	0.865178
	5.81	16.9153	5.81	0.024338	5.81	0.865328
	5.81333	17.1533	5.81333	0.0301344	5.81333	0.865595
	5.81667	17.3914	5.81667	0.0359976	5.81667	0.865879
	5.82	17.6294	5.82	0.0421113	5.82	0.866113
	5.82333	17.8671	5.82333	0.0489266	5.82333	0.866313
	5.82667	18.1046	5.82667	0.0564268	5.82667	0.866714
	5.83	18.3421	5.83	0.0643947	5.83	0.867299
	5.83333	18.5795	5.83333	0.0725463	5.83333	0.867967
	5.83667	18.8169	5.83667	0.080865	5.83667	0.868652
	5.84	19.0543	5.84	0.089618	5.84	0.869404
	5.84333	19.2916	5.84333	0.0986383	5.84333	0.870105
	5.84667	19.5285	5.84667	0.107959	5.84667	0.870422
	5.85	19.7647	5.85	0.117497	5.85	0.870172
	5.85333	20.0001	5.85333	0.127487	5.85333	0.869637
	5.85667	20.2346	5.85667	0.13801	5.85667	0.869404
	5.86	20.4685	5.86	0.149185	5.86	0.869688
	5.86333	20.702	5.86333	0.161012	5.86333	0.870139
	5.86667	20.935	5.86667	0.173523	5.86667	0.870339
	5.87	21.1677	5.87	0.186669	5.87	0.870389
	5.87333	21.4	5.87333	0.200317	5.87333	0.870606
	5.87667	21.6316	5.87667	0.214465	5.87667	0.871241
	5.88	21.8625	5.88	0.229182	5.88	0.872076
	5.88333	22.0928	5.88333	0.244499	5.88333	0.872778
	5.88667	22.3225	5.88667	0.260418	5.88667	0.873112
	5.89	22.5513	5.89	0.276906	5.89	0.873262
	5.89333	22.7789	5.89333	0.293994	5.89333	0.873413
	5.89667	23.0052	5.89667	0.311934	5.89667	0.873663
	5.9	23.23	5.9	0.330793	5.9	0.873964
	5.90333	23.4537	5.90333	0.350621	5.90333	0.874298
	5.90667	23.6763	5.90667	0.371501	5.90667	0.874833
	5.91	23.8982	5.91	0.393317	5.91	0.875734
	5.91333	24.1196	5.91333	0.416018	5.91333	0.87692
	5.91667	24.3402	5.91667	0.439337	5.91667	0.878123
	5.92	24.5598	5.92	0.463207	5.92	0.879025
	5.92333	24.7782	5.92333	0.487763	5.92333	0.879493
	5.92667	24.9952	5.92667	0.51322	5.92667	0.879526
	5.93	25.2109	5.93	0.539729	5.93	0.879209
	5.93333	25.4251	5.93333	0.567258	5.93333	0.878908
	5.93667	25.6379	5.93667	0.595789	5.93667	0.878908
	5.94	25.8494	5.94	0.625255	5.94	0.879192
	5.94333	26.0595	5.94333	0.655707	5.94333	0.879543
	5.94667	26.2683	5.94667	0.687244	5.94667	0.87976
	5.95	26.4757	5.95	0.719817	5.95	0.879994
	5.95333	26.6816	5.95333	0.753343	5.95333	0.880412
	5.95667	26.8859	5.95667	0.787854	5.95667	0.880946
	5.96	27.0891	5.96	0.823417	5.96	0.881314
	5.96333	27.2912	5.96333	0.860183	5.96333	0.881431
	5.96667	27.4919	5.96667	0.898101	5.96667	0.881414
	5.97	27.6911	5.97	0.937323	5.97	0.881715
	5.97333	27.8885	5.97333	0.977747	5.97333	0.882466
	5.97667	28.0843	5.97667	1.01961	5.97667	0.883569
	5.98	28.2787	5.98	1.06286	5.98	0.884605
	5.98333	28.4715	5.98333	1.10737	5.98333	0.885189
	5.98667	28.6624	5.98667	1.15307	5.98667	0.885289
	5.99	28.8515	5.99	1.19996	5.99	0.885005
	5.99333	29.039	5.99333	1.24812	5.99333	0.884721
	5.99667	29.225	5.99667	1.29762	5.99667	0.884655
	6	29.4093	6	1.34855	6	0.885055
	6.00333	29.5917	6.00333	1.4008	6.00333	0.885974
	6.00667	29.7717	6.00667	1.45433	6.00667	0.88711
	6.01	29.9496	6.01	1.50894	6.01	0.888062
	6.01333	30.1259	6.01333	1.56465	6.01333	0.888413
	6.01667	30.3009	6.01667	1.62139	6.01667	0.888246
	6.02	30.4746	6.02	1.67927	6.02	0.887929
	6.02333	30.6466	6.02333	1.73851	6.02333	0.887745
	6.02667	30.8166	6.02667	1.79934	6.02667	0.887828
	6.03	30.9847	6.03	1.86175	6.03	0.888062
	6.03333	31.1507	6.03333	1.92553	6.03333	0.88838
	6.03667	31.3147	6.03667	1.99049	6.03667	0.888847
	6.04	31.477	6.04	2.05702	6.04	0.889582
	6.04333	31.6374	6.04333	2.12531	6.04333	0.890434
	6.04667	31.796	6.04667	2.1953	6.04667	0.891186
	6.05	31.9527	6.05	2.26646	6.05	0.89167
	6.05333	32.1074	6.05333	2.33846	6.05333	0.892038
	6.05667	32.2601	6.05667	2.41128	6.05667	0.892572
	6.06	32.4111	6.06	2.48527	6.06	0.89324
	6.06333	32.5604	6.06333	2.5606	6.06333	0.893859
	6.06667	32.7078	6.06667	2.63728	6.06667	0.894243
	6.07	32.8534	6.07	2.71532	6.07	0.894443
	6.07333	32.9971	6.07333	2.79481	6.07333	0.894777
	6.07667	33.1388	6.07667	2.87576	6.07667	0.895328
	6.08	33.2786	6.08	2.95815	6.08	0.895963
	6.08333	33.4164	6.08333	3.04187	6.08333	0.896581
	6.08667	33.5522	6.08667	3.12674	6.08667	0.897066
	6.09	33.6858	6.09	3.21277	6.09	0.897416
	6.09333	33.8173	6.09333	3.29987	6.09333	0.897667
	6.09667	33.9466	6.09667	3.38816	6.09667	0.897667
	6.1	34.0741	6.1	3.47782	6.1	0.89755
	6.10333	34.1999	6.10333	3.56879	6.10333	0.897433
	6.10667	34.3239	6.10667	3.66111	6.10667	0.897701
	6.11	34.446	6.11	3.75464	6.11	0.898335
	6.11333	34.5662	6.11333	3.84922	6.11333	0.899237
	6.11667	34.6846	6.11667	3.94475	6.11667	0.900022
	6.12	34.8011	6.12	4.04133	6.12	0.90049
	6.12333	34.9158	6.12333	4.13913	6.12333	0.900791
	6.12667	35.0287	6.12667	4.23831	6.12667	0.901125
	6.13	35.1396	6.13	4.33873	6.13	0.901626
	6.13333	35.2484	6.13333	4.44018	6.13333	0.902277
	6.13667	35.3552	6.13667	4.54249	6.13667	0.902895
	6.14	35.4599	6.14	4.64567	6.14	0.90343
	6.14333	35.5627	6.14333	4.74989	6.14333	0.904081
	6.14667	35.6638	6.14667	4.85528	6.14667	0.904933
	6.15	35.7631	6.15	4.9618	6.15	0.905802
	6.15333	35.8607	6.15333	5.06952	6.15333	0.906403
	6.15667	35.9564	6.15667	5.17837	6.15667	0.906487
	6.16	36.0502	6.16	5.2885	6.16	0.906454
	6.16333	36.142	6.16333	5.3997	6.16333	0.906838
	6.16667	36.2317	6.16667	5.5118	6.16667	0.907756
	6.17	36.3197	6.17	5.62456	6.17	0.908876
	6.17333	36.406	6.17333	5.73788	6.17333	0.909778
	6.17667	36.4908	6.17667	5.8519	6.17667	0.910396
	6.18	36.5739	6.18	5.96689	6.18	0.910914
	6.18333	36.6551	6.18333	6.08302	6.18333	0.911532
	6.18667	36.7341	6.18667	6.20032	6.18667	0.912267
	6.19	36.8111	6.19	6.31868	6.19	0.913102
	6.19333	36.8863	6.19333	6.43795	6.19333	0.913954
	6.19667	36.9597	6.19667	6.55805	6.19667	0.914772
	6.2	37.0316	6.2	6.67886	6.2	0.91549
	6.20333	37.1019	6.20333	6.80025	6.20333	0.916092
	6.20667	37.1707	6.20667	6.9222	6.20667	0.916677
	6.21	37.2378	6.21	7.04493	6.21	0.917378
	6.21333	37.3033	6.21333	7.16874	6.21333	0.918447
	6.21667	37.367	6.21667	7.29369	6.21667	0.919884
	6.22	37.4291	6.22	7.41967	6.22	0.921437
	6.22333	37.4897	6.22333	7.54656	6.22333	0.92274
	6.22667	37.549	6.22667	7.67418	6.22667	0.923625
	6.23	37.6071	6.23	7.80232	6.23	0.924461
	6.23333	37.6636	6.23333	7.93077	6.23333	0.925463
	6.23667	37.7184	6.23667	8.05963	6.23667	0.926966
	6.24	37.7715	6.24	8.18942	6.24	0.928754
	6.24333	37.8233	6.24333	8.32043	6.24333	0.930441
	6.24667	37.874	6.24667	8.45253	6.24667	0.931794
	6.25	37.9238	6.25	8.58539	6.25	0.932829
	6.25333	37.9725	6.25333	8.71872	6.25333	0.933832
	6.25667	38.0199	6.25667	8.85269	6.25667	0.934917
	6.26	38.0658	6.26	8.98744	6.26	0.93617
	6.26333	38.1105	6.26333	9.12297	6.26333	0.93759
	6.26667	38.1545	6.26667	9.25912	6.26667	0.939144
	6.27	38.198	6.27	9.39591	6.27	0.940797
	6.27333	38.2408	6.27333	9.53346	6.27333	0.942451
	6.27667	38.2826	6.27667	9.6719	6.27667	0.944272
	6.28	38.3232	6.28	9.8112	6.28	0.946377
	6.28333	38.3628	6.28333	9.95123	6.28333	0.948849
	6.28667	38.4018	6.28667	10.0919	6.28667	0.951471
	6.29	38.4404	6.29	10.2331	6.29	0.953777
	6.29333	38.4789	6.29333	10.3748	6.29333	0.955814
	6.29667	38.5174	6.29667	10.517	6.29667	0.957735
	6.3	38.5556	6.3	10.6598	6.3	0.959874
	6.30333	38.5934	6.30333	10.8035	6.30333	0.962145
	6.30667	38.6309	6.30667	10.9482	6.30667	0.964501
	6.31	38.6684	6.31	11.0937	6.31	0.967006
	6.31333	38.7059	6.31333	11.2398	6.31333	0.969796
	6.31667	38.7434	6.31667	11.3862	6.31667	0.97297
	6.32	38.7806	6.32	11.5329	6.32	0.97631
	6.32333	38.8176	6.32333	11.6801	6.32333	0.979618
	6.32667	38.8548	6.32667	11.8283	6.32667	0.982792
	6.33	38.8924	6.33	11.9773	6.33	0.985782
	6.33333	38.9308	6.33333	12.1274	6.33333	0.988805
	6.33667	38.9695	6.33667	12.2779	6.33667	0.992079
	6.34	39.0081	6.34	12.4289	6.34	0.995604
	6.34333	39.0468	6.34333	12.5802	6.34333	0.999429
	6.34667	39.0861	6.34667	12.7321	6.34667	1.00342
	6.35	39.1265	6.35	12.8849	6.35	1.00781
	6.35333	39.1684	6.35333	13.0385	6.35333	1.01246
	6.35667	39.2118	6.35667	13.193	6.35667	1.0172
	6.36	39.2563	6.36	13.3484	6.36	1.02183
	6.36333	39.3015	6.36333	13.5047	6.36333	1.02626
	6.36667	39.3474	6.36667	13.6615	6.36667	1.03072
	6.37	39.3945	6.37	13.8187	6.37	1.03533
	6.37333	39.4432	6.37333	13.9763	6.37333	1.0402
	6.37667	39.4935	6.37667	14.1344	6.37667	1.04542
	6.38	39.5455	6.38	14.2932	6.38	1.05111
	6.38333	39.5993	6.38333	14.4527	6.38333	1.05731
	6.38667	39.6554	6.38667	14.6128	6.38667	1.06366
	6.39	39.7141	6.39	14.7738	6.39	1.0699
	6.39333	39.7752	6.39333	14.9356	6.39333	1.07604
	6.39667	39.8384	6.39667	15.0981	6.39667	1.08225
	6.4	39.9036	6.4	15.2612	6.4	1.08901
	6.40333	39.9712	6.40333	15.4244	6.40333	1.09641
	6.40667	40.0414	6.40667	15.588	6.40667	1.10435
	6.41	40.1143	6.41	15.7519	6.41	1.11255
	6.41333	40.1899	6.41333	15.9163	6.41333	1.12054
	6.41667	40.2683	6.41667	16.0815	6.41667	1.12828
	6.42	40.3497	6.42	16.2473	6.42	1.13605
	6.42333	40.4339	6.42333	16.4139	6.42333	1.14434
	6.42667	40.5205	6.42667	16.5811	6.42667	1.15349
	6.43	40.6095	6.43	16.749	6.43	1.16323
	6.43333	40.7006	6.43333	16.9176	6.43333	1.17317
	6.43667	40.7937	6.43667	17.087	6.43667	1.18294
	6.44	40.8884	6.44	17.257	6.44	1.19255
	6.44333	40.9843	6.44333	17.4273	6.44333	1.20227
	6.44667	41.0814	6.44667	17.5979	6.44667	1.21239
	6.45	41.1793	6.45	17.7688	6.45	1.22308
	6.45333	41.2778	6.45333	17.9402	6.45333	1.23421
	6.45667	41.3763	6.45667	18.112	6.45667	1.24578
	6.46	41.4742	6.46	18.2842	6.46	1.25783
	6.46333	41.5711	6.46333	18.4565	6.46333	1.2703
	6.46667	41.6664	6.46667	18.6292	6.46667	1.28322
	6.47	41.7599	6.47	18.8022	6.47	1.29651
	6.47333	41.8513	6.47333	18.9756	6.47333	1.31021
	6.47667	41.9403	6.47667	19.1494	6.47667	1.32416
	6.48	42.0269	6.48	19.3238	6.48	1.33817
	6.48333	42.1109	6.48333	19.4988	6.48333	1.35231
	6.48667	42.1925	6.48667	19.6742	6.48667	1.36691
	6.49	42.2718	6.49	19.8494	6.49	1.38246
	6.49333	42.3492	6.49333	20.0245	6.49333	1.39876
	6.49667	42.4247	6.49667	20.1993	6.49667	1.41541
	6.5	42.4988	6.5	20.3744	6.5	1.43205
	6.50333	42.5716	6.50333	20.5498	6.50333	1.44879
	6.50667	42.6437	6.50667	20.7258	6.50667	1.46611
	6.51	42.7152	6.51	20.9019	6.51	1.48409
	6.51333	42.7861	6.51333	21.0779	6.51333	1.50249
	6.51667	42.8566	6.51667	21.2536	6.51667	1.52113
	6.52	42.9269	6.52	21.4291	6.52	1.54009
	6.52333	42.9973	6.52333	21.6043	6.52333	1.55979
	6.52667	43.0677	6.52667	21.7793	6.52667	1.58027
	6.53	43.1379	6.53	21.954	6.53	1.60132
	6.53333	43.2073	6.53333	22.129	6.53333	1.62275
	6.53667	43.2755	6.53667	22.304	6.53667	1.64441
	6.54	43.3419	6.54	22.479	6.54	1.66646
	6.54333	43.4063	6.54333	22.654	6.54333	1.689
	6.54667	43.4679	6.54667	22.8287	6.54667	1.71218
	6.55	43.5262	6.55	23.0033	6.55	1.73605
	6.55333	43.5808	6.55333	23.1773	6.55333	1.76067
	6.55667	43.6317	6.55667	23.3506	6.55667	1.78581
	6.56	43.6789	6.56	23.5235	6.56	1.81137
	6.56333	43.7222	6.56333	23.6961	6.56333	1.83735
	6.56667	43.7612	6.56667	23.8685	6.56667	1.86384
	6.57	43.796	6.57	24.0405	6.57	1.89087
	6.57333	43.8266	6.57333	24.2121	6.57333	1.91854
	6.57667	43.8533	6.57667	24.3831	6.57667	1.94681
	6.58	43.8765	6.58	24.5537	6.58	1.97591
	6.58333	43.8965	6.58333	24.7235	6.58333	2.00587
	6.58667	43.9138	6.58667	24.8926	6.58667	2.03646
	6.59	43.9292	6.59	25.0612	6.59	2.0673
	6.59333	43.9433	6.59333	25.2292	6.59333	2.09828
	6.59667	43.9567	6.59667	25.3966	6.59667	2.12962
	6.6	43.9695	6.6	25.5632	6.6	2.16171
	6.60333	43.9822	6.60333	25.729	6.60333	2.19476
	6.60667	43.995	6.60667	25.8938	6.60667	2.22869
	6.61	44.0084	6.61	26.0577	6.61	2.26334
	6.61333	44.0231	6.61333	26.2206	6.61333	2.29855
	6.61667	44.0392	6.61667	26.3823	6.61667	2.33433
	6.62	44.0569	6.62	26.5433	6.62	2.37076
	6.62333	44.0763	6.62333	26.7036	6.62333	2.40798
	6.62667	44.0973	6.62667	26.8635	6.62667	2.44593
	6.63	44.1202	6.63	27.0226	6.63	2.48465
	6.63333	44.1449	6.63333	27.181	6.63333	2.52387
	6.63667	44.1712	6.63667	27.3382	6.63667	2.56353
	6.64	44.199	6.64	27.4942	6.64	2.60377
	6.64333	44.2281	6.64333	27.6489	6.64333	2.64469
	6.64667	44.2586	6.64667	27.8022	6.64667	2.6865
	6.65	44.2905	6.65	27.9544	6.65	2.72918
	6.65333	44.3237	6.65333	28.1055	6.65333	2.77285
[truncated: 4,004 more rows]

## Sheet: Figure S6
Figure S6
	C-IP-SS 150µm		C-IP-SS 300µm		C-IP-SS 1mm
	200	0.047	200	0.04	200	8.66
	201	0.041	201	0.039	201	8.658
	202	0.038	202	0.034	202	8.6
	203	0.035	203	0.03	203	8.572
	204	0.031	204	0.026	204	8.581
	205	0.031	205	0.025	205	8.566
	206	0.026	206	0.023	206	8.532
	207	0.025	207	0.019	207	8.541
	208	0.023	208	0.018	208	8.513
	209	0.022	209	0.018	209	8.493
	210	0.02	210	0.016	210	8.501
	211	0.019	211	0.015	211	8.45
	212	0.018	212	0.014	212	8.445
	213	0.017	213	0.013	213	8.424
	214	0.017	214	0.012	214	8.438
	215	0.016	215	0.012	215	8.41
	216	0.015	216	0.01	216	8.418
	217	0.014	217	0.01	217	8.39
	218	0.014	218	0.009	218	8.384
	219	0.013	219	0.009	219	8.372
	220	0.012	220	0.009	220	8.375
	221	0.012	221	0.008	221	8.366
	222	0.011	222	0.008	222	8.333
	223	0.011	223	0.008	223	8.335
	224	0.011	224	0.007	224	8.324
	225	0.011	225	0.006	225	8.318
	226	0.01	226	0.006	226	8.326
	227	0.01	227	0.006	227	8.313
	228	0.01	228	0.006	228	8.303
	229	0.01	229	0.006	229	8.293
	230	0.009	230	0.005	230	8.289
	231	0.009	231	0.005	231	8.264
	232	0.009	232	0.005	232	8.263
	233	0.009	233	0.005	233	8.259
	234	0.009	234	0.005	234	8.247
	235	0.009	235	0.005	235	8.248
	236	0.009	236	0.005	236	8.242
	237	0.009	237	0.005	237	8.224
	238	0.008	238	0.004	238	8.24
	239	0.008	239	0.004	239	8.231
	240	0.008	240	0.004	240	8.229
	241	0.008	241	0.004	241	8.231
	242	0.008	242	0.004	242	8.216
	243	0.008	243	0.004	243	8.215
	244	0.008	244	0.004	244	8.221
	245	0.008	245	0.004	245	8.208
	246	0.007	246	0.004	246	8.2
	247	0.007	247	0.004	247	8.188
	248	0.008	248	0.004	248	8.165
	249	0.007	249	0.004	249	8.185
	250	0.008	250	0.004	250	8.173
	251	0.007	251	0.004	251	8.163
	252	0.007	252	0.004	252	8.154
	253	0.007	253	0.003	253	8.139
	254	0.008	254	0.003	254	8.145
	255	0.007	255	0.004	255	8.133
	256	0.007	256	0.003	256	8.131
	257	0.007	257	0.003	257	8.121
	258	0.007	258	0.004	258	8.097
	259	0.007	259	0.003	259	8.098
	260	0.007	260	0.003	260	8.092
	261	0.007	261	0.004	261	8.089
	262	0.007	262	0.004	262	8.066
	263	0.007	263	0.003	263	8.076
	264	0.007	264	0.003	264	8.084
	265	0.007	265	0.003	265	8.054
	266	0.007	266	0.003	266	8.055
	267	0.007	267	0.003	267	8.047
	268	0.007	268	0.003	268	8.041
	269	0.007	269	0.003	269	8.053
	270	0.007	270	0.003	270	8.035
	271	0.007	271	0.003	271	8.031
	272	0.007	272	0.003	272	8.044
	273	0.007	273	0.003	273	8.034
	274	0.007	274	0.003	274	8.019
	275	0.007	275	0.003	275	8.003
	276	0.007	276	0.003	276	8.009
	277	0.007	277	0.003	277	8.01
	278	0.007	278	0.003	278	8.003
	279	0.007	279	0.003	279	7.993
	280	0.007	280	0.003	280	7.994
	281	0.007	281	0.004	281	7.985
	282	0.007	282	0.004	282	7.987
	283	0.007	283	0.003	283	7.973
	284	0.008	284	0.003	284	7.961
	285	0.007	285	0.003	285	7.952
	286	0.008	286	0.004	286	7.967
	287	0.007	287	0.003	287	7.958
	288	0.007	288	0.004	288	7.957
	289	0.007	289	0.004	289	7.932
	290	0.007	290	0.004	290	7.937
	291	0.008	291	0.004	291	7.93
	292	0.008	292	0.004	292	7.94
	293	0.007	293	0.004	293	7.931
	294	0.008	294	0.004	294	7.925
	295	0.007	295	0.004	295	7.912
	296	0.007	296	0.004	296	7.913
	297	0.008	297	0.004	297	7.913
	298	0.008	298	0.004	298	7.912
	299	0.008	299	0.004	299	7.914
	300	0.008	300	0.004	300	7.899
	301	0.008	301	0.004	301	7.906
	302	0.008	302	0.004	302	7.912
	303	0.008	303	0.004	303	7.904
	304	0.008	304	0.004	304	7.894
	305	0.007	305	0.004	305	7.9
	306	0.005	306	0	306	8.216
	307	0.005	307	0	307	8.22
	308	0.005	308	0	308	8.206
	309	0.005	309	0	309	8.191
	310	0.005	310	0	310	8.199
	311	0.005	311	0.001	311	8.194
	312	0.005	312	0	312	8.184
	313	0.005	313	0	313	8.175
	314	0.005	314	0	314	8.165
	315	0.005	315	0.001	315	8.186
	316	0.005	316	0	316	8.163
	317	0.005	317	0.001	317	8.166
	318	0.005	318	0	318	8.15
	319	0.005	319	0	319	8.148
	320	0.005	320	0	320	8.163
	321	0.006	321	0	321	8.15
	322	0.005	322	0	322	8.149
	323	0.005	323	0	323	8.15
	324	0.006	324	0.001	324	4.791
	325	0.006	325	0.001	325	4.794
	326	0.006	326	0.001	326	4.785
	327	0.006	327	0.001	327	4.789
	328	0.006	328	0.001	328	4.777
	329	0.006	329	0.001	329	4.778
	330	0.006	330	0.001	330	4.776
	331	0.006	331	0.001	331	4.765
	332	0.006	332	0.001	332	4.773
	333	0.006	333	0.001	333	4.777
	334	0.006	334	0.001	334	4.773
	335	0.006	335	0.001	335	4.771
	336	0.006	336	0	336	4.768
	337	0.006	337	0.001	337	4.768
	338	0.006	338	0	338	4.767
	339	0.006	339	0.001	339	4.764
	340	0.006	340	0.001	340	4.762
	341	0.006	341	0.001	341	4.757
	342	0.006	342	0.001	342	4.746
	343	0.007	343	0.001	343	4.749
	344	0.007	344	0.001	344	4.748
	345	0.008	345	0.001	345	4.75
	346	0.009	346	0.001	346	4.748
	347	0.012	347	0.001	347	4.747
	348	0.016	348	0.001	348	4.752
	349	0.022	349	0.001	349	4.753
	350	0.033	350	0.001	350	4.745
	351	0.049	351	0.001	351	4.753
	352	0.071	352	0.001	352	4.754
	353	0.107	353	0.001	353	4.753
	354	0.157	354	0.002	354	4.755
	355	0.227	355	0.002	355	4.752
	356	0.328	356	0.004	356	4.762
	357	0.459	357	0.006	357	4.756
	358	0.637	358	0.011	358	4.76
	359	0.873	359	0.018	359	4.762
	360	1.165	360	0.031	360	4.763
	361	1.532	361	0.051	361	4.76
	362	1.993	362	0.082	362	4.759
	363	2.571	363	0.128	363	4.768
	364	3.216	364	0.194	364	4.76
	365	4.014	365	0.288	365	4.765
	366	4.95	366	0.419	366	4.761
	367	5.972	367	0.591	367	4.755
	368	7.144	368	0.825	368	4.749
	369	8.479	369	1.127	369	4.751
	370	9.967	370	1.511	370	4.75
	371	11.569	371	1.979	371	4.746
	372	13.339	372	2.555	372	4.755
	373	15.331	373	3.297	373	4.737
	374	17.329	374	4.127	374	4.731
	375	19.483	375	5.126	375	4.728
	376	21.741	376	6.259	376	4.733
	377	24.117	377	7.555	377	4.72
	378	26.614	378	9.031	378	4.719
	379	29.153	379	10.669	379	4.721
	380	31.749	380	12.495	380	4.719
	381	34.49	381	14.554	381	4.715
	382	37.201	382	16.688	382	4.709
	383	39.831	383	18.895	383	4.716
	384	42.608	384	21.305	384	4.715
	385	45.208	385	23.727	385	4.708
	386	47.758	386	26.203	386	4.705
	387	50.344	387	28.895	387	4.706
	388	52.851	388	31.627	388	4.708
	389	55.255	389	34.3	389	4.707
	390	57.61	390	37.037	390	4.708
	391	59.849	391	39.67	391	4.707
	392	61.979	392	42.272	392	4.707
	393	64.076	393	44.938	393	4.715
	394	66.127	394	47.569	394	4.714
	395	67.991	395	50.01	395	4.724
	396	69.864	396	52.577	396	4.737
	397	71.645	397	55.068	397	4.765
	398	73.3	398	57.402	398	4.791
	399	74.927	399	59.709	399	4.839
	400	76.486	400	61.959	400	4.912
	401	77.899	401	64.084	401	5.008
	402	79.317	402	66.208	402	5.149
	403	80.61	403	68.227	403	5.315
	404	81.806	404	70.082	404	5.542
	405	82.964	405	71.898	405	5.819
	406	84.052	406	73.642	406	6.175
	407	85.053	407	75.22	407	6.583
	408	86.015	408	76.7	408	7.075
	409	86.881	409	78.146	409	7.663
	410	87.697	410	79.46	410	8.301
	411	88.462	411	80.739	411	9.046
	412	89.197	412	81.964	412	9.897
	413	89.85	413	83.054	413	10.794
	414	90.453	414	84.092	414	11.802
	415	91.063	415	85.055	415	12.915
	416	91.592	416	85.963	416	14.07
	417	92.101	417	86.843	417	15.362
	418	92.52	418	87.602	418	16.643
	419	92.924	419	88.327	419	17.992
	420	93.378	420	89.027	420	19.368
	421	93.74	421	89.694	421	20.855
	422	94.081	422	90.287	422	22.335
	423	94.421	423	90.873	423	23.887
	424	94.731	424	91.41	424	25.433
	425	95.002	425	91.915	425	27.017
	426	95.291	426	92.411	426	28.671
	427	95.531	427	92.834	427	30.308
	428	95.795	428	93.258	428	31.993
	429	96.025	429	93.615	429	33.608
	430	96.236	430	94.013	430	35.24
	431	96.413	431	94.311	431	36.817
	432	96.597	432	94.629	432	38.396
	433	96.737	433	94.899	433	39.941
	434	96.896	434	95.169	434	41.415
	435	97.029	435	95.377	435	42.898
	436	97.179	436	95.649	436	44.376
	437	97.299	437	95.845	437	45.731
	438	97.415	438	96.046	438	47.087
	439	97.508	439	96.228	439	48.45
	440	97.61	440	96.398	440	49.75
	441	97.701	441	96.553	441	50.967
	442	97.766	442	96.678	442	52.236
	443	97.861	443	96.842	443	53.452
	444	97.944	444	96.977	444	54.591
	445	97.996	445	97.093	445	55.76
	446	98.081	446	97.211	446	56.86
	447	98.129	447	97.309	447	57.919
	448	98.208	448	97.443	448	59.026
	449	98.271	449	97.543	449	60.069
	450	98.309	450	97.606	450	61.023
	451	98.362	451	97.706	451	61.98
	452	98.41	452	97.755	452	62.917
	453	98.463	453	97.846	453	63.786
	454	98.509	454	97.926	454	64.657
	455	98.569	455	98.003	455	65.521
	456	98.595	456	98.041	456	66.31
	457	98.627	457	98.118	457	67.111
	458	98.655	458	98.146	458	67.884
	459	98.668	459	98.201	459	68.57
	460	98.704	460	98.256	460	69.279
	461	98.731	461	98.301	461	69.94
	462	98.754	462	98.355	462	70.588
	463	98.78	463	98.373	463	71.234
	464	98.808	464	98.411	464	71.874
	465	98.822	465	98.43	465	72.463
	466	98.832	466	98.488	466	73.03
	467	98.847	467	98.492	467	73.59
	468	98.871	468	98.552	468	74.154
	469	98.912	469	98.589	469	74.706
	470	98.924	470	98.609	470	75.204
	471	98.921	471	98.618	471	75.725
	472	98.944	472	98.66	472	76.231
	473	98.979	473	98.683	473	76.755
	474	98.994	474	98.706	474	77.224
	475	98.988	475	98.714	475	77.693
	476	99.015	476	98.739	476	78.131
	477	99.032	477	98.774	477	78.549
	478	99.034	478	98.8	478	78.984
	479	99.036	479	98.817	479	79.387
	480	99.036	480	98.838	480	79.77
	481	99.066	481	98.843	481	80.176
	482	99.059	482	98.855	482	80.538
	483	99.094	483	98.874	483	80.902
	484	99.097	484	98.891	484	81.243
	485	99.119	485	98.895	485	81.575
	486	99.115	486	98.913	486	81.906
	487	99.118	487	98.924	487	82.234
	488	99.147	488	98.957	488	82.557
	489	99.15	489	98.938	489	82.855
	490	99.157	490	98.956	490	83.169
	491	99.172	491	98.975	491	83.476
	492	99.173	492	98.964	492	83.758
	493	99.208	493	98.995	493	84.067
	494	99.184	494	98.999	494	84.317
	495	99.191	495	99.01	495	84.604
	496	99.21	496	99.017	496	84.866
	497	99.214	497	99.022	497	85.123
	498	99.222	498	99.049	498	85.375
	499	99.223	499	99.04	499	85.64
	500	99.212	500	99.025	500	85.858
	501	99.21	501	99.038	501	86.093
	502	99.214	502	99.072	502	86.325
	503	99.245	503	99.077	503	86.555
	504	99.26	504	99.078	504	86.785
	505	99.243	505	99.071	505	86.975
	506	99.26	506	99.092	506	87.181
	507	99.264	507	99.107	507	87.402
	508	99.268	508	99.108	508	87.607
	509	99.269	509	99.096	509	87.778
	510	99.263	510	99.115	510	87.965
	511	99.29	511	99.103	511	88.173
	512	99.319	512	99.133	512	88.35
	513	99.3	513	99.145	513	88.537
	514	99.304	514	99.132	514	88.704
	515	99.302	515	99.145	515	88.876
	516	99.276	516	99.133	516	89.021
	517	99.296	517	99.136	517	89.181
	518	99.283	518	99.143	518	89.355
	519	99.311	519	99.178	519	89.539
	520	99.306	520	99.171	520	89.69
	521	99.315	521	99.17	521	89.855
	522	99.298	522	99.176	522	90
	523	99.318	523	99.163	523	90.141
	524	99.326	524	99.162	524	90.301
	525	99.34	525	99.169	525	90.432
	526	99.321	526	99.18	526	90.566
	527	99.343	527	99.188	527	90.725
	528	99.361	528	99.201	528	90.848
	529	99.363	529	99.189	529	90.968
	530	99.347	530	99.202	530	91.085
	531	99.353	531	99.204	531	91.219
	532	99.352	532	99.19	532	91.32
	533	99.354	533	99.188	533	91.47
	534	99.349	534	99.206	534	91.582
	535	99.352	535	99.217	535	91.681
	536	99.377	536	99.224	536	91.812
	537	99.45	537	99.308	537	91.901
	538	99.448	538	99.299	538	91.996
	539	99.458	539	99.317	539	92.108
	540	99.461	540	99.309	540	92.25
	541	99.469	541	99.314	541	92.329
	542	99.47	542	99.322	542	92.454
	543	99.466	543	99.313	543	92.554
	544	99.456	544	99.286	544	92.637
	545	99.461	545	99.29	545	92.738
	546	99.435	546	99.284	546	92.843
	547	99.427	547	99.294	547	92.917
	548	99.446	548	99.294	548	93.051
	549	99.45	549	99.276	549	93.106
	550	99.463	550	99.305	550	93.203
	551	99.456	551	99.297	551	93.265
	552	99.477	552	99.311	552	93.377
	553	99.477	553	99.321	553	93.445
	554	99.484	554	99.347	554	93.527
	555	99.488	555	99.349	555	93.605
	556	99.486	556	99.365	556	93.676
	557	99.496	557	99.357	557	93.746
	558	99.523	558	99.385	558	93.842
	559	99.515	559	99.402	559	93.926
	560	99.504	560	99.366	560	93.982
	561	99.48	561	99.376	561	94.061
	562	99.504	562	99.364	562	94.114
	563	99.498	563	99.352	563	94.188
	564	99.5	564	99.342	564	94.273
	565	99.51	565	99.339	565	94.335
	566	99.481	566	99.313	566	94.398
	567	99.509	567	99.35	567	94.476
	568	99.493	568	99.354	568	94.543
	569	99.493	569	99.337	569	94.591
	570	99.519	570	99.345	570	94.679
	571	99.496	571	99.359	571	94.741
	572	99.514	572	99.388	572	94.812
	573	99.539	573	99.401	573	94.88
	574	99.542	574	99.404	574	94.942
	575	99.538	575	99.41	575	94.989
	576	99.55	576	99.417	576	95.058
	577	99.558	577	99.433	577	95.128
	578	99.571	578	99.433	578	95.184
	579	99.585	579	99.454	579	95.232
	580	99.562	580	99.437	580	95.274
	581	99.573	581	99.435	581	95.339
	582	99.57	582	99.452	582	95.395
	583	99.576	583	99.449	583	95.436
	584	99.567	584	99.455	584	95.491
	585	99.563	585	99.439	585	95.533
	586	99.576	586	99.44	586	95.571
	587	99.583	587	99.459	587	95.645
	588	99.565	588	99.435	588	95.677
	589	99.565	589	99.427	589	95.726
	590	99.563	590	99.452	590	95.785
	591	99.551	591	99.431	591	95.815
	592	99.572	592	99.452	592	95.873
	593	99.561	593	99.434	593	95.913
	594	99.558	594	99.455	594	95.968
	595	99.578	595	99.443	595	96.012
	596	99.58	596	99.457	596	96.053
	597	99.604	597	99.465	597	96.099
	598	99.585	598	99.478	598	96.152
	599	99.592	599	99.464	599	96.178
	600	99.595	600	99.47	600	96.232
	601	99.616	601	99.481	601	96.282
	602	99.578	602	99.475	602	96.31
	603	99.588	603	99.495	603	96.366
	604	99.601	604	99.475	604	96.404
	605	99.604	605	99.482	605	96.42
	606	99.611	606	99.5	606	96.479
	607	99.601	607	99.5	607	96.519
	608	99.593	608	99.494	608	96.544
	609	99.616	609	99.489	609	96.583
	610	99.621	610	99.502	610	96.646
	611	99.594	611	99.481	611	96.661
	612	99.631	612	99.496	612	96.727
	613	99.62	613	99.478	613	96.736
	614	99.615	614	99.492	614	96.789
	615	99.634	615	99.506	615	96.81
	616	99.628	616	99.49	616	96.854
	617	99.627	617	99.511	617	96.878
	618	99.616	618	99.513	618	96.93
	619	99.631	619	99.501	619	96.955
	620	99.634	620	99.511	620	96.971
	621	99.648	621	99.542	621	97.03
	622	99.636	622	99.521	622	97.077
	623	99.653	623	99.528	623	97.085
	624	99.649	624	99.522	624	97.124
	625	99.652	625	99.527	625	97.156
	626	99.651	626	99.547	626	97.195
	627	99.663	627	99.526	627	97.208
	628	99.668	628	99.536	628	97.246
	629	99.683	629	99.549	629	97.293
	630	99.673	630	99.56	630	97.32
	631	99.668	631	99.518	631	97.326
	632	99.66	632	99.534	632	97.375
	633	99.67	633	99.537	633	97.413
	634	99.66	634	99.534	634	97.419
	635	99.642	635	99.535	635	97.448
	636	99.668	636	99.533	636	97.484
	637	99.639	637	99.53	637	97.513
	638	99.65	638	99.533	638	97.535
	639	99.627	639	99.508	639	97.549
	640	99.664	640	99.553	640	97.61
	641	99.652	641	99.531	641	97.619
	642	99.637	642	99.534	642	97.65
	643	99.646	643	99.52	643	97.655
	644	99.647	644	99.538	644	97.713
	645	99.661	645	99.553	645	97.731
	646	99.673	646	99.564	646	97.759
	647	99.671	647	99.561	647	97.78
	648	99.657	648	99.534	648	97.806
	649	99.682	649	99.541	649	97.858
	650	99.711	650	99.576	650	97.875
	651	99.685	651	99.558	651	97.892
	652	99.712	652	99.573	652	97.94
	653	99.692	653	99.58	653	97.953
	654	99.7	654	99.573	654	97.984
	655	99.686	655	99.59	655	98.01
	656	99.689	656	99.584	656	98.013
	657	99.68	657	99.596	657	98.043
	658	99.713	658	99.595	658	98.062
	659	99.702	659	99.594	659	98.068
	660	99.694	660	99.605	660	98.121
	661	99.695	661	99.611	661	98.129
	662	99.71	662	99.628	662	98.178
	663	99.728	663	99.6	663	98.162
	664	99.72	664	99.623	664	98.211
	665	99.699	665	99.6	665	98.226
	666	99.708	666	99.596	666	98.23
	667	99.696	667	99.605	667	98.245
	668	99.727	668	99.638	668	98.282
	669	99.732	669	99.63	669	98.305
	670	99.739	670	99.66	670	98.336
	671	99.706	671	99.628	671	98.325
	672	99.716	672	99.632	672	98.368
	673	99.731	673	99.647	673	98.396
	674	99.706	674	99.63	674	98.41
	675	99.738	675	99.652	675	98.446
	676	99.737	676	99.661	676	98.463
	677	99.716	677	99.618	677	98.468
	678	99.722	678	99.64	678	98.493
	679	99.732	679	99.659	679	98.522
	680	99.739	680	99.668	680	98.525
	681	99.755	681	99.665	681	98.572
	682	99.734	682	99.63	682	98.55
	683	99.72	683	99.649	683	98.565
	684	99.749	684	99.684	684	98.603
	685	99.735	685	99.664	685	98.611
	686	99.736	686	99.682	686	98.628
	687	99.763	687	99.676	687	98.66
	688	99.735	688	99.667	688	98.657
	689	99.755	689	99.676	689	98.678
	690	99.755	690	99.684	690	98.718
	691	99.755	691	99.684	691	98.722
	692	99.763	692	99.691	692	98.722
	693	99.766	693	99.676	693	98.75
	694	99.788	694	99.698	694	98.772
	695	99.75	695	99.711	695	98.778
	696	99.758	696	99.703	696	98.802
	697	99.772	697	99.716	697	98.825
	698	99.768	698	99.719	698	98.822
	699	99.771	699	99.726	699	98.864
	700	99.761	700	99.707	700	98.864
	701	99.775	701	99.727	701	98.898
	702	99.766	702	99.728	702	98.891
	703	99.788	703	99.732	703	98.928
	704	99.787	704	99.72	704	98.933
	705	99.79	705	99.697	705	98.932
	706	99.758	706	99.723	706	98.948
	707	99.805	707	99.749	707	98.985
	708	99.792	708	99.738	708	99.002
	709	99.775	709	99.736	709	99
	710	99.787	710	99.743	710	99.047
	711	99.807	711	99.737	711	99.076
	712	99.805	712	99.734	712	99.066
	713	99.809	713	99.757	713	99.073
	714	99.79	714	99.743	714	99.08
	715	99.797	715	99.771	715	99.112
	716	99.805	716	99.78	716	99.13
	717	99.795	717	99.754	717	99.121
	718	99.815	718	99.768	718	99.144
	719	99.792	719	99.768	719	99.184
	720	99.81	720	99.778	720	99.197
	721	99.796	721	99.737	721	99.18
	722	99.803	722	99.758	722	99.177
	723	99.828	723	99.777	723	99.201
	724	99.805	724	99.768	724	99.207
	725	99.84	725	99.808	725	99.245
	726	99.822	726	99.785	726	99.239
	727	99.803	727	99.774	727	99.245
	728	99.835	728	99.803	728	99.273
	729	99.816	729	99.791	729	99.261
	730	99.834	730	99.799	730	99.294
	731	99.824	731	99.809	731	99.303
	732	99.837	732	99.794	732	99.33
	733	99.822	733	99.812	733	99.344
	734	99.827	734	99.817	734	99.33
	735	99.831	735	99.815	735	99.348
	736	99.85	736	99.833	736	99.354
	737	99.854	737	99.83	737	99.367
	738	99.853	738	99.817	738	99.368
	739	99.862	739	99.821	739	99.398
	740	99.867	740	99.843	740	99.397
	741	99.868	741	99.851	741	99.411
	742	99.862	742	99.852	742	99.383
	743	99.85	743	99.839	743	99.411
	744	99.864	744	99.877	744	99.422
	745	99.857	745	99.839	745	99.416
	746	99.861	746	99.861	746	99.442
	747	99.873	747	99.843	747	99.431
	748	99.879	748	99.861	748	99.449
	749	99.879	749	99.862	749	99.452
	750	99.871	750	99.867	750	99.46
	751	99.882	751	99.872	751	99.461
	752	99.876	752	99.879	752	99.489
	753	99.892	753	99.898	753	99.507
	754	99.878	754	99.892	754	99.522
	755	99.887	755	99.864	755	99.526
	756	99.881	756	99.868	756	99.552
	757	99.905	757	99.903	757	99.572
	758	99.885	758	99.881	758	99.579
	759	99.878	759	99.895	759	99.601
	760	99.896	760	99.93	760	99.638
	761	99.893	761	99.887	761	99.608
	762	99.887	762	99.877	762	99.6
	763	99.913	763	99.871	763	99.65
	764	99.892	764	99.864	764	99.615
	765	99.893	765	99.85	765	99.628
	766	99.895	766	99.846	766	99.649
	767	99.927	767	99.896	767	99.686
	768	99.917	768	99.893	768	99.658
	769	99.917	769	99.892	769	99.66
	770	99.935	770	99.912	770	99.694
	771	99.92	771	99.89	771	99.685
	772	99.934	772	99.939	772	99.704
	773	99.935	773	99.96	773	99.731
	774	99.921	774	99.934	774	99.718
	775	99.949	775	99.906	775	99.748
	776	99.935	776	99.937	776	99.732
	777	99.922	777	99.948	777	99.768
	778	99.899	778	99.919	778	99.748
	779	99.922	779	99.92	779	99.782
	780	99.916	780	99.897	780	99.783
	781	99.88	781	99.875	781	99.796
	782	99.884	782	99.889	782	99.806
	783	99.89	783	99.907	783	99.799
	784	99.905	784	99.897	784	99.836
	785	99.899	785	99.885	785	99.864
	786	99.923	786	99.914	786	99.855
	787	99.876	787	99.898	787	99.851
	788	99.9	788	99.901	788	99.871
	789	99.906	789	99.937	789	99.876
	790	99.91	790	99.924	790	99.876
	791	99.904	791	99.918	791	99.889
	792	99.908	792	99.951	792	99.893
	793	99.943	793	99.967	793	99.91
	794	99.925	794	99.972	794	99.895
	795	99.935	795	99.946	795	99.918
	796	99.926	796	99.935	796	99.91
	797	99.92	797	99.928	797	99.941
	798	99.934	798	99.932	798	99.939
	799	99.912	799	99.935	799	99.937
	800	99.912	800	99.924	800	99.934

## Sheet: Figure S9
Figure S9
	Virgin sample		2nd cycle after waiting for 24 h
	-0.00024	0.00159	0	-0.00837
	0.00512	0.05692	0.00545	0.0424
	0.08169	0.08418	0.08367	0.0641
	0.19611	0.21345	0.19901	0.17907
	0.38824	0.32911	0.38823	0.2762
	0.63544	0.39767	0.6357	0.32807
	0.85909	0.47358	0.86108	0.38667
	1.06345	0.5391	1.06458	0.44135
	1.26831	0.58878	1.26774	0.48562
	1.47067	0.63683	1.46877	0.52698
	1.67004	0.68974	1.6659	0.56933
	1.86984	0.73437	1.86351	0.60798
	2.06765	0.77225	2.0635	0.64097
	2.26176	0.81218	2.26372	0.67422
	2.45786	0.85271	2.46288	0.70974
	2.65813	0.89013	2.66209	0.74108
	2.85835	0.92589	2.86026	0.77035
	3.05728	0.9618	3.05685	0.7974
	3.25685	0.99626	3.25434	0.83018
	3.45534	1.02656	3.4537	0.85644
	3.65157	1.05707	3.65304	0.88331
	3.84881	1.09052	3.85201	0.90976
	4.04874	1.1216	4.05066	0.93661
	4.24867	1.14906	4.24815	0.96069
	4.44757	1.17515	4.44403	0.98351
	4.64572	1.2041	4.63981	1.00687
	4.843	1.23075	4.83827	1.03161
	5.03873	1.25652	5.03865	1.05213
	5.23483	1.28109	5.23699	1.07593
	5.43326	1.30789	5.43519	1.09926
	5.63322	1.33118	5.63444	1.11811
	5.83145	1.35535	5.83171	1.14017
	6.03004	1.38045	6.02822	1.1611
	6.22968	1.40257	6.2273	1.18274
	6.42729	1.42318	6.42741	1.20042
	6.62351	1.44847	6.62572	1.22089
	6.82243	1.47167	6.82385	1.24004
	7.02266	1.48957	7.0226	1.25546
	7.22135	1.5111	7.21944	1.27203
	7.41959	1.5318	7.4151	1.29334
	7.61822	1.5513	7.61299	1.31221
	7.81465	1.57008	7.81325	1.3294
	8.01016	1.5885	8.01212	1.34742
	8.20776	1.60826	8.21046	1.36502
	8.40806	1.62908	8.41026	1.37864
	8.60726	1.64637	8.60822	1.39111
	8.8055	1.66627	8.80403	1.41034
	9.00527	1.68201	9.00177	1.42739
	9.20338	1.6966	9.20163	1.44372
	9.39921	1.71706	9.40127	1.45871
	9.59763	1.73531	9.59942	1.47562
	9.79786	1.751	9.79744	1.48889
	9.99708	1.76345	9.99429	1.49985
	10.1947	1.78194	10.1901	1.5172
	10.3927	1.79775	10.3876	1.53275
	10.5903	1.81174	10.5871	1.54564
	10.7868	1.82592	10.7866	1.56051
	10.9834	1.8416	10.9848	1.57696
	11.1818	1.85834	11.1839	1.59171
	11.3815	1.87302	11.3832	1.60189
	11.5804	1.88892	11.5798	1.61279
	11.7793	1.90351	11.7765	1.62763
	11.9783	1.91598	11.9754	1.64023
	12.175	1.93124	12.1749	1.65232
	12.3719	1.9463	12.3736	1.6652
	12.571	1.95928	12.5727	1.6782
	12.771	1.97339	12.771	1.69036
	12.9702	1.98764	12.967	1.70382
	13.169	2.00299	13.1633	1.71517
	13.367	2.01334	13.3617	1.72735
	13.5633	2.02469	13.5613	1.73927
	13.7593	2.03876	13.7601	1.75118
	13.9573	2.05113	13.9588	1.76633
	14.1571	2.06368	14.1586	1.77528
	14.3562	2.07721	14.356	1.78491
	14.5542	2.09027	14.5516	1.79706
	14.7535	2.09912	14.7494	1.80887
	14.9514	2.11175	14.9502	1.81929
	15.1476	2.12576	15.1495	1.83045
	15.3457	2.13734	15.3472	1.83967
	15.5462	2.14765	15.5453	1.85077
	15.7453	2.15975	15.7425	1.86139
	15.9426	2.17191	15.9378	1.87288
	16.1408	2.18151	16.1344	1.88412
	16.3381	2.19132	16.3349	1.89167
	16.5345	2.20019	16.5347	1.90253
	16.731	2.21352	16.7333	1.91565
	16.9306	2.22655	16.9335	1.92631
	17.1307	2.23522	17.1322	1.93157
	17.3295	2.24625	17.3275	1.9452
	17.5293	2.25771	17.5244	1.95373
	17.7281	2.26705	17.7242	1.9621
	17.9241	2.27727	17.9238	1.97117
	18.1208	2.2888	18.1217	1.9819
	18.3205	2.298	18.3207	1.99035
	18.5198	2.30854	18.5188	1.99723
	18.7174	2.32126	18.7142	2.00696
	18.9159	2.32785	18.91	2.01714
	19.1148	2.33408	19.1095	2.02642
	19.3107	2.34401	19.3098	2.03494
	19.5065	2.35655	19.5076	2.04435
	19.7059	2.36565	19.7061	2.05308
	19.9058	2.37494	19.9061	2.06014
	20.1039	2.38463	20.1034	2.06836
	20.3027	2.39503	20.2993	2.08028
	20.5027	2.40207	20.4984	2.08788
	20.7001	2.41034	20.6984	2.09421
	20.8958	2.42314	20.8965	2.10193
	21.0947	2.43229	21.0954	2.11237
	21.295	2.437	21.295	2.11868
	21.4929	2.44568	21.4911	2.1288
	21.6911	2.45723	21.6858	2.13616
	21.8909	2.46304	21.8836	2.14285
	22.0876	2.47048	22.084	2.15051
	22.2826	2.48188	22.2828	2.16292
	22.4797	2.49068	22.482	2.17073
	22.6803	2.4966	22.6816	2.175
	22.8798	2.50758	22.8791	2.18172
	23.0781	2.51748	23.075	2.18995
	23.2776	2.52291	23.2726	2.19889
	23.4757	2.52905	23.4727	2.20731
	23.6717	2.53813	23.6723	2.21226
	23.8691	2.54696	23.8698	2.22073
	24.0693	2.55468	24.068	2.22913
	24.269	2.56219	24.2659	2.2337
	24.4667	2.57068	24.462	2.24136
	24.6648	2.57794	24.6584	2.25102
	24.8622	2.58488	24.8582	2.2567
	25.0586	2.59205	25.0588	2.26265
	25.2551	2.59904	25.2574	2.27244
	25.4545	2.607	25.4552	2.27914
	25.6545	2.61497	25.6536	2.28516
	25.853	2.62127	25.8506	2.29165
	26.0519	2.62918	26.0475	2.29806
	26.2507	2.63656	26.2468	2.30496
	26.4476	2.64288	26.4471	2.30999
	26.6444	2.65131	26.6455	2.31747
	26.8438	2.65909	26.8435	2.32689
	27.0444	2.66629	27.0421	2.33103
	27.2429	2.67089	27.2379	2.33732
	27.4406	2.67861	27.4334	2.34556
	27.6384	2.68614	27.6326	2.35231
	27.8345	2.69271	27.8331	2.35626
	28.0302	2.70022	28.0316	2.36464
	28.2291	2.70597	28.2295	2.37103
	28.4298	2.70968	28.4291	2.37655
	28.6283	2.72115	28.6272	2.38232
	28.826	2.72786	28.8231	2.39131
	29.0257	2.73362	29.0217	2.39731
	29.2239	2.7397	29.2224	2.40304
	29.42	2.74799	29.4206	2.40846
	29.6187	2.75311	29.6183	2.41529
	29.819	2.75561	29.817	2.42189
	30.0172	2.76245	30.014	2.42732
	30.2149	2.77106	30.2098	2.43378
	30.4137	2.77794	30.4069	2.43947
	30.6112	2.78158	30.606	2.44531
	30.807	2.7894	30.8043	2.45511
	31.0038	2.79687	31.0033	2.46096
	31.2034	2.80334	31.204	2.46418
	31.4031	2.81001	31.4027	2.46951
	31.6022	2.81706	31.5992	2.47596
	31.8013	2.82244	31.7967	2.48138
	31.9989	2.82615	31.996	2.48659
	32.1946	2.83221	32.1953	2.49204
	32.3919	2.83875	32.3937	2.49734
	32.5915	2.84787	32.5917	2.50382
	32.7917	2.85242	32.7891	2.51025
	32.9909	2.85683	32.9846	2.51619
	33.1894	2.86172	33.1813	2.52409
	33.3876	2.86557	33.3808	2.52998
	33.5841	2.87122	33.5806	2.53523
	33.7804	2.8785	33.779	2.53998
	33.9786	2.88487	33.9783	2.54623
	34.178	2.88986	34.1774	2.55134
	34.3753	2.89788	34.3747	2.55579
	34.5737	2.90635	34.5715	2.56279
	34.7738	2.91042	34.7707	2.56711
	34.9722	2.91377	34.9708	2.57486
	35.1686	2.92131	35.1688	2.57762
	35.3675	2.9267	35.3663	2.58321
	35.5679	2.92993	35.5655	2.5877
	35.7659	2.93663	35.7623	2.5939
	35.964	2.9418	35.958	2.59776
	36.1627	2.94787	36.1557	2.60486
	36.3596	2.95339	36.356	2.60704
	36.5558	2.9597	36.5547	2.61461
	36.7535	2.96353	36.7533	2.61917
	36.9538	2.96868	36.9529	2.62459
	37.1527	2.97565	37.1506	2.62809
	37.3507	2.98278	37.3458	2.63725
	37.55	2.98536	37.5434	2.64307
	37.7476	2.99032	37.7441	2.64417
	37.9428	2.99671	37.9436	2.64851
	38.1402	3.00176	38.1413	2.6557
	38.3407	3.00631	38.3394	2.65893
	38.5412	3.00943	38.537	2.66229
	38.7391	3.01725	38.7327	2.67021
	38.9373	3.02224	38.9298	2.67621
	39.1351	3.02641	39.129	2.68152
	39.3312	3.03211	39.3285	2.686
	39.528	3.0394	39.5275	2.69068
	39.7269	3.04244	39.7268	2.69644
	39.9263	3.04625	39.9259	2.69996
	40.1251	3.05287	40.1218	2.70448
	40.3244	3.05776	40.3188	2.70958
	40.5232	3.06359	40.5185	2.7145
	40.7197	3.0674	40.7184	2.72199
	40.9161	3.07232	40.9167	2.72709
	41.1158	3.07753	41.1151	2.73017
	41.3161	3.08137	41.3135	2.73362
	41.5148	3.08709	41.5096	2.7381
	41.713	3.08902	41.7047	2.7434
	41.911	3.09565	41.9029	2.74913
	42.1072	3.09977	42.1035	2.75313
	42.3025	3.10568	42.3026	2.75844
	42.5008	3.1112	42.5007	2.76426
	42.7017	3.11275	42.6996	2.76601
	42.9006	3.11821	42.8974	2.76907
	43.0981	3.12609	43.0936	2.77747
	43.2972	3.13185	43.2924	2.78172
	43.4954	3.13326	43.4929	2.78432
	43.6915	3.14279	43.6915	2.78995
	43.8903	3.14444	43.8893	2.79575
	44.0906	3.14774	44.0876	2.79851
	44.2891	3.1533	44.285	2.802
	44.4871	3.15963	44.4808	2.80779
	44.6861	3.16214	44.6783	2.81333
	44.8835	3.1665	44.8782	2.81647
	45.0788	3.17396	45.0777	2.82181
	45.2761	3.17806	45.2769	2.82759
	45.476	3.18271	45.4759	2.83169
	45.6755	3.18826	45.6736	2.83686
	45.8747	3.19388	45.8701	2.84172
	46.0738	3.19537	46.0673	2.84579
	46.2714	3.20274	46.267	2.84984
	46.4683	3.20536	46.4671	2.854
	46.6659	3.21102	46.6649	2.8595
	46.865	3.21733	46.8629	2.86404
	47.065	3.22007	47.061	2.86743
	47.2634	3.22582	47.2568	2.87163
	47.4614	3.22838	47.4525	2.87635
	47.6591	3.23196	47.652	2.88237
	47.8548	3.23589	47.8524	2.88351
	48.0508	3.24301	48.0505	2.89181
	48.2502	3.24845	48.2492	2.89611
	48.4504	3.25287	48.4486	2.89872
	48.6486	3.25835	48.646	2.90462
	48.847	3.26043	48.8427	2.90943
	49.0466	3.26354	49.0418	2.91281
	49.245	3.26892	49.2418	2.91507
	49.4417	3.27586	49.4396	2.92215
	49.64	3.28419	49.6378	2.92526
	49.8401	3.28393	49.8368	2.9295
	50.0381	3.28728	50.0332	2.93271
	50.2361	3.29199	50.2285	2.93753
	50.4349	3.29693	50.4262	2.94257
	50.6313	3.30144	50.626	2.94407
	50.8267	3.30631	50.8249	2.95083
	51.0246	3.31119	51.0239	2.95724
	51.2244	3.31395	51.2232	2.95998
	51.4232	3.3204	51.4209	2.96079
	51.622	3.32537	51.6172	2.96813
	51.822	3.32801	51.8152	2.97037
	52.0205	3.33023	52.0155	2.97467
	52.2161	3.33803	52.2144	2.97767
	52.4133	3.34588	52.4118	2.98475
	52.6139	3.34866	52.6111	2.98964
	52.8131	3.35016	52.8091	2.99033
	53.0102	3.35738	53.0042	2.99581
	53.2091	3.36159	53.2009	3.00343
	53.4077	3.3627	53.401	3.00672
	53.6035	3.36778	53.6007	3.01063
	53.8	3.37364	53.7987	3.01673
	53.9993	3.37555	53.9979	3.01974
	54.1984	3.38134	54.197	3.02092
	54.3969	3.38604	54.3938	3.02638
	54.5968	3.39166	54.5911	3.03189
	54.7964	3.39577	54.7906	3.03456
	54.9927	3.40082	54.99	3.03832
	55.1896	3.40364	55.1877	3.04461
	55.3891	3.40999	55.3863	3.04823
	55.5889	3.41443	55.5853	3.04978
	55.787	3.41744	55.7807	3.05327
	55.9848	3.42126	55.9757	3.05833
	56.1836	3.42309	56.175	3.06192
	56.3801	3.42895	56.3756	3.06775
	56.5752	3.43479	56.5743	3.07395
	56.7736	3.43789	56.7729	3.07764
	56.9744	3.44056	56.9724	3.07842
	57.173	3.44846	57.1699	3.08285
	57.3711	3.4525	57.3659	3.08904
	57.5709	3.45334	57.5643	3.09517
	57.769	3.45809	57.7647	3.09629
	57.9652	3.4645	57.9633	3.10105
	58.1629	3.46856	58.1611	3.10556
	58.3631	3.47294	58.3599	3.10872
	58.562	3.47475	58.5572	3.11113
	58.7587	3.48206	58.7525	3.11752
	58.9583	3.48452	58.9496	3.12279
	59.1578	3.48443	59.1495	3.12409
	59.3528	3.49062	59.349	3.12791
	59.5484	3.4987	59.5477	3.13476
	59.7481	3.50202	59.7469	3.13769
	59.9479	3.50592	59.9453	3.13815
	60.147	3.51119	60.1412	3.14509
	60.3462	3.51407	60.3378	3.14994
	60.544	3.51747	60.5379	3.15336
	60.7402	3.52377	60.7383	3.157
	60.9374	3.52812	60.9364	3.16264
	61.1375	3.53164	61.1348	3.16685
	61.3376	3.53346	61.3327	3.16749
	61.5352	3.54173	61.5281	3.17377
	61.7337	3.54458	61.7244	3.17957
	61.9315	3.54422	61.9239	3.18256
	62.1273	3.55227	62.1242	3.18485
	62.3238	3.55786	62.3221	3.19036
	62.5227	3.56434	62.52	3.19644
	62.723	3.56498	62.7192	3.19815
	62.9216	3.56997	62.916	3.20084
	63.1201	3.5756	63.1118	3.20491
	63.3195	3.58108	63.3105	3.21295
	63.5168	3.58557	63.5116	3.2153
	63.7126	3.59018	63.7118	3.2191
	63.9112	3.59448	63.9107	3.22298
	64.1113	3.59592	64.1085	3.22721
	64.3091	3.60093	64.3043	3.23096
	64.5072	3.60328	64.4996	3.23716
	64.7061	3.60774	64.6976	3.24054
	64.9033	3.61044	64.8968	3.24554
	65.099	3.61776	65.0954	3.24835
	65.2969	3.62283	65.2945	3.2513
	65.4971	3.62609	65.4941	3.25428
	65.697	3.62858	65.6921	3.25822
	65.8957	3.63691	65.8887	3.26574
	66.0944	3.63993	66.0864	3.27042
	66.2912	3.64389	66.2868	3.26997
	66.487	3.65049	66.4865	3.27266
	66.6851	3.65414	66.6842	3.28011
	66.8856	3.65668	66.8825	3.28218
	67.0854	3.66077	67.0798	3.28533
	67.2839	3.6658	67.2755	3.2903
	67.4823	3.66832	67.4721	3.29564
	67.6795	3.67484	67.6713	3.29961
	67.8756	3.67778	67.8715	3.30421
	68.0725	3.68269	68.071	3.3081
	68.2713	3.68813	68.2701	3.3147
	68.4712	3.68918	68.469	3.31685
	68.6705	3.6931	68.666	3.31946
	68.8697	3.70038	68.8624	3.32568
	69.0689	3.70478	69.0614	3.32821
	69.2658	3.70803	69.2611	3.3307
	69.4618	3.714	69.4584	3.33828
	69.6607	3.71745	69.6565	3.34367
	69.8605	3.72193	69.8558	3.3429
	70.0582	3.72627	70.0515	3.35066
	70.2563	3.73097	70.247	3.35592
	70.4553	3.73298	70.4459	3.35776
	70.6516	3.73884	70.6462	3.35787
	70.8468	3.74262	70.8453	3.36596
	71.0454	3.74675	71.044	3.37314
	71.2466	3.74808	71.2432	3.37427
	71.4455	3.75639	71.4408	3.37805
	71.6435	3.7643	71.6369	3.3838
	71.8426	3.76548	71.835	3.38645
	72.0404	3.76771	72.0355	3.38542
	72.2366	3.77522	72.2342	3.39263
	72.4351	3.77804	72.4325	3.39908
	72.6356	3.77939	72.6313	3.4033
	72.8346	3.78317	72.8281	3.40593
	73.0321	3.7916	73.0237	3.41153
	73.2311	3.79666	73.2211	3.41518
	73.4286	3.79754	73.4205	3.41707
	73.624	3.80377	73.6196	3.42019
	73.8208	3.8081	73.8182	3.42738
	74.0203	3.8115	74.0177	3.43218
	74.2195	3.81549	74.2163	3.43366
	74.4184	3.8214	74.4126	3.43821
	74.6184	3.82344	74.6095	3.44389
	74.8172	3.82582	74.8101	3.44651
	75.013	3.83117	75.01	3.45
	75.2095	3.83679	75.2072	3.45632
	75.4096	3.8405	75.4057	3.45873
	75.6095	3.84558	75.6032	3.46202
	75.8074	3.85225	75.7987	3.46686
	76.0061	3.85477	75.9949	3.47415
	76.2036	3.85693	76.1941	3.47683
	76.399	3.86103	76.3941	3.47944
	76.5952	3.86705	76.5931	3.48314
	76.7943	3.87157	76.7921	3.48739
	76.9945	3.87828	76.9911	3.49131
	77.1936	3.88163	77.1885	3.49493
	77.3921	3.88747	77.3856	3.49908
	77.5915	3.88894	77.5846	3.50345
	77.7892	3.8919	77.7848	3.50628
	77.9858	3.89679	77.9826	3.5121
	78.1842	3.90444	78.1803	3.51689
	78.3851	3.90701	78.3793	3.51977
	78.5831	3.91088	78.5758	3.52415
	78.7809	3.91678	78.771	3.52753
	78.98	3.92012	78.9685	3.5319
	79.1766	3.92269	79.1691	3.53502
	79.3714	3.9279	79.3687	3.54294
	79.5688	3.9365	79.5676	3.54623
	79.7695	3.93844	79.7671	3.54976
	79.9691	3.94148	79.9646	3.55361
	80.1679	3.94793	80.1602	3.55886
	80.3676	3.94922	80.3577	3.56484
	80.5653	3.95411	80.5587	3.56461
	80.7606	3.96032	80.7585	3.5677
	80.9583	3.96695	80.9565	3.5743
	81.1595	3.96706	81.1545	3.57832
	81.359	3.97124	81.3512	3.5823
	81.557	3.97767	81.547	3.58705
	81.7552	3.97968	81.7443	3.59181
	81.9521	3.9816	81.9439	3.59703
	82.148	3.98694	82.144	3.59767
	82.3454	3.99248	82.3422	3.60275
	82.5442	3.99832	82.5406	3.6085
	82.7435	4.00057	82.7392	3.61065
	82.9426	4.00612	82.9363	3.6139
	83.1415	4.01025	83.1329	3.6197
	83.3399	4.01514	83.3323	3.6229
	83.5369	4.01691	83.5322	3.62884
	83.7337	4.0231	83.73	3.63472
	83.9332	4.02937	83.9285	3.63867
	84.1331	4.03333	84.1278	3.64021
	84.331	4.03901	84.3231	3.6474
	84.5295	4.04184	84.5181	3.65213
	84.7286	4.04403	84.7172	3.65638
	84.9241	4.04784	84.9178	3.65929
	85.1192	4.05405	85.1166	3.66489
	85.3179	4.05986	85.3151	3.66893
	85.5185	4.06317	85.5144	3.67292
	85.7173	4.06679	85.7118	3.67508
	85.9156	4.07173	85.9077	3.68344
	86.1148	4.07478	86.1065	3.68617
	86.3126	4.07594	86.3071	3.6876
	86.509	4.08364	86.5058	3.69333
	86.7074	4.08872	86.7038	3.69832
	86.9079	4.09221	86.9021	3.70052
	87.107	4.0971	87.0988	3.70743
	87.3048	4.10161	87.2946	3.71441
	87.5032	4.10422	87.4915	3.71589
	87.7004	4.1079	87.6904	3.7195
	87.8962	4.11191	87.8898	3.72405
	88.0929	4.1173	88.089	3.72951
	88.2917	4.1224	88.2886	3.73335
	88.4912	4.12672	88.4878	3.73699
	88.6904	4.13362	88.6842	3.74415
	88.89	4.13661	88.8809	3.75032
	89.0887	4.14036	89.0807	3.75206
	89.2846	4.14494	89.2808	3.75454
	89.4813	4.15075	89.4786	3.76017
	89.6816	4.15533	89.6768	3.76513
	89.8822	4.15743	89.8746	3.76861
	90.08	4.16449	90.0703	3.77382
	90.278	4.16818	90.2668	3.78028
	90.4758	4.16945	90.4663	3.78231
	90.6716	4.17398	90.6663	3.7852
	90.8684	4.1785	90.8644	3.79017
	91.0678	4.1849	91.0631	3.79902
	91.2676	4.18789	91.263	3.80237
	91.4656	4.19153	91.4603	3.80619
	91.6641	4.19899	91.6563	3.8105
	91.8641	4.20188	91.8551	3.81761
	92.0619	4.20554	92.0555	3.81951
	92.2576	4.21058	92.2532	3.82479
	92.4558	4.21699	92.4513	3.83004
	92.6564	4.22011	92.6509	3.83177
	92.8545	4.22655	92.8473	3.83833
	93.0526	4.22934	93.0425	3.84504
	93.2524	4.23317	93.2405	3.84935
	93.4493	4.23796	93.4396	3.85
	93.6439	4.24344	93.6384	3.8551
	93.8417	4.2465	93.8385	3.86045
	94.0415	4.25031	94.0387	3.86537
	94.2404	4.25627	94.2362	3.86841
	94.4395	4.2639	94.4313	3.87582
	94.6394	4.26618	94.6287	3.88009
	94.8378	4.26932	94.8286	3.88347
	95.0332	4.27998	95.0274	3.88763
	95.2306	4.28364	95.226	3.89274
	95.4311	4.28611	95.4254	3.89573
	95.6304	4.28916	95.6229	3.90204
	95.8282	4.29432	95.8187	3.90743
	96.0266	4.29792	96.0157	3.91264
	96.2233	4.30152	96.2145	3.91926
	96.4189	4.30602	96.4141	3.92035
	96.6161	4.31363	96.6125	3.92637
	96.8153	4.31751	96.8114	3.93079
	97.0153	4.32111	97.0096	3.93511
	97.2144	4.32494	97.2065	3.94073
	97.4141	4.33107	97.4036	3.94668
	97.6133	4.33605	97.6032	3.9495
	97.8103	4.33912	97.8032	3.95419
	98.0062	4.34467	98.0014	3.95921
	98.205	4.34668	98.2	3.96498
	98.4042	4.35478	98.3992	3.96811
	98.6022	4.35716	98.5954	3.97472
	98.801	4.36304	98.7904	3.98193
	99.0005	4.36641	98.9888	3.98531
	99.1971	4.37155	99.1892	3.98791
	99.3921	4.3757	99.3873	3.99504
	99.5903	4.38177	99.5854	4.00121
	99.791	4.38424	99.7848	4.0026
	99.9898	4.39295	99.9835	4.00623
	100.187	4.39785	100.18	4.01369
	100.387	4.40091	100.379	4.01959
	100.586	4.40382	100.579	4.02304
	100.782	4.41	100.778	4.02886
	100.981	4.41641	100.975	4.0337
	101.181	4.4178	101.173	4.03826
	101.379	4.42193	101.37	4.04293
	101.576	4.42818	101.565	4.04896
	101.774	4.43336	101.763	4.05293
	101.972	4.43595	101.963	4.05645
	102.168	4.44168	102.163	4.06437
	102.366	4.44791	102.361	4.06903
	102.565	4.45304	102.561	4.07268
	102.764	4.45799	102.759	4.07611
	102.963	4.46247	102.955	4.08273
	103.163	4.46616	103.152	4.08841
	103.361	4.46934	103.352	4.09304
	103.558	4.47316	103.552	4.09546
	103.754	4.47943	103.75	4.10298
	103.954	4.48433	103.948	4.10604
	104.154	4.48782	104.147	4.10914
	104.352	4.49647	104.343	4.11643
	104.551	4.49876	104.539	4.12272
	104.749	4.50159	104.738	4.1275
	104.945	4.50634	104.939	4.13005
	105.142	4.51339	105.137	4.13599
	105.34	4.51956	105.334	4.14179
	105.541	4.52212	105.534	4.14588
	105.739	4.52658	105.731	4.14917
	105.937	4.53338	105.927	4.15645
	106.136	4.53555	106.126	4.16172
	106.334	4.53895	106.327	4.16622
	106.53	4.5452	106.525	4.17196
	106.728	4.55264	106.723	4.17556
	106.929	4.55376	106.921	4.17873
	107.127	4.56167	107.118	4.18462
	107.325	4.56832	107.314	4.19046
	107.524	4.56715	107.512	4.19425
	107.721	4.57356	107.711	4.1992
	107.917	4.57888	107.911	4.20503
	108.114	4.5843	108.109	4.21145
	108.313	4.5894	108.308	4.21429
	108.513	4.59479	108.507	4.21734
	108.712	4.59844	108.703	4.22542
	108.911	4.60283	108.901	4.23221
	109.109	4.60663	109.101	4.23531
	109.306	4.61432	109.301	4.23803
	109.503	4.62034	109.499	4.24367
	109.703	4.62314	109.696	4.25097
	109.903	4.62532	109.894	4.25276
	110.102	4.63158	110.09	4.25982
	110.3	4.63677	110.286	4.2665
	110.497	4.63834	110.486	4.27257
	110.693	4.64582	110.686	4.27343
	110.889	4.65108	110.883	4.28086
	111.089	4.6577	111.083	4.28836
	111.288	4.6615	111.282	4.29304
	111.486	4.66657	111.479	4.29704
	111.685	4.67129	111.675	4.30281
	111.885	4.67424	111.875	4.3075
	112.081	4.67912	112.075	4.31224
	112.277	4.68731	112.272	4.31976
	112.477	4.69034	112.47	4.32377
	112.677	4.69383	112.67	4.32741
	112.875	4.70169	112.866	4.33193
	113.073	4.70707	113.061	4.33902
	113.272	4.71021	113.26	4.34519
	113.469	4.71341	113.46	4.35136
	113.664	4.7213	113.659	4.35343
	113.863	4.72498	113.859	4.35814
	114.063	4.73015	114.058	4.35789
	114.262	4.73643	114.254	4.3689
	114.461	4.7429	114.45	4.37702
	114.66	4.74733	114.649	4.38435
	114.857	4.7504	114.849	4.3876
	115.053	4.75758	115.048	4.39287
	115.252	4.76198	115.247	4.39546
	115.452	4.76524	115.445	4.39947
	115.651	4.7709	115.641	4.40463
	115.849	4.77842	115.837	4.41118
	116.048	4.78156	116.035	4.4185
	116.245	4.78632	116.235	4.4209
	116.44	4.79049	116.433	4.42747
	116.638	4.79719	116.632	4.43363
	116.837	4.80213	116.832	4.43765
	117.036	4.80752	117.03	4.44144
	117.236	4.81418	117.227	4.44856
	117.436	4.81878	117.423	4.45594
	117.633	4.82464	117.623	4.45928
	117.829	4.82981	117.823	4.4641
	118.026	4.83566	118.021	4.47155
	118.227	4.84181	118.22	4.47653
	118.427	4.84423	118.418	4.47908
	118.625	4.85008	118.613	4.4849
	118.823	4.85609	118.809	4.491
	119.021	4.86089	119.009	4.49419
	119.217	4.86695	119.209	4.49805
	119.413	4.8719	119.407	4.50504
	119.612	4.87785	119.605	4.5151
	119.812	4.88297	119.805	4.51779
	120.01	4.88856	120.002	4.52196
	120.208	4.895	120.198	4.52954
	120.408	4.89762	120.398	4.5345
	120.606	4.90355	120.598	4.53616
	120.802	4.91033	120.796	4.54534
	121.001	4.9158	120.994	4.55073
	121.201	4.92066	121.193	4.55436
	121.399	4.92882	121.39	4.55891
	121.598	4.9359	121.585	4.56692
	121.797	4.93817	121.783	4.57144
	121.994	4.94245	121.983	4.57523
	122.189	4.95151	122.182	4.58222
	122.386	4.95615	122.381	4.58846
	122.586	4.95972	122.581	4.593
	122.786	4.96631	122.778	4.5967
	122.985	4.97621	122.974	4.60525
	123.184	4.97786	123.172	4.61151
	123.382	4.9814	123.372	4.61407
	123.577	4.9907	123.571	4.61931
	123.775	4.99757	123.77	4.62717
	123.976	5.0007	123.968	4.63004
	124.175	5.00491	124.165	4.63597
	124.373	5.0133	124.36	4.64242
	124.572	5.01789	124.557	4.6502
	124.769	5.02335	124.758	4.65411
	124.964	5.02977	124.958	4.6593
	125.162	5.036	125.156	4.66584
	125.361	5.04154	125.354	4.6723
	125.561	5.04638	125.554	4.67592
	125.759	5.05273	125.751	4.68121
	125.958	5.05851	125.947	4.68903
	126.157	5.06376	126.147	4.69488
	126.354	5.0699	126.346	4.69785
	126.55	5.07768	126.543	4.70591
	126.75	5.08504	126.741	4.71159
	126.95	5.08882	126.94	4.7159
	127.148	5.09612	127.137	4.72287
	127.346	5.10021	127.333	4.7301
	127.545	5.10381	127.531	4.73581
	127.742	5.10955	127.732	4.73661
	127.937	5.1185	127.931	4.74531
	128.134	5.12458	128.13	4.74994
	128.335	5.12843	128.329	4.75553
	128.534	5.13697	128.526	4.76107
	128.732	5.14638	128.722	4.7692
	128.932	5.14875	128.92	4.7719
	129.13	5.15497	129.12	4.7765
	129.327	5.16329	129.319	4.78427
	129.526	5.16762	129.518	4.79161
	129.726	5.17158	129.717	4.79694
	129.924	5.17862	129.913	4.802
	130.122	5.1842	130.109	4.80965
	130.32	5.18784	130.306	4.81403
	130.517	5.19358	130.506	4.81623
	130.712	5.20171	130.705	4.82508
	130.91	5.20851	130.904	4.83419
	131.109	5.21372	131.103	4.83863
	131.309	5.22191	131.302	4.84125
	131.508	5.22967	131.498	4.84786
	131.708	5.23473	131.695	4.85604
	131.906	5.23936	131.895	4.86036
	132.102	5.24572	132.095	4.86308
	132.299	5.25524	132.293	4.87138
	132.499	5.25825	132.492	4.8793
	132.7	5.26261	132.69	4.88434
	132.898	5.26942	132.885	4.89027
	133.096	5.27694	133.081	4.89738
	133.294	5.28067	133.279	4.90195
	133.489	5.28866	133.479	4.90757
	133.684	5.29437	133.678	4.91735
	133.883	5.29889	133.877	4.92329
	134.084	5.30423	134.076	4.92578
	134.283	5.3128	134.273	4.93193
	134.482	5.31916	134.47	4.94181
	134.681	5.32516	134.669	4.94565
	134.878	5.33195	134.869	4.94889
	135.074	5.33962	135.067	4.95609
	135.273	5.34739	135.266	4.96212
	135.473	5.35078	135.464	4.96846
	135.672	5.35859	135.661	4.97418
	135.87	5.36359	135.856	4.98085
	136.068	5.36895	136.054	4.98872
	136.266	5.37492	136.254	4.9967
	136.461	5.38273	136.453	5.00187
	136.659	5.38945	136.653	5.00691
	136.859	5.39484	136.852	5.01214
	137.058	5.40092	137.05	5.01802
	137.257	5.41144	137.245	5.02625
	137.456	5.41633	137.442	5.03371
	137.654	5.42004	137.643	5.03686
	137.849	5.42769	137.843	5.04215
	138.047	5.43543	138.04	5.05016
	138.248	5.44077	138.238	5.05514
	138.448	5.44568	138.436	5.05995
	138.645	5.45415	138.632	5.0685
	138.844	5.46042	138.829	5.07525
	139.041	5.46456	139.029	5.08126
	139.236	5.47236	139.228	5.08474
	139.434	5.47869	139.426	5.09384
	139.633	5.485	139.625	5.10166
	139.832	5.49171	139.825	5.10619
	140.03	5.49785	140.021	5.11453
	140.23	5.50527	140.218	5.122
	140.429	5.51133	140.417	5.12684
	140.626	5.51671	140.618	5.1323
	140.822	5.52405	140.815	5.13954
	141.021	5.53177	141.013	5.1457
	141.222	5.53531	141.213	5.15128
	141.421	5.54528	141.409	5.15645
	141.618	5.551	141.604	5.16581
	141.817	5.55654	141.802	5.17217
	142.014	5.56285	142.003	5.17713
	142.21	5.57013	142.202	5.18628
	142.407	5.57941	142.4	5.19287
	142.608	5.5845	142.6	5.19717
	142.807	5.59193	142.797	5.20479
	143.005	5.59908	142.993	5.21292
	143.204	5.60497	143.191	5.22225
	143.402	5.60961	143.392	5.22561
	143.598	5.62013	143.591	5.23183
	143.796	5.62763	143.789	5.23857
	143.997	5.63191	143.987	5.24405
	144.196	5.63884	144.184	5.25187
	144.393	5.64621	144.379	5.26263
	144.592	5.65318	144.578	5.26845
	144.789	5.65652	144.778	5.27419
	144.985	5.66551	144.977	5.28019
	145.182	5.67365	145.175	5.29003
	145.383	5.68076	145.375	5.29458
	145.582	5.68855	145.573	5.30205
	145.78	5.69614	145.77	5.30807
	145.98	5.7018	145.966	5.31574
	146.179	5.70824	146.165	5.32155
	146.375	5.71562	146.365	5.32657
	146.571	5.72386	146.564	5.33457
	146.77	5.73011	146.762	5.34267
	146.971	5.73521	146.96	5.3464
	147.169	5.74283	147.156	5.35349
	147.367	5.7514	147.352	5.36279
	147.565	5.7555	147.551	5.37146
	147.761	5.76203	147.752	5.37815
	147.957	5.77272	147.95	5.38546
	148.156	5.78034	148.149	5.39115
	148.357	5.78565	148.347	5.39708
	148.555	5.79278	148.544	5.40492
	148.754	5.80287	148.741	5.41145
	148.953	5.80784	148.94	5.42099
	149.15	5.81495	149.14	5.42652
	149.347	5.82278	149.339	5.43456
	149.545	5.83113	149.537	5.43931
	149.745	5.83731	149.736	5.44486
	149.944	5.84523	149.932	5.45639
	150.143	5.84895	150.128	5.46418
	150.341	5.8552	150.326	5.46949
	150.538	5.86379	150.526	5.47551
	150.733	5.87294	150.724	5.48587
	150.931	5.88057	150.923	5.49239
	151.131	5.88765	151.123	5.49779
	151.33	5.89696	151.321	5.50425
	151.529	5.90638	151.517	5.51698
	151.729	5.91013	151.714	5.52209
	151.926	5.91508	151.914	5.52867
	152.122	5.92858	152.114	5.53643
	152.32	5.93504	152.313	5.5448
	152.521	5.94154	152.511	5.54884
	152.72	5.95061	152.708	5.55408
	152.918	5.96068	152.904	5.5637
	153.117	5.96382	153.101	5.57395
	153.314	5.96963	153.301	5.58144
	153.509	5.9795	153.5	5.5857
	153.707	5.9896	153.698	5.5947
	153.906	5.99457	153.897	5.60341
	154.106	6.0014	154.096	5.60873
	154.304	6.00946	154.293	5.61677
	154.502	6.01881	154.489	5.6256
	154.701	6.02582	154.689	5.63092
	154.898	6.03296	154.889	5.63545
	155.095	6.04219	155.087	5.64568
	155.295	6.04936	155.285	5.65407
	155.495	6.06036	155.484	5.66048
	155.693	6.06586	155.68	5.66919
	155.891	6.07207	155.875	5.67765
	156.09	6.07963	156.074	5.68395
	156.286	6.08885	156.274	5.69
	156.482	6.09614	156.473	5.69966
	156.68	6.10546	156.672	5.70706
	156.881	6.11068	156.871	5.71501
	157.08	6.12014	157.068	5.72212
	157.278	6.13016	157.264	5.73213
	157.477	6.13347	157.463	5.73904
	157.674	6.14286	157.664	5.74448
	157.87	6.15215	157.863	5.75219
	158.069	6.15959	158.06	5.75945
	158.269	6.16633	158.259	5.76765
	158.468	6.17552	158.455	5.77514
	158.666	6.18561	158.649	5.78447
	158.865	6.19325	158.847	5.79295
	159.062	6.20027	159.047	5.80044
	159.257	6.20845	159.247	5.80637
	159.454	6.21949	159.446	5.81607
	159.655	6.22634	159.646	5.8226
	159.854	6.23188	159.845	5.83042
	160.052	6.24053	160.041	5.83947
	160.251	6.24854	160.237	5.84946
	160.45	6.25725	160.437	5.85507
	160.646	6.26638	160.637	5.86135
	160.842	6.27533	160.834	5.87223
	161.042	6.28267	161.032	5.8787
	161.243	6.29199	161.23	5.88336
	161.442	6.29893	161.427	5.89089
	161.64	6.30795	161.623	5.90128
	161.838	6.31504	161.822	5.90949
	162.034	6.3225	162.023	5.91766
	162.23	6.33119	162.221	5.92664
	162.428	6.34082	162.42	5.93615
	162.628	6.34841	162.62	5.94163
	162.827	6.35993	162.816	5.94955
	163.025	6.36868	163.012	5.95988
	163.225	6.37561	163.211	5.9676
	163.423	6.38364	163.411	5.9754
	163.619	6.39334	163.609	5.98362
	163.818	6.4012	163.807	5.99276
	164.018	6.41036	164.007	5.99715
	164.216	6.41853	164.204	6.00633
	164.414	6.42802	164.399	6.01544
	164.614	6.43374	164.597	6.02357
	164.811	6.44462	164.797	6.0289
	165.006	6.45393	164.995	6.04061
	165.204	6.46298	165.195	6.04929
	165.403	6.46944	165.394	6.0553
	165.602	6.48046	165.592	6.06416
	165.801	6.49073	165.788	6.07456
	166.001	6.49746	165.986	6.08241
	166.198	6.50321	166.185	6.08932
	166.394	6.51513	166.385	6.09773
	166.592	6.52531	166.583	6.10781
	166.792	6.53261	166.781	6.11592
	166.992	6.54137	166.979	6.12245
	167.19	6.55248	167.175	6.13117
	167.388	6.55961	167.371	6.1424
	167.586	6.56781	167.572	6.15005
	167.782	6.57647	167.772	6.15619
	167.978	6.58522	167.97	6.16655
	168.178	6.59645	168.169	6.17581
	168.377	6.60281	168.368	6.18579
	168.576	6.61325	168.565	6.19448
	168.776	6.62145	168.761	6.20371
	168.975	6.63241	168.96	6.21087
	169.172	6.64113	169.16	6.21798
	169.368	6.64863	169.357	6.22523
	169.566	6.65759	169.556	6.23507
	169.767	6.66651	169.755	6.24303
	169.965	6.67663	169.951	6.25245
	170.164	6.68586	170.146	6.2614
	170.362	6.69141	170.345	6.26863
	170.558	6.70123	170.545	6.27828
	170.753	6.71115	170.744	6.28774
	170.951	6.72055	170.943	6.29797
	171.152	6.72737	171.142	6.3044
	171.351	6.73998	171.339	6.31432
	171.549	6.75085	171.535	6.32275
	171.749	6.75608	171.734	6.33174
	171.946	6.76565	171.934	6.34048
	172.143	6.77733	172.133	6.35011
	172.342	6.78826	172.331	6.36028
	172.542	6.79526	172.529	6.36785
	172.741	6.80459	172.727	6.37591
	172.938	6.81463	172.923	6.38604
	173.137	6.82273	173.121	6.39847
	173.335	6.83289	173.321	6.40801
	173.53	6.84498	173.52	6.41541
	173.727	6.85285	173.718	6.42523
	173.927	6.85942	173.918	6.43361
	174.127	6.86888	174.116	6.44074
	174.325	6.88097	174.312	6.45043
	174.525	6.88962	174.509	6.46118
	174.723	6.89856	174.709	6.46932
	174.919	6.90955	174.908	6.47963
	175.116	6.91939	175.106	6.49402
	175.316	6.92653	175.305	6.49937
	175.517	6.93802	175.503	6.50673
	175.714	6.94789	175.699	6.51707
	175.912	6.95686	175.895	6.52784
	176.11	6.96363	176.094	6.53656
	176.306	6.97443	176.294	6.54458
	176.502	6.98457	176.493	6.55571
	176.701	6.99342	176.692	6.56719
	176.902	7.0027	176.891	6.57478
	177.1	7.01487	177.088	6.58377
	177.298	7.02684	177.284	6.5957
	177.498	7.03643	177.483	6.60389
	177.696	7.04471	177.683	6.61272
	177.892	7.05532	177.882	6.62319
	178.091	7.0655	178.079	6.63144
	178.291	7.07397	178.278	6.63864
	178.489	7.08308	178.475	6.64849
	178.687	7.09386	178.671	6.65919
	178.885	7.10232	178.868	6.67102
	179.082	7.11132	179.068	6.67838
	179.278	7.11955	179.267	6.69011
	179.476	7.13067	179.466	6.70007
	179.676	7.13951	179.666	6.70644
	179.875	7.15233	179.863	6.71849
	180.074	7.16204	180.06	6.729
	180.273	7.17036	180.258	6.73886
	180.471	7.17921	180.457	6.74686
	180.667	7.19039	180.656	6.75771
	180.865	7.20263	180.854	6.76935
	181.065	7.21205	181.053	6.77921
	181.264	7.22266	181.251	6.78333
	181.462	7.23178	181.447	6.79397
	181.66	7.24237	181.643	6.8077
	181.858	7.24918	181.843	6.81731
	182.055	7.25809	182.042	6.82311
	182.251	7.26961	182.241	6.83485
	182.451	7.28176	182.439	6.84825
	182.65	7.29092	182.638	6.85847
	182.848	7.30081	182.836	6.86705
	183.047	7.31338	183.032	6.87713
	183.246	7.32357	183.231	6.88679
	183.444	7.33185	183.431	6.89514
	183.64	7.3428	183.628	6.90663
	183.839	7.35362	183.826	6.91652
	184.039	7.36233	184.026	6.92397
	184.237	7.37262	184.222	6.93509
	184.435	7.38249	184.418	6.94726
	184.634	7.39288	184.616	6.95752
	184.83	7.4031	184.816	6.96718
	185.026	7.41343	185.015	6.97819
	185.224	7.42281	185.215	6.98659
	185.424	7.43287	185.414	6.99321
	185.623	7.44616	185.611	7.00515
	185.822	7.45817	185.806	7.01879
	186.022	7.46635	186.005	7.02958
	186.219	7.47717	186.205	7.03702
	186.415	7.49095	186.404	7.04671
	186.614	7.49937	186.603	7.05805
	186.814	7.50739	186.801	7.06705
	187.012	7.51765	186.998	7.07692
	187.21	7.53178	187.193	7.08864
	187.409	7.5386	187.391	7.10029
	187.606	7.54915	187.591	7.11067
	187.802	7.56002	187.79	7.11979
	188	7.56971	187.989	7.13094
	188.199	7.57945	188.188	7.14266
	188.398	7.59312	188.387	7.15148
	188.597	7.60601	188.583	7.16124
	188.797	7.61492	188.779	7.17333
	188.995	7.6278	188.979	7.18465
	189.191	7.63939	189.179	7.19438
	189.388	7.6488	189.378	7.20641
	189.588	7.65818	189.576	7.21531
	189.788	7.66818	189.774	7.22219
	189.986	7.67979	189.97	7.23428
	190.184	7.69013	190.166	7.24588
	190.382	7.69913	190.365	7.25682
	190.578	7.70855	190.565	7.26652
	190.774	7.71918	190.763	7.27901
	190.973	7.73376	190.961	7.2924
	191.173	7.7461	191.16	7.30269
	191.372	7.75726	191.358	7.31246
	191.57	7.76946	191.554	7.32471
	191.77	7.77835	191.753	7.33695
	191.967	7.7875	191.955	7.34367
	192.164	7.79993	192.154	7.35331
	192.362	7.81313	192.351	7.36499
	192.562	7.82208	192.549	7.375
	192.761	7.83385	192.745	7.38648
	192.958	7.84669	192.94	7.39796
	193.158	7.85646	193.138	7.40827
	193.355	7.86519	193.339	7.41699
	193.55	7.8788	193.538	7.43188
	193.748	7.88833	193.737	7.44638
	193.948	7.89929	193.937	7.45286
	194.147	7.91133	194.135	7.46212
	194.346	7.92407	194.33	7.4749
	194.544	7.93257	194.528	7.48941
	194.742	7.94318	194.729	7.49832
	194.938	7.95716	194.929	7.50848
	195.137	7.96921	195.126	7.52262
	195.338	7.97887	195.324	7.53164
	195.537	7.98901	195.522	7.54218
	195.735	8.00237	195.717	7.55434
	195.933	8.01076	195.914	7.56603
	196.131	8.01819	196.115	7.57577
	196.326	8.03023	196.314	7.58792
	196.523	8.04526	196.512	7.59849
	196.723	8.05691	196.712	7.61244
	196.923	8.06862	196.911	7.62278
	197.121	8.07975	197.107	7.63514
	197.32	8.09296	197.304	7.64641
	197.519	8.10349	197.503	7.6568
	197.716	8.11246	197.702	7.66804
	197.912	8.12498	197.9	7.68033
	198.111	8.13776	198.099	7.69236
	198.311	8.15022	198.297	7.70205
	198.51	8.16194	198.493	7.71619
	198.708	8.172	198.689	7.72708
	198.907	8.18222	198.888	7.73968
	199.103	8.19422	199.088	7.75164
	199.298	8.20572	199.287	7.765
	199.497	8.21831	199.486	7.77478
	199.697	8.22974	199.686	7.78662
	199.896	8.24405	199.882	7.79813
	200.007	8.24793	200.007	7.8064
	200.015	8.24854	200.015	7.80674
	200.023	8.2492	200.023	7.80715
	200.206	8.14904	200.205	7.70639
	200.226	8.05291	200.224	7.61588
	200.097	7.95323	200.095	7.53022
	199.92	7.78037	199.918	7.36995
	199.694	7.64936	199.694	7.24765
	199.471	7.51408	199.471	7.12015
	199.265	7.38491	199.264	6.99919
	199.066	7.2728	199.061	6.89546
	198.867	7.17102	198.86	6.79958
	198.666	7.07457	198.66	6.71078
	198.465	6.98134	198.463	6.62582
	198.264	6.89351	198.266	6.54523
	198.065	6.8094	198.067	6.46708
	197.866	6.73213	197.866	6.39259
	197.668	6.65549	197.667	6.31738
	197.473	6.57986	197.468	6.24835
	197.273	6.50902	197.27	6.18617
	197.072	6.44311	197.072	6.12124
	196.873	6.37467	196.875	6.05752
	196.676	6.30919	196.677	5.99754
	196.478	6.24856	196.477	5.94327
	196.281	6.18746	196.277	5.88372
	196.084	6.13026	196.079	5.82752
	195.887	6.07041	195.882	5.77513
	195.687	6.01629	195.684	5.72574
	195.487	5.96205	195.488	5.67325
	195.288	5.90632	195.292	5.62095
	195.089	5.85631	195.091	5.57285
	194.89	5.80731	194.89	5.52618
	194.694	5.7579	194.692	5.47799
	194.498	5.70878	194.493	5.4335
	194.299	5.66359	194.294	5.39179
	194.099	5.61809	194.097	5.34808
	193.901	5.57504	193.901	5.30627
	193.702	5.52786	193.702	5.26537
	193.504	5.48305	193.502	5.22334
	193.308	5.44133	193.304	5.18445
	193.112	5.39899	193.106	5.14682
	192.912	5.35831	192.908	5.10945
	192.711	5.32013	192.713	5.07088
	192.513	5.28105	192.518	5.03165
	192.315	5.23905	192.319	4.99417
	192.116	5.20377	192.117	4.96029
	191.919	5.16594	191.917	4.92706
	191.723	5.12839	191.719	4.88873
	191.524	5.09177	191.519	4.85543
	191.324	5.06015	191.321	4.82439
	191.126	5.02261	191.126	4.78867
	190.927	4.98919	190.928	4.75929
	190.729	4.956	190.728	4.7294
	190.533	4.92069	190.53	4.69594
	190.337	4.88616	190.332	4.66441
	190.138	4.85485	190.134	4.63633
	189.937	4.82579	189.937	4.60599
	189.738	4.79358	189.741	4.57586
	189.539	4.76261	189.543	4.54322
	189.34	4.73232	189.342	4.51866
	189.143	4.70134	189.143	4.48796
	188.947	4.66936	188.943	4.45914
	188.749	4.63956	188.744	4.43267
	188.549	4.6148	188.546	4.40753
	188.349	4.58776	188.351	4.3773
	188.151	4.55624	188.153	4.35116
	187.953	4.5257	187.953	4.32754
	187.756	4.50106	187.753	4.3001
	187.56	4.47401	187.555	4.27405
	187.363	4.44599	187.358	4.2494
	187.164	4.41935	187.161	4.22678
	186.963	4.39705	186.965	4.20165
	186.764	4.37001	186.768	4.17648
	186.566	4.34483	186.568	4.1517
	186.368	4.32132	186.368	4.12838
	186.171	4.29884	186.169	4.10691
	185.974	4.27217	185.97	4.08397
	185.775	4.24626	185.772	4.05956
	185.575	4.22426	185.575	4.03741
	185.376	4.20166	185.378	4.01413
	185.178	4.18004	185.18	3.9904
	184.981	4.15857	184.979	3.96822
	184.785	4.1328	184.78	3.94751
	184.588	4.10872	184.582	3.92844
	184.389	4.08609	184.385	3.90813
	184.188	4.06627	184.189	3.88627
	183.989	4.04219	183.993	3.86616
	183.791	4.02018	183.794	3.84586
	183.593	4.0027	183.593	3.82698
	183.395	3.98013	183.393	3.8044
	183.199	3.95652	183.196	3.78514
	182.999	3.9373	182.997	3.76781
	182.799	3.9183	182.799	3.74954
	182.602	3.89635	182.603	3.72599
	182.404	3.87529	182.405	3.70591
	182.206	3.85618	182.204	3.69166
	182.008	3.83987	182.006	3.67289
	181.812	3.81948	181.809	3.65263
	181.613	3.79874	181.61	3.63541
	181.414	3.78082	181.413	3.61951
	181.215	3.75942	181.217	3.59974
	181.017	3.73858	181.019	3.58115
	180.818	3.72266	180.819	3.56491
	180.62	3.70582	180.62	3.54695
	180.423	3.68471	180.421	3.52741
	180.225	3.66627	180.222	3.51169
	180.026	3.64905	180.025	3.49452
	179.827	3.63466	179.828	3.47836
	179.628	3.61646	179.631	3.4624
	179.43	3.59849	179.431	3.44512
	179.232	3.58274	179.232	3.42826
	179.036	3.56557	179.033	3.41122
	178.84	3.54318	178.835	3.39476
	178.64	3.52762	178.637	3.38041
	178.439	3.513	178.441	3.36439
	178.241	3.49388	178.245	3.34582
	178.043	3.47736	178.045	3.33186
	177.845	3.46229	177.844	3.31955
	177.647	3.4479	177.646	3.30291
	177.45	3.42808	177.448	3.2873
	177.251	3.41541	177.249	3.27234
	177.051	3.40103	177.052	3.25877
	176.854	3.38526	176.855	3.24105
	176.656	3.36855	176.657	3.22552
	176.458	3.35747	176.457	3.21297
	176.261	3.34065	176.258	3.20115
	176.064	3.32169	176.061	3.18383
	175.866	3.30747	175.863	3.17023
	175.666	3.29332	175.666	3.15632
	175.466	3.279	175.47	3.14137
	175.268	3.26279	175.272	3.126
	175.068	3.25164	175.071	3.11365
	174.871	3.23551	174.871	3.09959
	174.675	3.2184	174.673	3.08337
	174.478	3.20486	174.474	3.07244
	174.277	3.19547	174.276	3.06141
	174.077	3.17993	174.081	3.04539
	173.88	3.16386	173.883	3.02959
	173.682	3.15147	173.683	3.02083
	173.485	3.13724	173.483	3.00837
	173.288	3.12247	173.285	2.99199
	173.091	3.10766	173.087	2.98068
	172.891	3.09515	172.89	2.96868
	172.691	3.08389	172.693	2.95665
	172.492	3.07204	172.496	2.94132
	172.294	3.05787	172.297	2.93062
	172.096	3.04371	172.097	2.92006
	171.899	3.03088	171.899	2.90725
	171.702	3.01947	171.699	2.89399
	171.503	3.00525	171.501	2.88146
	171.303	2.99199	171.305	2.87089
	171.104	2.98293	171.108	2.86058
	170.906	2.9707	170.909	2.84677
	170.708	2.95788	170.709	2.83637
	170.512	2.94465	170.509	2.82497
	170.316	2.93012	170.311	2.81377
	170.117	2.91927	170.114	2.80138
	169.916	2.90902	169.917	2.78929
	169.717	2.89704	169.722	2.77545
	169.519	2.88284	169.523	2.76648
	169.32	2.8748	169.322	2.75765
	169.123	2.86262	169.122	2.7441
	168.927	2.8481	168.924	2.73139
	168.727	2.83772	168.726	2.72527
	168.527	2.82668	168.528	2.71334
	168.328	2.81854	168.332	2.69907
	168.131	2.80377	168.134	2.68666
	167.933	2.79555	167.933	2.68134
	167.736	2.78097	167.735	2.67152
	167.54	2.77028	167.537	2.65759
	167.342	2.76037	167.339	2.64633
	167.141	2.75132	167.141	2.6392
	166.942	2.73997	166.945	2.62714
	166.743	2.72749	166.748	2.61615
	166.545	2.71639	166.547	2.60765
	166.347	2.70953	166.347	2.59784
	166.151	2.69641	166.15	2.58571
	165.953	2.68349	165.951	2.57673
	165.754	2.67331	165.753	2.56643
	165.554	2.66429	165.557	2.55746
	165.356	2.65735	165.359	2.54802
	165.158	2.6446	165.16	2.53822
	164.96	2.63544	164.961	2.52775
	164.764	2.62505	164.762	2.52032
	164.568	2.61281	164.564	2.50941
	164.368	2.60299	164.366	2.50092
	164.166	2.59754	164.17	2.49191
	163.968	2.58551	163.974	2.47973
	163.77	2.57363	163.774	2.46874
	163.571	2.56392	163.572	2.46353
	163.374	2.55796	163.374	2.45447
	163.178	2.54569	163.176	2.44422
	162.978	2.53472	162.978	2.43512
	162.778	2.52725	162.78	2.42614
	162.58	2.51956	162.584	2.41628
	162.383	2.50981	162.385	2.40694
	162.185	2.50246	162.185	2.40026
	161.989	2.4911	161.986	2.39288
	161.792	2.48011	161.788	2.37949
	161.593	2.47246	161.59	2.37399
	161.392	2.46607	161.393	2.36685
	161.193	2.45342	161.197	2.35787
	160.995	2.44254	160.999	2.34527
	160.796	2.43763	160.799	2.33864
	160.598	2.42975	160.6	2.32889
	160.403	2.41707	160.403	2.32028
	160.205	2.4084	160.204	2.31459
	160.005	2.40146	160.005	2.30862
	159.805	2.39556	159.809	2.29636
	159.607	2.38508	159.611	2.28751
	159.41	2.37627	159.41	2.28362
	159.212	2.36975	159.21	2.27347
	159.016	2.36159	159.013	2.26427
	158.819	2.34973	158.815	2.25656
	158.619	2.34249	158.618	2.25084
	158.418	2.3356	158.423	2.24339
	158.22	2.3265	158.226	2.23192
	158.022	2.31617	158.026	2.22247
	157.823	2.30826	157.825	2.22052
	157.626	2.29936	157.627	2.21279
	157.429	2.29175	157.429	2.20162
	157.23	2.28328	157.23	2.19353
	157.03	2.2783	157.032	2.18592
	156.832	2.26958	156.835	2.17764
	156.634	2.26001	156.637	2.16912
	156.435	2.25466	156.437	2.16136
	156.24	2.24565	156.238	2.15555
	156.044	2.23604	156.04	2.14993
	155.845	2.23114	155.842	2.14325
	155.644	2.22342	155.647	2.1348
	155.445	2.21328	155.453	2.12278
	155.247	2.20491	155.254	2.11736
	155.048	2.20166	155.05	2.11112
	154.851	2.1961	154.849	2.10467
	154.655	2.1844	154.653	2.09526
	154.456	2.17675	154.455	2.09036
	154.255	2.17272	154.257	2.08523
	154.056	2.1632	154.061	2.07415
	153.859	2.15271	153.863	2.067
	153.661	2.14604	153.662	2.06372
	153.464	2.14153	153.464	2.05546
	153.267	2.13357	153.266	2.0469
	153.07	2.12565	153.068	2.04169
	152.87	2.11938	152.87	2.03438
	152.67	2.11412	152.674	2.02723
	152.472	2.10619	152.477	2.01926
	152.273	2.10033	152.277	2.01393
	152.076	2.09185	152.078	2.0095
	151.879	2.08477	151.879	2.00325
	151.682	2.07831	151.679	1.99566
	151.482	2.07109	151.482	1.98998
	151.282	2.06209	151.286	1.98252
	151.083	2.05548	151.089	1.97465
	150.885	2.05011	150.889	1.96818
	150.688	2.04429	150.689	1.96103
	150.493	2.03973	150.49	1.955
	150.295	2.02938	150.292	1.94885
	150.095	2.02126	150.095	1.94287
	149.895	2.01676	149.899	1.93661
	149.696	2.00947	149.702	1.93006
	149.497	2.00438	149.503	1.92188
	149.3	1.99718	149.302	1.9146
	149.103	1.99226	149.103	1.91054
	148.907	1.9837	148.904	1.90645
	148.707	1.97748	148.707	1.89769
	148.507	1.96999	148.51	1.89118
	148.308	1.96585	148.313	1.88344
	148.11	1.95915	148.115	1.87979
	147.912	1.95279	147.915	1.87529
	147.715	1.94388	147.716	1.86928
	147.519	1.93746	147.518	1.8612
	147.321	1.93267	147.32	1.85671
	147.12	1.92917	147.123	1.85068
	146.921	1.92016	146.927	1.8433
	146.723	1.91333	146.729	1.83733
	146.523	1.9113	146.527	1.83472
	146.326	1.90517	146.328	1.82604
	146.13	1.89528	146.13	1.81896
	145.932	1.88822	145.931	1.81696
	145.732	1.88625	145.733	1.81303
	145.532	1.88005	145.538	1.80226
	145.334	1.87278	145.34	1.7941
	145.137	1.86553	145.139	1.7916
	144.94	1.86144	144.94	1.78578
	144.744	1.85531	144.742	1.77861
	144.547	1.84702	144.545	1.77474
	144.346	1.84426	144.347	1.77085
	144.146	1.83786	144.151	1.76592
	143.948	1.83209	143.954	1.75441
	143.749	1.825	143.754	1.74946
	143.55	1.82035	143.554	1.74586
	143.353	1.81455	143.355	1.74219
	143.156	1.80928	143.157	1.73466
	142.957	1.80097	142.957	1.73009
	142.757	1.7961	142.761	1.72431
	142.56	1.79031	142.564	1.71704
	142.362	1.78581	142.365	1.71156
	142.163	1.78126	142.166	1.7079
	141.967	1.77365	141.968	1.70267
	141.771	1.76705	141.769	1.69808
	141.572	1.7657	141.57	1.69425
	141.371	1.75806	141.374	1.68675
	141.172	1.754	141.179	1.67667
	140.974	1.74549	140.98	1.67332
	140.775	1.74352	140.779	1.67149
	140.578	1.73863	140.579	1.66712
	140.382	1.72958	140.382	1.65909
	140.183	1.72568	140.184	1.65724
	139.983	1.72218	139.986	1.65261
	139.784	1.71801	139.79	1.64363
	139.586	1.70891	139.591	1.63823
	139.389	1.70427	139.391	1.63635
	139.192	1.69996	139.192	1.63187
	138.995	1.69476	138.994	1.62452
	138.797	1.68659	138.796	1.61849
	138.597	1.68267	138.599	1.61683
	138.397	1.67745	138.403	1.61237
	138.199	1.67254	138.205	1.60559
	138	1.66777	138.005	1.6002
	137.802	1.66283	137.806	1.59385
	137.606	1.65749	137.607	1.58619
	137.409	1.65027	137.408	1.58434
	137.21	1.64745	137.209	1.5823
	137.01	1.64268	137.013	1.5766
	136.811	1.6366	136.817	1.56868
	136.612	1.63126	136.618	1.56508
	136.415	1.62877	136.418	1.56029
	136.219	1.62198	136.218	1.55683
	136.023	1.61551	136.02	1.55259
	135.822	1.61206	135.823	1.54791
	135.621	1.60878	135.627	1.53944
	135.423	1.60228	135.431	1.53245
	135.225	1.59688	135.231	1.53004
	135.027	1.59222	135.03	1.52634
	134.83	1.58861	134.831	1.51968
	134.634	1.5829	134.634	1.51468
	134.435	1.57672	134.436	1.51233
	134.235	1.57292	134.238	1.50797
	134.036	1.56667	134.042	1.50225
	133.838	1.56377	133.844	1.49612
	133.64	1.55824	133.643	1.49362
	133.444	1.55266	133.443	1.48777
	133.248	1.54607	133.246	1.48241
	133.049	1.54334	133.048	1.47882
	132.849	1.53888	132.852	1.47464
	132.649	1.53188	132.656	1.46801
	132.451	1.52821	132.458	1.46211
	132.252	1.52544	132.257	1.45839
	132.053	1.52181	132.057	1.45256
	131.858	1.51146	131.859	1.44684
	131.66	1.50795	131.66	1.44452
	131.46	1.50639	131.462	1.44361
	131.26	1.50229	131.266	1.43412
	131.062	1.49666	131.069	1.43062
	130.864	1.4912	130.869	1.42787
	130.667	1.48775	130.669	1.42534
	130.472	1.48217	130.471	1.41967
	130.275	1.47559	130.273	1.41501
	130.075	1.47254	130.075	1.4138
	129.875	1.46818	129.88	1.40773
	129.675	1.46288	129.683	1.39833
	129.477	1.45869	129.482	1.39541
	129.278	1.45591	129.282	1.39215
	129.081	1.45167	129.084	1.38735
	128.885	1.44464	128.885	1.38466
	128.686	1.44054	128.687	1.37821
	128.486	1.43781	128.491	1.37491
	128.288	1.43193	128.295	1.37173
	128.09	1.42826	128.095	1.36685
	127.891	1.42604	127.895	1.36263
	127.696	1.41783	127.696	1.35927
	127.5	1.41074	127.497	1.35616
	127.3	1.40931	127.299	1.35206
	127.099	1.40701	127.103	1.34602
	126.901	1.40149	126.908	1.33924
	126.703	1.39342	126.71	1.33643
	126.503	1.39292	126.509	1.33284
	126.306	1.39033	126.31	1.32955
	126.111	1.382	126.112	1.3216
	125.912	1.37626	125.913	1.32038
	125.71	1.37556	125.715	1.31576
	125.512	1.36888	125.519	1.30835
	125.314	1.36299	125.32	1.30449
	125.117	1.36178	125.12	1.30343
	124.92	1.35582	124.921	1.29786
	124.723	1.34756	124.723	1.29074
	124.524	1.34609	124.525	1.28873
	124.325	1.34236	124.328	1.28629
	124.125	1.33741	124.132	1.2827
	123.927	1.33358	123.934	1.27796
	123.728	1.3309	123.734	1.27221
	123.53	1.32689	123.534	1.26839
	123.333	1.32098	123.335	1.26432
	123.137	1.31572	123.136	1.25989
	122.937	1.31302	122.938	1.25616
	122.737	1.31173	122.742	1.25069
	122.539	1.30426	122.546	1.24553
	122.341	1.29823	122.346	1.24311
	122.143	1.29639	122.146	1.23886
	121.947	1.29132	121.948	1.2337
	121.751	1.28451	121.75	1.23138
	121.552	1.27996	121.553	1.22899
	121.35	1.28065	121.356	1.22487
	121.151	1.2757	121.16	1.21728
	120.953	1.26986	120.961	1.21274
	120.754	1.26601	120.759	1.21232
	120.557	1.26329	120.56	1.2093
	120.361	1.25911	120.362	1.20512
	120.162	1.25473	120.164	1.19981
	119.962	1.25001	119.966	1.19579
	119.764	1.24528	119.77	1.19022
	119.566	1.24074	119.572	1.18546
	119.367	1.23949	119.371	1.1851
	119.17	1.23271	119.173	1.17964
	118.975	1.22726	118.975	1.17435
	118.776	1.22442	118.776	1.17274
	118.576	1.22125	118.579	1.16758
	118.376	1.21704	118.384	1.1618
	118.178	1.20982	118.186	1.15827
	117.978	1.21091	117.985	1.15909
	117.781	1.20509	117.785	1.15443
	117.585	1.1971	117.587	1.14735
	117.387	1.19551	117.388	1.14445
	117.188	1.19438	117.19	1.14146
	116.989	1.18954	116.994	1.13528
	116.79	1.18491	116.797	1.12955
	116.592	1.18137	116.597	1.12905
	116.396	1.17978	116.398	1.12495
	116.199	1.17318	116.2	1.12062
	116.002	1.16623	116.002	1.11745
	115.802	1.16316	115.805	1.11333
	115.602	1.15926	115.608	1.10934
	115.403	1.15669	115.411	1.10599
	115.204	1.15373	115.212	1.10201
	115.006	1.14851	115.012	1.09746
	114.81	1.14364	114.813	1.09408
	114.612	1.14008	114.614	1.08935
	114.413	1.13618	114.415	1.08692
	114.213	1.13243	114.219	1.0806
	114.015	1.12713	114.022	1.07713
	113.817	1.12448	113.823	1.0739
	113.619	1.1205	113.623	1.07016
	113.422	1.11553	113.424	1.06449
	113.226	1.11077	113.226	1.06203
	113.027	1.10674	113.029	1.05934
	112.827	1.10458	112.833	1.05448
	112.628	1.10101	112.637	1.05124
	112.43	1.09463	112.439	1.04628
	112.231	1.0917	112.237	1.04336
	112.033	1.09131	112.037	1.03874
	111.837	1.08338	111.839	1.03241
	111.639	1.07672	111.64	1.03377
	111.438	1.07655	111.443	1.02954
	111.239	1.07226	111.247	1.02166
	111.041	1.0661	111.049	1.01561
	110.844	1.06148	110.848	1.01656
	110.647	1.05941	110.649	1.01426
	110.451	1.0545	110.452	1.00688
	110.253	1.04968	110.254	1.00496
	110.052	1.04947	110.057	1.00277
	109.853	1.04483	109.861	0.9957
	109.654	1.03709	109.663	0.99109
	109.456	1.03352	109.463	0.98981
	109.258	1.03085	109.263	0.98608
	109.061	1.02633	109.065	0.98073
	108.864	1.02001	108.865	0.9762
	108.664	1.01803	108.667	0.97252
	108.465	1.01353	108.471	0.96811
	108.267	1.00952	108.274	0.96083
	108.068	1.00717	108.075	0.95685
	107.871	1.00378	107.875	0.95705
	107.676	0.99764	107.677	0.95285
	107.479	0.99329	107.479	0.95171
	107.278	0.98994	107.282	0.94749
	107.077	0.9867	107.085	0.94245
	106.88	0.98226	106.889	0.93703
	106.682	0.97805	106.689	0.93395
	106.482	0.97586	106.488	0.93025
	106.285	0.97156	106.289	0.92657
	106.089	0.96698	106.091	0.92055
	105.889	0.96375	105.893	0.92098
	105.69	0.95967	105.695	0.91831
	105.492	0.95356	105.499	0.90958
	105.294	0.95124	105.3	0.90439
	105.096	0.94767	105.1	0.90301
	104.899	0.94341	104.902	0.90007
	104.702	0.93794	104.705	0.89448
	104.504	0.93442	104.507	0.89215
	104.303	0.93186	104.309	0.88938
	104.104	0.92559	104.113	0.8839
	103.906	0.9215	103.915	0.87868
	103.706	0.91958	103.714	0.87496
	103.509	0.91596	103.514	0.87231
	103.314	0.90836	103.316	0.86694
	103.116	0.90618	103.117	0.86603
	102.916	0.90307	102.919	0.86248
	102.716	0.89853	102.724	0.85501
	102.518	0.89376	102.526	0.8508
	102.32	0.88956	102.326	0.84881
	102.123	0.88803	102.126	0.84686
	101.928	0.88422	101.929	0.84064
	101.731	0.87544	101.731	0.83614
	101.531	0.8703	101.534	0.8338
	101.331	0.87169	101.338	0.83064
	101.132	0.86578	101.141	0.82656
	100.933	0.86011	100.942	0.8208
	100.733	0.85851	100.741	0.81867
	100.536	0.85569	100.543	0.8143
	100.339	0.84855	100.343	0.80808
	100.14	0.84615	100.144	0.80592
	99.9403	0.84276	99.9466	0.80331
	99.7432	0.83697	99.7502	0.79754
	99.5451	0.8345	99.5506	0.79452
	99.3462	0.83358	99.3511	0.78915
	99.1498	0.82811	99.1533	0.78589
	98.9542	0.81895	98.9557	0.78297
	98.7549	0.8169	98.7571	0.77992
	98.5538	0.81432	98.5605	0.77533
	98.3552	0.80845	98.3654	0.76914
	98.1577	0.80568	98.1667	0.76552
	97.9594	0.80402	97.9648	0.76313
	97.7618	0.79682	97.7653	0.75934
	97.5653	0.78871	97.5676	0.75536
	97.3659	0.78829	97.3689	0.75412
	97.1655	0.78635	97.1717	0.74994
	96.967	0.78214	96.9754	0.74087
	96.7692	0.77498	96.7767	0.73716
	96.5716	0.77365	96.5775	0.7377
	96.3756	0.76815	96.3794	0.73647
	96.1789	0.76507	96.1817	0.72648
	95.9802	0.76168	95.9828	0.7227
	95.7804	0.75571	95.7853	0.72174
	95.5807	0.75089	95.5892	0.7159
	95.3821	0.74623	95.3911	0.70898
	95.1831	0.74476	95.1908	0.7068
	94.985	0.74317	94.991	0.70563
	94.7894	0.73652	94.7926	0.69894
	94.5925	0.72752	94.5945	0.69672
	94.3921	0.72833	94.3971	0.69361
	94.1923	0.72503	94.201	0.68783
	93.9937	0.71836	94.004	0.6817
	93.7956	0.71313	93.8038	0.67853
	93.5983	0.70943	93.6037	0.67298
	93.4019	0.70653	93.4046	0.67144
	93.2059	0.69976	93.2063	0.66935
	93.0065	0.69357	93.0092	0.66401
	92.8045	0.69282	92.8132	0.66025
	92.605	0.68757	92.6169	0.65548
	92.4075	0.68319	92.4177	0.65137
	92.2095	0.67888	92.2162	0.64969
	92.0128	0.67778	92.0167	0.6427
	91.8169	0.67065	91.8191	0.63516
	91.6177	0.66655	91.6203	0.63334
	91.4174	0.66485	91.4228	0.63202
	91.2192	0.6596	91.2274	0.62406
	91.0215	0.65435	91.0295	0.61862
	90.8233	0.65049	90.8291	0.61646
	90.6263	0.64553	90.6304	0.61355
	90.43	0.64192	90.433	0.60803
	90.2315	0.64096	90.2345	0.60727
	90.0312	0.63548	90.037	0.60375
	89.8318	0.62985	89.8416	0.59707
	89.6339	0.6233	89.6438	0.58926
	89.4347	0.62331	89.443	0.58851
	89.2363	0.61942	89.2428	0.58625
	89.0403	0.60988	89.0448	0.57959
	88.843	0.60365	88.8459	0.57683
	88.6431	0.60285	88.6475	0.57293
	88.4437	0.60009	88.4515	0.56811
	88.2453	0.59488	88.2544	0.56195
	88.0473	0.59116	88.0544	0.5607
	87.8505	0.58811	87.8549	0.55614
	87.6547	0.58333	87.6569	0.55192
	87.4569	0.57686	87.4592	0.54863
	87.2567	0.57182	87.2622	0.5458
	87.0567	0.57051	87.0665	0.53714
	86.8586	0.56532	86.8686	0.53135
	86.6602	0.55844	86.6685	0.52752
	86.4615	0.55512	86.4687	0.52652
	86.2643	0.55463	86.2699	0.52304
	86.0673	0.54927	86.0714	0.5177
	85.8681	0.54416	85.8726	0.51297
	85.6689	0.53681	85.6753	0.51181
	85.4707	0.53311	85.4791	0.5068
	85.2727	0.52999	85.2807	0.49993
	85.0747	0.52746	85.0808	0.49558
	84.8782	0.51998	84.8818	0.4918
	84.6822	0.51503	84.684	0.48852
	84.4838	0.5098	84.4864	0.48475
	84.2826	0.50649	84.29	0.47832
	84.0833	0.50204	84.0944	0.473
	83.8851	0.49789	83.8962	0.47181
	83.6864	0.49501	83.6947	0.4692
	83.4891	0.48973	83.4951	0.46289
	83.2924	0.48365	83.2971	0.45631
	83.0936	0.47905	83.0979	0.45302
	82.8939	0.47549	82.9001	0.44779
	82.6952	0.47097	82.7039	0.4415
	82.4969	0.46609	82.5056	0.43882
	82.299	0.46118	82.3057	0.43824
	82.1025	0.45604	82.1069	0.43338
	81.9061	0.45166	81.9091	0.42615
	81.7084	0.4464	81.7109	0.42332
	81.5086	0.44319	81.514	0.42065
	81.3089	0.43804	81.3181	0.41564
	81.1102	0.4343	81.1205	0.4102
	80.9115	0.42738	80.9209	0.40611
	80.7135	0.4244	80.7212	0.40068
	80.5176	0.41802	80.5224	0.3947
	80.3202	0.41367	80.3231	0.3895
	80.1201	0.40946	80.1247	0.38711
	79.9201	0.40652	79.9293	0.38214
	79.722	0.39773	79.7325	0.37857
	79.524	0.39317	79.5328	0.37554
	79.3263	0.39379	79.3329	0.36925
	79.1309	0.38846	79.1342	0.36592
	78.9345	0.37939	78.9361	0.36096
	78.7348	0.37438	78.7384	0.35818
	78.534	0.37355	78.5431	0.35178
	78.3349	0.36627	78.3468	0.34618
	78.1367	0.35918	78.147	0.34148
	77.9375	0.35619	77.9458	0.33875
	77.7407	0.35352	77.7468	0.33155
	77.5441	0.34816	77.5488	0.32825
	77.3447	0.34335	77.3499	0.32458
	77.1443	0.33675	77.1526	0.32037
	76.9461	0.33294	76.9561	0.31217
	76.7484	0.33061	76.7574	0.30631
	76.5507	0.32587	76.557	0.30725
	76.3543	0.32096	76.3585	0.30125
	76.1582	0.3132	76.1609	0.2961
	75.9601	0.30896	75.9632	0.29194
	75.7598	0.30236	75.7663	0.28782
	75.56	0.29879	75.5701	0.28261
	75.3614	0.29179	75.3724	0.2772
	75.1624	0.29142	75.1724	0.27153
	74.9647	0.2852	74.9721	0.26665
	74.7688	0.2795	74.7734	0.26253
	74.5706	0.27384	74.5746	0.25926
	74.3703	0.26977	74.3768	0.25747
	74.1709	0.2628	74.1813	0.24753
	73.9727	0.25704	73.9837	0.24129
	73.7753	0.25352	73.7835	0.23786
	73.5788	0.25133	73.5841	0.23428
	73.3832	0.24513	73.3861	0.2265
	73.1862	0.23678	73.1881	0.22418
	72.9857	0.23179	72.991	0.22193
	72.7841	0.22773	72.7949	0.21625
	72.5853	0.22405	72.5979	0.20916
	72.3866	0.21668	72.3979	0.20375
	72.188	0.21165	72.1969	0.20201
	71.9916	0.20646	71.9976	0.19684
	71.7947	0.20259	71.7995	0.19046
	71.5951	0.19777	71.601	0.18636
	71.3956	0.1922	71.4045	0.18284
	71.1983	0.18773	71.208	0.17619
	71.0005	0.18133	71.0087	0.17129
	70.8019	0.17736	70.8089	0.16785
	70.6057	0.17287	70.6105	0.163
	70.4105	0.16584	70.4124	0.15648
	70.2114	0.16061	70.2142	0.15208
	70.0101	0.15779	70.0178	0.14657
	69.8112	0.14988	69.8225	0.14141
	69.6134	0.14642	69.6243	0.13866
	69.4151	0.14332	69.4232	0.13393
	69.2179	0.13621	69.2239	0.12806
	69.0213	0.12738	69.0263	0.11849
	68.8215	0.12153	68.8277	0.11736
	68.6209	0.11789	68.6303	0.111
	68.422	0.11143	68.4341	0.10421
	68.2239	0.10675	68.2349	0.09874
	68.026	0.10316	68.0342	0.09715
	67.83	0.09951	67.8354	0.09013
	67.6341	0.09247	67.6371	0.0825
	67.4353	0.08778	67.4386	0.07932
	67.2351	0.08221	67.2421	0.07501
	67.0357	0.07611	67.047	0.06692
	66.8371	0.06812	66.8492	0.06105
	66.638	0.0625	66.6487	0.05618
	66.4402	0.05961	66.4488	0.05261
	66.2445	0.05541	66.2504	0.04782
	66.0476	0.04877	66.0512	0.04267
	65.8485	0.04333	65.8528	0.0395
	65.6487	0.03921	65.657	0.03226
	65.4496	0.02965	65.4597	0.02798
	65.2503	0.0247	65.2602	0.02221
	65.0528	0.02013	65.0607	0.01654
	64.8573	0.01585	64.8623	0.01149
	64.6611	0.00744	64.6643	0.00809
	64.4611	0.00415	64.4674	0.00179
	64.2606	-0.00124	64.2716	-0.00299
	64.0619	-0.00503	64.0751	-0.0107
	63.8641	-0.01227	63.8752	-0.01642
	63.6655	-0.01821	63.6741	-0.01996
	63.4687	-0.02231	63.4749	-0.02464
	63.2731	-0.02864	63.2768	-0.03278
	63.0743	-0.03421	63.078	-0.03624
	62.874	-0.03819	62.881	-0.04156
	62.675	-0.04425	62.6855	-0.05162
	62.4763	-0.04974	62.4875	-0.05558
	62.2778	-0.05042	62.2879	-0.05867
	62.0816	-0.05726	62.0891	-0.06168
	61.8855	-0.05898	61.8903	-0.06904
	61.6871	-0.06009	61.6912	-0.07173
	61.4868	-0.05839	61.4941	-0.07874
	61.2873	-0.05637	61.2986	-0.08293
	61.0891	-0.05573	61.1013	-0.09211
	60.8895	-0.04956	60.9006	-0.09442
	60.6915	-0.04557	60.7007	-0.09744
	60.4957	-0.047	60.5023	-0.10341
	60.2987	-0.04698	60.3031	-0.10614
	60.0989	-0.04247	60.1052	-0.10849
	59.8993	-0.03963	59.9095	-0.11238
	59.7005	-0.03716	59.7123	-0.11599
	59.5025	-0.03805	59.5125	-0.11506
	59.3058	-0.0332	59.3127	-0.11418
	59.1107	-0.03616	59.1141	-0.11341
	58.9136	-0.03793	58.9159	-0.11244
	58.7125	-0.03503	58.7192	-0.10906
	58.512	-0.02942	58.5238	-0.11015
	58.3142	-0.0304	58.3269	-0.11295
	58.1155	-0.03049	58.1265	-0.11139
	57.9167	-0.02848	57.9258	-0.10985
	57.7204	-0.02933	57.7276	-0.10922
	57.5237	-0.02944	57.5295	-0.10954
	57.3239	-0.02857	57.3307	-0.10701
	57.1237	-0.02774	57.1336	-0.10698
	56.9261	-0.02801	56.9373	-0.10763
	56.7285	-0.02704	56.7383	-0.10819
	56.5298	-0.02593	56.5379	-0.10454
	56.3332	-0.02771	56.3396	-0.10409
	56.1378	-0.02919	56.1415	-0.10136
	55.9391	-0.02715	55.9436	-0.10165
	55.7382	-0.02403	55.7469	-0.10414
	55.5392	-0.02648	55.5515	-0.10485
	55.3407	-0.02506	55.3535	-0.10436
	55.1419	-0.02331	55.1522	-0.10012
	54.9444	-0.02301	54.9526	-0.10053
	54.7482	-0.02755	54.7544	-0.09968
	54.5498	-0.02502	54.5555	-0.09908
	54.3492	-0.02284	54.3578	-0.09992
	54.1499	-0.02397	54.1616	-0.10081
	53.9523	-0.02426	53.964	-0.1009
	53.755	-0.02515	53.7637	-0.09803
	53.5574	-0.02245	53.5643	-0.09951
	53.361	-0.02265	53.3666	-0.10211
	53.1637	-0.02582	53.169	-0.10079
	52.9632	-0.02315	52.9711	-0.09673
	52.7634	-0.02106	52.7747	-0.09793
	52.5655	-0.02381	52.5781	-0.10356
	52.3669	-0.02216	52.3779	-0.10184
	52.1681	-0.02043	52.1774	-0.09669
	51.9718	-0.02258	51.9791	-0.09709
	51.7747	-0.02507	51.7805	-0.09823
	51.5749	-0.02089	51.5821	-0.09976
	51.375	-0.02151	51.3859	-0.09923
	51.1767	-0.0209	51.1888	-0.09846
	50.9789	-0.02085	50.9894	-0.09926
	50.7813	-0.02136	50.7897	-0.09921
	50.5854	-0.0218	50.5907	-0.09617
	50.3888	-0.02365	50.3928	-0.0957
	50.1892	-0.02293	50.1956	-0.09546
	49.9885	-0.02005	49.9998	-0.09721
	49.7899	-0.01918	49.8032	-0.09928
	49.5922	-0.02451	49.6035	-0.09923
	49.393	-0.02051	49.4026	-0.09686
	49.1959	-0.01938	49.2039	-0.09782
	48.9998	-0.02223	49.0062	-0.09828
	48.8007	-0.02137	48.8071	-0.09509
	48.6011	-0.01976	48.6099	-0.09566
	48.4027	-0.02157	48.4139	-0.09909
	48.2043	-0.02043	48.2153	-0.09781
	48.0062	-0.02053	48.0157	-0.09618
	47.8096	-0.02017	47.8168	-0.09803
	47.6133	-0.02135	47.6189	-0.09697
	47.4143	-0.02071	47.4207	-0.09446
	47.2144	-0.01979	47.2235	-0.09508
	47.0158	-0.02224	47.0274	-0.09679
	46.8168	-0.02433	46.8293	-0.0973
	46.617	-0.01875	46.6289	-0.09613
	46.4198	-0.01844	46.4296	-0.09634
	46.224	-0.02232	46.2309	-0.09521
	46.0259	-0.02171	46.0318	-0.09399
	45.8263	-0.02062	45.8342	-0.09283
	45.6266	-0.02119	45.6386	-0.09847
	45.4276	-0.02067	45.4402	-0.09698
	45.23	-0.0208	45.2402	-0.09416
	45.0333	-0.01758	45.0411	-0.09463
	44.8376	-0.02016	44.8432	-0.096
	44.64	-0.02135	44.6452	-0.09497
	44.4397	-0.0206	44.4477	-0.09598
	44.2396	-0.01823	44.2517	-0.0999
	44.0415	-0.01829	44.0548	-0.09901
	43.8435	-0.01986	43.8547	-0.09508
	43.6446	-0.01851	43.6546	-0.09401
	43.4477	-0.01976	43.4561	-0.09287
	43.2513	-0.02138	43.2579	-0.09486
	43.052	-0.01981	43.0589	-0.09398
	42.852	-0.02148	42.8621	-0.09313
	42.6538	-0.02181	42.666	-0.09764
	42.4558	-0.01867	42.4668	-0.09591
	42.2572	-0.01858	42.2668	-0.09337
	42.0607	-0.02008	42.0685	-0.09397
	41.8651	-0.02123	41.8703	-0.09394
	41.6665	-0.01941	41.6722	-0.09458
	41.466	-0.01974	41.4757	-0.0981
	41.2667	-0.01934	41.2801	-0.09916
	41.0677	-0.01939	41.0814	-0.09642
	40.8684	-0.01692	40.8803	-0.09466
	40.6713	-0.01947	40.681	-0.09563
	40.4757	-0.02323	40.4829	-0.09673
	40.2769	-0.0226	40.2838	-0.09286
	40.0764	-0.01968	40.0859	-0.09337
	39.8774	-0.02073	39.8897	-0.09946
	39.6797	-0.02026	39.692	-0.0972
	39.4822	-0.01906	39.4919	-0.09246
	39.2856	-0.01953	39.2928	-0.0923
	39.0893	-0.02043	39.0951	-0.09458
	38.891	-0.02145	38.8973	-0.09603
	38.6904	-0.01967	38.7001	-0.09329
	38.4909	-0.01702	38.5035	-0.09554
	38.2932	-0.01827	38.3057	-0.10005
	38.0945	-0.01835	38.1057	-0.09805
	37.8964	-0.01948	37.9065	-0.09617
	37.7002	-0.021	37.7083	-0.09652
	37.5036	-0.02203	37.5094	-0.09523
	37.3041	-0.02078	37.3113	-0.09693
	37.1038	-0.01844	37.1152	-0.09508
	36.9054	-0.02075	36.919	-0.09642
	36.7071	-0.01972	36.7193	-0.09577
	36.5088	-0.01833	36.5188	-0.09592
	36.313	-0.01989	36.3203	-0.09615
	36.1166	-0.02277	36.1226	-0.09632
	35.917	-0.02251	35.9244	-0.09441
	35.7164	-0.01789	35.7278	-0.0968
	35.5176	-0.0183	35.5314	-0.10039
	35.3194	-0.02181	35.3324	-0.09769
	35.1203	-0.02158	35.1317	-0.0963
	34.9229	-0.01754	34.9332	-0.09756
	34.7266	-0.02175	34.735	-0.09877
	34.5274	-0.02154	34.5357	-0.0952
	34.3279	-0.02054	34.3382	-0.09679
	34.1301	-0.01808	34.142	-0.09795
	33.9332	-0.01878	33.9434	-0.09684
	33.7351	-0.0154	33.7434	-0.09463
	33.538	-0.01729	33.5444	-0.09484
	33.3412	-0.02182	33.3467	-0.09771
	33.1418	-0.02049	33.1489	-0.09461
	32.9415	-0.01901	32.9521	-0.09703
	32.7431	-0.02075	32.7565	-0.09942
	32.5444	-0.02294	32.5588	-0.09874
	32.3451	-0.01797	32.359	-0.09496
	32.1481	-0.01807	32.1599	-0.09848
	31.9521	-0.02155	31.9607	-0.09702
	31.7539	-0.02062	31.761	-0.09463
	31.5543	-0.0174	31.5632	-0.09614
	31.3556	-0.01956	31.367	-0.09905
	31.1571	-0.02013	31.1688	-0.09873
	30.9587	-0.01939	30.9693	-0.09838
	30.7618	-0.01719	30.7701	-0.09695
	30.5662	-0.01901	30.5721	-0.09764
	30.369	-0.02355	30.375	-0.09632
	30.1685	-0.02189	30.1783	-0.09479
	29.9678	-0.01928	29.9822	-0.09852
	29.7693	-0.01893	29.7846	-0.09929
	29.5709	-0.02118	29.5844	-0.09895
	29.3721	-0.02024	29.3837	-0.09624
	29.175	-0.0203	29.1849	-0.09793
	28.9779	-0.01921	28.9871	-0.09845
	28.7788	-0.02023	28.788	-0.09797
	28.5793	-0.01912	28.5903	-0.09579
	28.3817	-0.02196	28.3937	-0.09758
	28.1837	-0.02274	28.1948	-0.09653
	27.9851	-0.02289	27.9949	-0.09377
	27.7887	-0.02137	27.7969	-0.09632
	27.5928	-0.02152	27.5992	-0.09645
	27.3939	-0.02113	27.401	-0.09584
	27.1934	-0.02038	27.2043	-0.09728
	26.9946	-0.02015	27.0086	-0.09962
	26.796	-0.02046	26.8103	-0.09832
	26.5966	-0.01755	26.6093	-0.09496
	26.3994	-0.01738	26.4099	-0.09705
	26.2031	-0.02074	26.2119	-0.09855
	26.0046	-0.02016	26.0127	-0.0951
	25.8048	-0.02045	25.8152	-0.09548
	25.6062	-0.02214	25.6192	-0.09908
	25.4079	-0.02354	25.4207	-0.09942
	25.2092	-0.01899	25.2205	-0.09427
	25.0127	-0.01961	25.0222	-0.09409
	24.8175	-0.02295	24.8243	-0.09393
	24.619	-0.02253	24.6252	-0.09422
	24.4183	-0.02046	24.4281	-0.09413
	24.2187	-0.01702	24.2331	-0.09675
	24.0207	-0.02099	24.0354	-0.09827
	23.8218	-0.01985	23.8347	-0.09769
	23.6238	-0.01797	23.6349	-0.09598
	23.4275	-0.02084	23.437	-0.0984
	23.2301	-0.02266	23.2379	-0.09708
	23.0299	-0.02011	23.0395	-0.09551
	22.8301	-0.01827	22.8433	-0.09866
	22.6325	-0.01951	22.6459	-0.0975
	22.4343	-0.02159	22.4464	-0.09804
	22.2359	-0.0192	22.247	-0.09796
	22.0405	-0.02176	22.0486	-0.09573
	21.8443	-0.02407	21.8504	-0.09659
	21.6449	-0.02352	21.6522	-0.09751
	21.4434	-0.01983	21.4564	-0.09834
	21.2449	-0.01764	21.2604	-0.10244
	21.0471	-0.01897	21.0612	-0.10011
	20.8484	-0.01951	20.8597	-0.09537
	20.6515	-0.0189	20.6608	-0.09687
	20.4558	-0.02255	20.4632	-0.09906
	20.2565	-0.02182	20.2647	-0.09638
	20.0557	-0.02098	20.0674	-0.09596
	19.8572	-0.0207	19.8715	-0.10267
	19.6594	-0.0199	19.6729	-0.10099
	19.4617	-0.01817	19.4723	-0.0983
	19.2649	-0.01995	19.2736	-0.09703
	19.0684	-0.02389	19.0763	-0.09784
	18.8699	-0.02364	18.8779	-0.09709
	18.6695	-0.02217	18.6805	-0.09807
	18.4699	-0.0205	18.4848	-0.09788
	18.2716	-0.02057	18.2872	-0.09736
	18.0729	-0.01724	18.0867	-0.09625
	17.8753	-0.01665	17.8861	-0.09494
	17.6799	-0.02318	17.6875	-0.09732
	17.4825	-0.02447	17.4893	-0.09566
	17.2817	-0.0208	17.2918	-0.0965
	17.0816	-0.01992	17.0959	-0.09963
	16.8836	-0.02065	16.8988	-0.09887
	16.6863	-0.02147	16.6986	-0.097
	16.4893	-0.02061	16.4987	-0.09444
	16.2935	-0.02095	16.3007	-0.09573
	16.096	-0.0242	16.1029	-0.09793
	15.8952	-0.0211	15.9056	-0.09822
	15.6952	-0.02023	15.7096	-0.09902
	15.4977	-0.02328	15.5124	-0.09948
	15.2991	-0.02282	15.3125	-0.1001
	15.1002	-0.02147	15.1125	-0.09662
	14.9032	-0.02142	14.914	-0.09764
	14.7062	-0.02155	14.7151	-0.09764
	14.507	-0.02217	14.5163	-0.097
	14.3074	-0.02159	14.3196	-0.09749
	14.1093	-0.02275	14.1233	-0.09989
	13.9109	-0.01934	13.9245	-0.10033
	13.7128	-0.01803	13.7245	-0.09905
	13.5166	-0.0213	13.5258	-0.09771
	13.3204	-0.02353	13.3275	-0.09599
	13.1211	-0.02198	13.1296	-0.09568
	12.9208	-0.02238	12.9334	-0.09863
	12.7218	-0.02386	12.7372	-0.10083
	12.5231	-0.0219	12.5382	-0.09745
	12.3245	-0.02056	12.3376	-0.09526
	12.1274	-0.02038	12.1385	-0.09689
	11.9312	-0.02302	11.9402	-0.09821
	11.7329	-0.02532	11.7416	-0.09684
	11.5327	-0.0208	11.5441	-0.09658
	11.3337	-0.02129	11.348	-0.10114
	11.1356	-0.02184	11.1501	-0.10192
	10.9377	-0.02053	10.9498	-0.09782
	10.7411	-0.02015	10.7508	-0.09692
	10.5446	-0.02254	10.5529	-0.09907
	10.3461	-0.02302	10.3549	-0.09855
	10.1463	-0.02172	10.1577	-0.09785
	9.94676	-0.02158	9.96124	-0.09722
	9.74864	-0.02286	9.76319	-0.09925
	9.54996	-0.02185	9.56353	-0.09844
	9.35178	-0.02011	9.36399	-0.09663
	9.15499	-0.02223	9.16557	-0.09651
	8.95807	-0.02267	8.96684	-0.09827
	8.75791	-0.02134	8.7685	-0.09762
	8.55776	-0.01898	8.57222	-0.09944
	8.36008	-0.02417	8.37559	-0.10088
	8.16212	-0.02286	8.17579	-0.09888
	7.96424	-0.02081	7.97534	-0.09716
	7.76857	-0.02266	7.77715	-0.09945
	7.57236	-0.02473	7.57925	-0.09742
	7.37323	-0.02596	7.38162	-0.09648
	7.17204	-0.02103	7.18586	-0.09886
	6.97267	-0.02119	6.9895	-0.1004
	6.7741	-0.02227	6.78968	-0.09831
	6.57585	-0.02049	6.58888	-0.09816
	6.37997	-0.0228	6.39012	-0.09904
	6.18371	-0.02549	6.19195	-0.09902
	5.98392	-0.02194	5.99323	-0.09702
	5.78347	-0.02265	5.79682	-0.09785
	5.58505	-0.02487	5.60101	-0.09929
[truncated: 29 more rows]

## Sheet: Figure S10
FigureS10
	C-IP-SS		Es-MD
	-90.3309	1.91148	-90.3303	-2.17344
	-90.3325	1.90167	-90.3322	-2.1822
	-90.3337	1.88739	-90.3333	-2.19395
	-90.3357	1.87561	-90.3351	-2.20375
	-90.3371	1.8646	-90.3364	-2.21414
	-90.3377	1.85382	-90.3368	-2.22281
	-90.3396	1.83972	-90.3381	-2.23284
	-90.3403	1.82726	-90.3396	-2.24363
	-90.3417	1.81692	-90.34	-2.25234
	-90.3424	1.80663	-90.3395	-2.26003
	-90.3437	1.79621	-90.3411	-2.26878
	-90.3443	1.78409	-90.3414	-2.27849
	-90.3453	1.77143	-90.3422	-2.28788
	-90.3456	1.76204	-90.3437	-2.29587
	-90.3468	1.75312	-90.3434	-2.30259
	-90.3467	1.74414	-90.3434	-2.31041
	-90.3467	1.73472	-90.3444	-2.31718
	-90.3473	1.72457	-90.3438	-2.32539
	-90.3481	1.71479	-90.3457	-2.33334
	-90.3485	1.7065	-90.3444	-2.33952
	-90.3496	1.69832	-90.3451	-2.34656
	-90.3493	1.69057	-90.3451	-2.35253
	-90.3504	1.68216	-90.3461	-2.35977
	-90.3509	1.67396	-90.3459	-2.36699
	-90.3512	1.66714	-90.3466	-2.37329
	-90.3505	1.65997	-90.3459	-2.37862
	-90.3503	1.65335	-90.3455	-2.38353
	-90.3509	1.64543	-90.3462	-2.3892
	-90.3521	1.63888	-90.3467	-2.39504
	-90.3516	1.63401	-90.3469	-2.39984
	-90.3517	1.62806	-90.3471	-2.40426
	-90.3517	1.62241	-90.346	-2.40835
	-90.3514	1.61738	-90.3474	-2.41225
	-90.3512	1.61193	-90.3476	-2.41637
	-90.3519	1.60643	-90.3473	-2.42057
	-90.3513	1.60141	-90.3478	-2.42464
	-90.3514	1.59694	-90.3473	-2.42842
	-90.352	1.59292	-90.3477	-2.43138
	-90.3527	1.58815	-90.3478	-2.43436
	-90.3524	1.58366	-90.3477	-2.43751
	-90.3521	1.5802	-90.347	-2.44034
	-90.3517	1.57718	-90.3472	-2.44313
	-90.3519	1.57467	-90.3468	-2.44594
	-90.3522	1.57141	-90.3462	-2.44882
	-90.3518	1.56837	-90.3465	-2.45137
	-90.351	1.56583	-90.3465	-2.45326
	-90.3518	1.56366	-90.3464	-2.45524
	-90.3524	1.56145	-90.3469	-2.45734
	-90.3521	1.5592	-90.3468	-2.45931
	-90.3513	1.55695	-90.3449	-2.46146
	-90.3502	1.55443	-90.3451	-2.46337
	-90.3505	1.5523	-90.3456	-2.46491
	-90.3505	1.55006	-90.3454	-2.46665
	-90.3504	1.54818	-90.3457	-2.46814
	-90.3503	1.54611	-90.3447	-2.47003
	-90.3499	1.54423	-90.3447	-2.4717
	-90.3494	1.54285	-90.345	-2.47287
	-90.3509	1.54157	-90.3451	-2.47398
	-90.3497	1.54035	-90.3445	-2.47493
	-90.3499	1.5389	-90.3447	-2.47598
	-90.3487	1.53765	-90.3449	-2.47686
	-90.3489	1.53678	-90.3442	-2.47754
	-90.3487	1.5359	-90.3443	-2.47815
	-90.3486	1.53524	-90.3437	-2.47874
	-90.3482	1.53472	-90.3437	-2.47925
	-90.3489	1.53387	-90.3437	-2.47985
	-90.3491	1.533	-90.3433	-2.48034
	-90.3484	1.53247	-90.3428	-2.48074
	-90.3491	1.53182	-90.3431	-2.48115
	-90.3479	1.53131	-90.3421	-2.48157
	-90.3475	1.53084	-90.3431	-2.48206
	-90.3477	1.53031	-90.3429	-2.48254
	-90.3477	1.52988	-90.3422	-2.48296
	-90.3473	1.52946	-90.3427	-2.48339
	-90.3468	1.52902	-90.3423	-2.48382
	-90.3471	1.52846	-90.3418	-2.48433
	-90.3467	1.52794	-90.3417	-2.48482
	-90.3466	1.5275	-90.342	-2.48525
	-90.3465	1.52707	-90.3417	-2.48568
	-90.346	1.52663	-90.3413	-2.48611
	-90.346	1.52619	-90.342	-2.48654
	-90.3462	1.52567	-90.3423	-2.48704
	-90.3456	1.52515	-90.3415	-2.48752
	-90.3465	1.52471	-90.3416	-2.48791
	-90.3455	1.52429	-90.3415	-2.48832
	-90.3453	1.52388	-90.3409	-2.48873
	-90.3453	1.5234	-90.3407	-2.48918
	-90.3456	1.52292	-90.3406	-2.48963
	-90.3456	1.5225	-90.3403	-2.49001
	-90.3452	1.52211	-90.3397	-2.49037
	-90.3452	1.52173	-90.3394	-2.49074
	-90.3445	1.52126	-90.3395	-2.49114
	-90.345	1.5208	-90.3393	-2.49152
	-90.3443	1.5204	-90.3399	-2.49187
	-90.3441	1.52003	-90.3396	-2.49221
	-90.3435	1.51967	-90.3396	-2.49254
	-90.3435	1.51931	-90.3393	-2.49286
	-90.3437	1.51892	-90.3391	-2.49322
	-90.3435	1.51851	-90.3393	-2.49358
	-90.3434	1.51816	-90.3384	-2.49388
	-90.3429	1.51783	-90.3398	-2.49418
	-90.3429	1.51753	-90.3396	-2.4945
	-90.3433	1.51716	-90.3381	-2.49483
	-90.3434	1.51682	-90.3378	-2.49517
	-90.3428	1.51651	-90.3383	-2.49547
	-90.3431	1.51622	-90.338	-2.49574
	-90.3425	1.51593	-90.3381	-2.496
	-90.342	1.5156	-90.3384	-2.49629
	-90.3412	1.51527	-90.3381	-2.49656
	-90.3419	1.51498	-90.338	-2.4968
	-90.3414	1.51471	-90.3381	-2.49703
	-90.342	1.51445	-90.338	-2.49725
	-90.3417	1.51419	-90.3384	-2.49745
	-90.3416	1.51391	-90.3384	-2.4977
	-90.3414	1.51365	-90.3388	-2.49796
	-90.3413	1.51343	-90.3381	-2.49816
	-90.3412	1.51321	-90.3377	-2.49837
	-90.3403	1.51297	-90.3379	-2.49856
	-90.342	1.51271	-90.3372	-2.49879
	-90.3415	1.51246	-90.337	-2.49898
	-90.3402	1.51226	-90.3367	-2.49915
	-90.3413	1.51209	-90.3374	-2.49932
	-90.3411	1.5119	-90.3366	-2.49946
	-90.3405	1.51172	-90.3366	-2.49961
	-90.3408	1.51153	-90.3365	-2.49979
	-90.3407	1.51139	-90.3372	-2.49993
	-90.3403	1.51124	-90.336	-2.50006
	-90.3406	1.5111	-90.3369	-2.5002
	-90.3409	1.51099	-90.3359	-2.50033
	-90.3401	1.51085	-90.3357	-2.50047
	-90.3398	1.51073	-90.3367	-2.50063
	-90.3404	1.51061	-90.3372	-2.50076
	-90.3403	1.5105	-90.3368	-2.50089
	-90.3402	1.51039	-90.3363	-2.50102
	-90.3399	1.51029	-90.3371	-2.50113
	-90.3396	1.51021	-90.337	-2.50125
	-90.3405	1.51013	-90.3361	-2.50134
	-90.3399	1.51005	-90.3369	-2.50146
	-90.3398	1.50997	-90.3364	-2.50154
	-90.3393	1.50988	-90.3371	-2.50162
	-90.3391	1.50979	-90.3368	-2.50172
	-90.3387	1.50972	-90.3369	-2.5018
	-90.3391	1.50966	-90.336	-2.50188
	-90.3391	1.50962	-90.3362	-2.50195
	-90.3388	1.50959	-90.3368	-2.502
	-90.3386	1.50954	-90.3366	-2.50206
	-90.3393	1.50947	-90.337	-2.50211
	-90.3387	1.50941	-90.3369	-2.50215
	-90.339	1.50937	-90.3357	-2.50217
	-90.3384	1.50934	-90.3355	-2.50218
	-90.338	1.50929	-90.3358	-2.5022
	-90.3386	1.50925	-90.3354	-2.50223
	-90.3392	1.50922	-90.3357	-2.50225
	-90.3383	1.50919	-90.3351	-2.50226
	-90.338	1.50916	-90.3361	-2.50227
	-90.3383	1.50915	-90.336	-2.50229
	-90.3384	1.50913	-90.3353	-2.50233
	-90.3382	1.50912	-90.3359	-2.50236
	-90.3389	1.50911	-90.336	-2.50237
	-90.3387	1.5091	-90.3363	-2.50237
	-90.3383	1.50909	-90.3361	-2.50239
	-90.3383	1.50908	-90.3358	-2.50239
	-90.3385	1.50908	-90.3356	-2.5024
	-90.3383	1.5091	-90.3363	-2.5024
	-90.3385	1.50911	-90.3362	-2.5024
	-90.338	1.50913	-90.3354	-2.50239
	-90.3382	1.50915	-90.3355	-2.50238
	-90.3383	1.50918	-90.3354	-2.50237
	-90.3386	1.50922	-90.3351	-2.50235
	-90.338	1.50928	-90.3356	-2.50232
	-90.3378	1.50934	-90.3359	-2.5023
	-90.3379	1.50937	-90.3354	-2.50227
	-90.3385	1.5094	-90.3358	-2.50222
	-90.3374	1.50945	-90.3362	-2.5022
	-90.3378	1.5095	-90.336	-2.50216
	-90.3382	1.50956	-90.3358	-2.50212
	-90.3381	1.50962	-90.3353	-2.50212
	-90.3377	1.50967	-90.3361	-2.50209
	-90.3377	1.50974	-90.3355	-2.50206
	-90.3381	1.50979	-90.3363	-2.50203
	-90.3391	1.50982	-90.335	-2.502
	-90.3386	1.50986	-90.3352	-2.50195
	-90.3392	1.50993	-90.3348	-2.50191
	-90.3383	1.51	-90.335	-2.50186
	-90.3386	1.51005	-90.3349	-2.5018
	-90.3389	1.5101	-90.335	-2.50174
	-90.3383	1.51015	-90.3353	-2.50169
	-90.3391	1.51019	-90.3354	-2.50163
	-90.3381	1.51025	-90.3356	-2.50157
	-90.3374	1.5103	-90.3353	-2.50154
	-90.3381	1.51036	-90.3366	-2.50151
	-90.3374	1.51042	-90.3357	-2.50148
	-90.3381	1.51048	-90.3357	-2.50145
	-90.3379	1.51054	-90.3364	-2.50141
	-90.3374	1.5106	-90.3356	-2.50139
	-90.3375	1.51066	-90.336	-2.50137
	-90.3379	1.51072	-90.3356	-2.50135
	-90.3375	1.51077	-90.336	-2.50131
	-90.3372	1.51081	-90.3362	-2.50127
	-90.337	1.51086	-90.3356	-2.50121
	-90.3372	1.51093	-90.3365	-2.50115
	-90.3376	1.51099	-90.3353	-2.50111
	-90.3383	1.51104	-90.3359	-2.50106
	-90.3374	1.51111	-90.3359	-2.50099
	-90.3377	1.51117	-90.3364	-2.50091
	-90.3379	1.51122	-90.3359	-2.50085
	-90.3373	1.51128	-90.3361	-2.5008
	-90.3377	1.51133	-90.3357	-2.50073
	-90.3371	1.51136	-90.3355	-2.50067
	-90.3375	1.51139	-90.3356	-2.50059
	-90.3379	1.51144	-90.3354	-2.50051
	-90.3375	1.5115	-90.3354	-2.50045
	-90.337	1.51156	-90.3354	-2.50038
	-90.3375	1.51162	-90.3345	-2.50031
	-90.3376	1.51171	-90.3349	-2.50025
	-90.3377	1.51178	-90.3358	-2.50017
	-90.3369	1.51183	-90.3359	-2.50011
	-90.3378	1.5119	-90.3364	-2.50007
	-90.3375	1.51196	-90.3358	-2.50002
	-90.3382	1.51205	-90.3351	-2.49997
	-90.3382	1.51214	-90.3354	-2.49992
	-90.3382	1.5122	-90.3354	-2.49988
	-90.3378	1.51225	-90.336	-2.49983
	-90.3379	1.51231	-90.3361	-2.49978
	-90.3379	1.51236	-90.3363	-2.49974
	-90.338	1.51245	-90.336	-2.49968
	-90.3379	1.51253	-90.3359	-2.49962
	-90.3383	1.51258	-90.3357	-2.49956
	-90.337	1.51264	-90.3365	-2.49948
	-90.3384	1.5127	-90.3358	-2.49942
	-90.3387	1.51276	-90.3359	-2.49936
	-90.3385	1.51283	-90.336	-2.49931
	-90.338	1.51289	-90.336	-2.49925
	-90.3373	1.51295	-90.3359	-2.4992
	-90.3374	1.51302	-90.3361	-2.49911
	-90.337	1.51308	-90.3364	-2.49904
	-90.3377	1.51314	-90.3364	-2.49899
	-90.3374	1.51319	-90.3366	-2.49894
	-90.338	1.51324	-90.3366	-2.49887
	-90.3377	1.51329	-90.3364	-2.49879
	-90.3371	1.51334	-90.336	-2.49871
	-90.3377	1.51341	-90.3362	-2.49863
	-90.3373	1.51347	-90.3364	-2.49857
	-90.3366	1.51352	-90.3359	-2.49851
	-90.3369	1.51357	-90.3363	-2.49844
	-90.3378	1.51362	-90.3363	-2.49836
	-90.3378	1.51367	-90.3361	-2.49829
	-90.3377	1.51372	-90.3354	-2.49822
	-90.3372	1.51376	-90.3362	-2.49817
	-90.3378	1.5138	-90.3364	-2.49811
	-90.3371	1.51385	-90.3361	-2.49805
	-90.3381	1.51389	-90.3361	-2.49799
	-90.3375	1.51393	-90.3361	-2.49792
	-90.3379	1.51398	-90.3365	-2.49785
	-90.3378	1.514	-90.3363	-2.49779
	-90.3375	1.51406	-90.3362	-2.49775
	-90.3378	1.51412	-90.336	-2.4977
	-90.3377	1.51416	-90.3368	-2.49764
	-90.3377	1.51424	-90.3361	-2.49758
	-90.3372	1.51429	-90.3368	-2.49754
	-90.3372	1.51433	-90.337	-2.49748
	-90.338	1.51438	-90.3366	-2.49743
	-90.3377	1.51443	-90.3363	-2.49738
	-90.338	1.51452	-90.3367	-2.49732
	-90.3378	1.51458	-90.3369	-2.49728
	-90.3373	1.51462	-90.3369	-2.49723
	-90.3371	1.51467	-90.3368	-2.49718
	-90.3376	1.51473	-90.3367	-2.49712
	-90.3377	1.5148	-90.3367	-2.49706
	-90.3384	1.51485	-90.3369	-2.497
	-90.3382	1.51491	-90.3368	-2.49693
	-90.3384	1.51496	-90.3377	-2.49687
	-90.3377	1.51501	-90.3373	-2.4968
	-90.3384	1.51506	-90.3369	-2.49673
	-90.3384	1.51513	-90.3373	-2.49665
	-90.3392	1.51517	-90.3371	-2.49658
	-90.3382	1.51524	-90.3371	-2.49652
	-90.3385	1.51529	-90.337	-2.49646
	-90.3385	1.51535	-90.3369	-2.49638
	-90.3393	1.51541	-90.3364	-2.49632
	-90.3392	1.51549	-90.3371	-2.49627
	-90.3392	1.51556	-90.3368	-2.49621
	-90.3388	1.51564	-90.3369	-2.49616
	-90.3388	1.51571	-90.337	-2.49609
	-90.3392	1.51578	-90.337	-2.49602
	-90.3387	1.51584	-90.337	-2.49598
	-90.339	1.5159	-90.3365	-2.49591
	-90.3388	1.51595	-90.3371	-2.49586
	-90.3381	1.51599	-90.3372	-2.49581
	-90.3385	1.51605	-90.3371	-2.49576
	-90.3387	1.51612	-90.3371	-2.49571
	-90.3386	1.51616	-90.337	-2.49566
	-90.3387	1.5162	-90.337	-2.49562
	-90.3388	1.51623	-90.3366	-2.49559
	-90.3389	1.5163	-90.3373	-2.49556
	-90.3391	1.51636	-90.3371	-2.49555
	-90.3388	1.51639	-90.3377	-2.49553
	-90.3383	1.51641	-90.3377	-2.4955
	-90.3389	1.51644	-90.338	-2.49547
	-90.3388	1.51648	-90.3375	-2.4954
	-90.3386	1.51652	-90.3374	-2.49533
	-90.3384	1.51655	-90.3373	-2.49527
	-90.3386	1.51659	-90.3373	-2.49521
	-90.3376	1.51662	-90.3377	-2.49515
	-90.3385	1.51665	-90.3381	-2.49508
	-90.3385	1.5167	-90.3383	-2.49501
	-90.3382	1.51672	-90.3382	-2.49495
	-90.3376	1.51673	-90.3379	-2.49491
	-90.3388	1.51674	-90.338	-2.49487
	-90.3383	1.51674	-90.3374	-2.49481
	-90.338	1.51675	-90.338	-2.49474
	-90.3384	1.51677	-90.3383	-2.49468
	-90.3388	1.51681	-90.3385	-2.49463
	-90.3383	1.51684	-90.338	-2.49457
	-90.3384	1.51686	-90.3386	-2.49453
	-90.3391	1.5169	-90.3377	-2.49448
	-90.3387	1.51693	-90.3377	-2.49443
	-90.3392	1.51696	-90.3375	-2.49439
	-90.3391	1.51699	-90.3372	-2.49436
	-90.3401	1.51701	-90.3384	-2.49431
	-90.3388	1.51704	-90.3374	-2.49428
	-90.3388	1.51707	-90.3379	-2.49424
	-90.3394	1.51712	-90.3387	-2.49419
	-90.3389	1.51716	-90.338	-2.49414
	-90.3393	1.5172	-90.3385	-2.4941
	-90.3386	1.51726	-90.3383	-2.49405
	-90.3392	1.51731	-90.3389	-2.494
	-90.3393	1.51735	-90.3384	-2.49396
	-90.3385	1.51738	-90.3379	-2.49395
	-90.339	1.51742	-90.338	-2.49394
	-90.3387	1.51745	-90.3381	-2.49393
	-90.3389	1.51748	-90.3388	-2.4939
	-90.3396	1.51751	-90.338	-2.49387
	-90.3385	1.51754	-90.3382	-2.49386
	-90.3386	1.51757	-90.3381	-2.49382
	-90.339	1.5176	-90.3386	-2.49378
	-90.3384	1.5176	-90.3379	-2.49375
	-90.3386	1.51762	-90.3382	-2.49372
	-90.3391	1.51765	-90.338	-2.4937
	-90.3385	1.51767	-90.3379	-2.49368
	-90.3391	1.5177	-90.3377	-2.49367
	-90.3396	1.51772	-90.3387	-2.49366
	-90.3391	1.51774	-90.338	-2.49362
	-90.3397	1.51777	-90.3382	-2.49361
	-90.3394	1.5178	-90.3391	-2.4936
	-90.3396	1.51782	-90.3384	-2.4936
	-90.3395	1.51786	-90.3382	-2.49357
	-90.3394	1.51789	-90.3385	-2.49355
	-90.3398	1.5179	-90.3387	-2.49352
	-90.3392	1.51792	-90.3385	-2.4935
	-90.3398	1.51795	-90.3389	-2.49349
	-90.3395	1.51798	-90.339	-2.49349
	-90.3398	1.51802	-90.3393	-2.49348
	-90.3398	1.51806	-90.3384	-2.49348
	-90.3396	1.5181	-90.3391	-2.49345
	-90.3398	1.51814	-90.3386	-2.49342
	-90.3399	1.51817	-90.3391	-2.49338
	-90.3393	1.51822	-90.3388	-2.49335
	-90.3392	1.51828	-90.3386	-2.49332
	-90.3394	1.51833	-90.3396	-2.4933
	-90.3398	1.51836	-90.3397	-2.49326
	-90.3397	1.51839	-90.3385	-2.49324
	-90.3392	1.51841	-90.3385	-2.49322
	-90.3394	1.51844	-90.3394	-2.4932
	-90.3394	1.51847	-90.339	-2.49317
	-90.3392	1.51848	-90.3391	-2.49315
	-90.3393	1.51851	-90.3393	-2.49312
	-90.3392	1.51855	-90.3382	-2.4931
	-90.3385	1.51859	-90.3399	-2.49306
	-90.3389	1.51862	-90.3386	-2.49303
	-90.3395	1.51865	-90.3385	-2.49301
	-90.3397	1.51866	-90.3381	-2.49297
	-90.34	1.51869	-90.3385	-2.49294
	-90.3399	1.51873	-90.3385	-2.49292
	-90.3401	1.51876	-90.3387	-2.49289
	-90.3406	1.51879	-90.3384	-2.49287
	-90.3404	1.51882	-90.338	-2.49284
	-90.3406	1.51885	-90.338	-2.49283
	-90.3393	1.51887	-90.3387	-2.49281
	-90.3397	1.51889	-90.3385	-2.49277
	-90.3401	1.51892	-90.339	-2.49275
	-90.3395	1.51895	-90.3391	-2.49273
	-90.3396	1.51899	-90.3385	-2.49271
	-90.3401	1.51902	-90.3388	-2.49271
	-90.3396	1.51907	-90.3394	-2.49271
	-90.3398	1.51912	-90.3387	-2.4927
	-90.3397	1.51917	-90.3393	-2.49268
	-90.3402	1.51918	-90.3385	-2.49267
	-90.3393	1.51921	-90.3387	-2.49267
	-90.3394	1.51925	-90.3383	-2.49266
	-90.3393	1.51929	-90.339	-2.49262
	-90.3395	1.51931	-90.3385	-2.49258
	-90.3397	1.51933	-90.3388	-2.49255
	-90.3397	1.51935	-90.3379	-2.49254
	-90.3401	1.51938	-90.3385	-2.49254
	-90.3398	1.51941	-90.3391	-2.49252
	-90.3394	1.51943	-90.3395	-2.4925
	-90.3409	1.51946	-90.3389	-2.49247
	-90.3402	1.5195	-90.339	-2.49244
	-90.3399	1.51952	-90.3395	-2.49242
	-90.3401	1.51952	-90.3394	-2.4924
	-90.3404	1.51955	-90.3388	-2.49237
	-90.3411	1.51957	-90.3386	-2.49235
	-90.3399	1.5196	-90.3395	-2.49234
	-90.3402	1.51962	-90.3388	-2.49232
	-90.34	1.51965	-90.3393	-2.49231
	-90.3399	1.51969	-90.3401	-2.49228
	-90.3398	1.51973	-90.3399	-2.49226
	-90.3407	1.51977	-90.3404	-2.49223
	-90.3408	1.51981	-90.3403	-2.49219
	-90.341	1.51986	-90.3404	-2.49216
	-90.3399	1.51992	-90.3397	-2.49213
	-90.3408	1.51998	-90.3396	-2.49206
	-90.3404	1.52003	-90.3387	-2.49202
	-90.3401	1.52009	-90.3396	-2.49198
	-90.3398	1.52015	-90.3394	-2.49194
	-90.3407	1.52019	-90.3396	-2.4919
	-90.3404	1.52024	-90.3394	-2.49186
	-90.3411	1.52029	-90.339	-2.49182
	-90.3404	1.52031	-90.34	-2.49181
	-90.3404	1.52032	-90.3396	-2.49178
	-90.3407	1.52033	-90.3393	-2.49174
	-90.3407	1.52034	-90.3385	-2.49171
	-90.3406	1.52038	-90.3392	-2.49167
	-90.3409	1.52041	-90.3396	-2.49165
	-90.3408	1.52041	-90.3395	-2.49162
	-90.3404	1.52042	-90.339	-2.49158
	-90.3397	1.52044	-90.3393	-2.49156
	-90.3403	1.52046	-90.3391	-2.49155
	-90.3405	1.52047	-90.3394	-2.49154
	-90.341	1.52049	-90.3391	-2.49154
	-90.3413	1.52051	-90.3387	-2.49154
	-90.3404	1.52053	-90.3394	-2.49155
	-90.3409	1.52054	-90.3398	-2.49155
	-90.3416	1.52058	-90.3396	-2.49157
	-90.3407	1.5206	-90.3392	-2.49156
	-90.3408	1.52064	-90.34	-2.49156
	-90.3415	1.52069	-90.3397	-2.49156
	-90.3411	1.52071	-90.3393	-2.49152
	-90.3406	1.52071	-90.3403	-2.4915
	-90.3408	1.52072	-90.3401	-2.49148
	-90.3411	1.52073	-90.3402	-2.49147
	-90.3413	1.52075	-90.3398	-2.49146
	-90.3404	1.52077	-90.3403	-2.49144
	-90.3402	1.52078	-90.3407	-2.49142
	-90.3411	1.5208	-90.3409	-2.4914
	-90.3407	1.52082	-90.3403	-2.49139
	-90.3402	1.52085	-90.3398	-2.49139
	-90.3403	1.52087	-90.3399	-2.49137
	-90.3406	1.52089	-90.3403	-2.49135
	-90.3403	1.52092	-90.34	-2.49132
	-90.3411	1.52094	-90.3399	-2.49128
	-90.3406	1.52097	-90.3401	-2.49122
	-90.3413	1.52099	-90.3405	-2.4912
	-90.3399	1.52101	-90.3399	-2.49116
	-90.3408	1.52103	-90.3408	-2.49113
	-90.3403	1.52103	-90.3409	-2.4911
	-90.3415	1.52102	-90.3399	-2.49107
	-90.3407	1.52103	-90.34	-2.49104
	-90.3416	1.52104	-90.34	-2.49101
	-90.3419	1.52105	-90.3401	-2.491
	-90.3418	1.52106	-90.3393	-2.49098
	-90.3416	1.52108	-90.3398	-2.49095
	-90.3409	1.5211	-90.3403	-2.49093
	-90.3412	1.52112	-90.3395	-2.49092
	-90.3417	1.52112	-90.3396	-2.4909
	-90.3417	1.52115	-90.3396	-2.49086
	-90.341	1.52118	-90.3398	-2.49082
	-90.3409	1.5212	-90.3404	-2.4908
	-90.3419	1.52125	-90.3397	-2.4908
	-90.3406	1.52129	-90.3403	-2.4908
	-90.3411	1.52133	-90.3395	-2.49079
	-90.3412	1.52135	-90.3398	-2.49078
	-90.3416	1.52137	-90.34	-2.49077
	-90.3409	1.52138	-90.3404	-2.49076
	-90.3413	1.52143	-90.3405	-2.49074
	-90.3405	1.52146	-90.3402	-2.49071
	-90.3406	1.5215	-90.3397	-2.4907
	-90.3407	1.52153	-90.3406	-2.49069
	-90.341	1.52154	-90.3404	-2.49068
	-90.3411	1.52154	-90.3401	-2.49066
	-90.341	1.52155	-90.3408	-2.49064
	-90.3409	1.52156	-90.3414	-2.49061
	-90.3403	1.52157	-90.3407	-2.49056
	-90.341	1.52158	-90.3403	-2.49053
	-90.3416	1.52159	-90.3406	-2.49052
	-90.3414	1.5216	-90.3406	-2.4905
	-90.3411	1.52164	-90.3408	-2.49046
	-90.3414	1.52167	-90.3413	-2.49045
	-90.3412	1.52169	-90.3407	-2.49043
	-90.3419	1.52171	-90.341	-2.49042
	-90.3413	1.52174	-90.3409	-2.49038
	-90.3411	1.52178	-90.3402	-2.49035
	-90.3412	1.52182	-90.3413	-2.49034
	-90.341	1.52186	-90.3413	-2.49032
	-90.3415	1.52189	-90.3415	-2.49028
	-90.3414	1.52192	-90.342	-2.49026
	-90.3412	1.52196	-90.3415	-2.49026
	-90.3412	1.52199	-90.3416	-2.49024
	-90.3409	1.52199	-90.3414	-2.49023
	-90.342	1.52201	-90.3415	-2.49021
	-90.3417	1.52205	-90.3409	-2.49021
	-90.3415	1.52209	-90.341	-2.4902
	-90.3416	1.52213	-90.3412	-2.4902
	-90.3413	1.52215	-90.3405	-2.4902
	-90.3412	1.52218	-90.3406	-2.49017
	-90.3409	1.5222	-90.3409	-2.49014
	-90.3413	1.52221	-90.3414	-2.49013
	-90.3415	1.52223	-90.3403	-2.49012
	-90.3414	1.52224	-90.3408	-2.4901
	-90.3412	1.52225	-90.3411	-2.49006
	-90.3413	1.52226	-90.3404	-2.49006
	-90.342	1.52224	-90.3409	-2.49006
	-90.3415	1.52224	-90.341	-2.49009
	-90.3415	1.52225	-90.3407	-2.4901
	-90.341	1.52225	-90.341	-2.49012
	-90.3414	1.52224	-90.3404	-2.49015
	-90.3414	1.52227	-90.3409	-2.49017
	-90.3416	1.5223	-90.3409	-2.49019
	-90.3415	1.52233	-90.3414	-2.4902
	-90.3419	1.52236	-90.3415	-2.49021
	-90.3425	1.52238	-90.3419	-2.49022
	-90.3416	1.52238	-90.3414	-2.49024
	-90.342	1.52238	-90.3412	-2.49028
	-90.3427	1.52241	-90.3415	-2.49031
	-90.3415	1.52244	-90.3414	-2.4903
	-90.3416	1.52246	-90.3411	-2.4903
	-90.3412	1.52245	-90.3409	-2.4903
	-90.3415	1.52247	-90.3407	-2.49029
	-90.3413	1.52248	-90.3403	-2.49029
	-90.3426	1.52249	-90.3414	-2.49029
	-90.3419	1.5225	-90.3413	-2.49029
	-90.3421	1.52251	-90.3408	-2.49029
	-90.3418	1.52252	-90.341	-2.49029
	-90.3421	1.52251	-90.3412	-2.49029
	-90.3413	1.5225	-90.3415	-2.49031
	-90.3418	1.52253	-90.3412	-2.49033
	-90.3416	1.52252	-90.3407	-2.49035
	-90.3413	1.52251	-90.3417	-2.49037
	-90.3422	1.52251	-90.3419	-2.49036
	-90.3415	1.52251	-90.3415	-2.49037
	-90.3419	1.52251	-90.3414	-2.49036
	-90.3419	1.5225	-90.3419	-2.49038
	-90.3424	1.52251	-90.342	-2.49038
	-90.3424	1.52253	-90.3409	-2.49035
	-90.3416	1.52253	-90.3419	-2.49033
	-90.3422	1.52252	-90.3418	-2.49032
	-90.3417	1.52254	-90.3415	-2.49031
	-90.3421	1.52256	-90.3409	-2.4903
	-90.3419	1.52257	-90.3414	-2.49029
	-90.3422	1.5226	-90.3414	-2.49027
	-90.3419	1.52261	-90.3417	-2.49023
	-90.3416	1.52262	-90.341	-2.49021
	-90.3423	1.52263	-90.341	-2.49018
	-90.3423	1.52264	-90.341	-2.49015
	-90.3421	1.52266	-90.3409	-2.49012
	-90.3417	1.52267	-90.3407	-2.49008
	-90.3418	1.52265	-90.342	-2.49005
	-90.3422	1.52264	-90.3409	-2.49004
	-90.3427	1.52265	-90.3417	-2.49003
	-90.3418	1.52264	-90.3407	-2.49002
	-90.3413	1.52262	-90.3412	-2.49002
	-90.3414	1.52264	-90.3412	-2.49001
	-90.3419	1.52265	-90.3411	-2.49
	-90.3416	1.52264	-90.3409	-2.48999
	-90.3419	1.52264	-90.3421	-2.48998
	-90.3423	1.52264	-90.3414	-2.48997
	-90.342	1.52264	-90.3416	-2.48999
	-90.342	1.52264	-90.3412	-2.48999
	-90.3426	1.52265	-90.3408	-2.48999
	-90.3428	1.52266	-90.3413	-2.48999
	-90.3416	1.52264	-90.3409	-2.48996
	-90.3423	1.52263	-90.3416	-2.48994
	-90.3419	1.52263	-90.3419	-2.48995
	-90.3428	1.52263	-90.3406	-2.48994
	-90.3425	1.52262	-90.3417	-2.48991
	-90.3424	1.52261	-90.341	-2.4899
	-90.3428	1.52261	-90.3414	-2.48986
	-90.3433	1.52261	-90.3412	-2.48985
	-90.3428	1.52262	-90.3413	-2.48982
	-90.3425	1.52264	-90.3415	-2.48979
	-90.3425	1.52266	-90.342	-2.48975
	-90.3425	1.52266	-90.3414	-2.48971
	-90.3423	1.52264	-90.3418	-2.48969
	-90.3415	1.52264	-90.3417	-2.48967
	-90.3423	1.52266	-90.3414	-2.48967
	-90.342	1.52266	-90.3424	-2.48966
	-90.3419	1.52266	-90.3425	-2.48964
	-90.3429	1.52266	-90.3421	-2.48963
	-90.3427	1.52268	-90.3426	-2.48964
	-90.342	1.52271	-90.3427	-2.48962
	-90.3417	1.52274	-90.3422	-2.48959
	-90.3424	1.52276	-90.342	-2.48958
	-90.3424	1.52276	-90.3414	-2.48958
	-90.3416	1.52279	-90.3422	-2.48959
	-90.3427	1.52279	-90.3423	-2.48959
	-90.3424	1.52279	-90.342	-2.48958
	-90.3432	1.52281	-90.3416	-2.48954
	-90.3431	1.52282	-90.3417	-2.48951
	-90.3422	1.52281	-90.3415	-2.48949
	-90.3423	1.52282	-90.3411	-2.48949
	-90.3421	1.52281	-90.3412	-2.48948
	-90.3424	1.52282	-90.3422	-2.48945
	-90.3429	1.52282	-90.3423	-2.48941
	-90.343	1.52281	-90.3416	-2.48936
	-90.3423	1.5228	-90.3421	-2.48933
	-90.3433	1.52281	-90.3419	-2.48934
	-90.3432	1.52279	-90.3414	-2.48933
	-90.3432	1.52278	-90.3413	-2.48932
	-90.3429	1.52277	-90.3415	-2.48932
	-90.3427	1.52276	-90.3421	-2.48932
	-90.3419	1.52275	-90.3426	-2.48933
	-90.3424	1.52274	-90.343	-2.48935
	-90.3424	1.52273	-90.3431	-2.48935
	-90.3421	1.52273	-90.3427	-2.48936
	-90.343	1.52272	-90.3424	-2.48938
	-90.3426	1.52272	-90.3422	-2.48938
	-90.3426	1.52273	-90.3427	-2.48938
	-90.3422	1.52273	-90.3426	-2.48938
	-90.3425	1.52273	-90.3431	-2.48938
	-90.3421	1.52273	-90.3421	-2.48935
	-90.3419	1.52274	-90.3421	-2.48933
	-90.343	1.52274	-90.3425	-2.48932
	-90.3432	1.52274	-90.3412	-2.48931
	-90.3429	1.52274	-90.3421	-2.48929
	-90.3425	1.52274	-90.3423	-2.48928
	-90.3425	1.52273	-90.3425	-2.48928
	-90.3424	1.52273	-90.3424	-2.48926
	-90.3421	1.52273	-90.3424	-2.48924
	-90.342	1.52273	-90.3414	-2.48924
	-90.3423	1.52272	-90.3421	-2.48924
	-90.342	1.52271	-90.3417	-2.48922
	-90.3427	1.52269	-90.3424	-2.4892
	-90.3431	1.52269	-90.342	-2.48918
	-90.3428	1.5227	-90.3425	-2.48916
	-90.3421	1.52269	-90.3423	-2.48914
	-90.3427	1.52268	-90.3424	-2.48911
	-90.3426	1.52269	-90.3427	-2.4891
	-90.3427	1.5227	-90.3434	-2.4891
	-90.3428	1.52269	-90.3424	-2.4891
	-90.3421	1.52268	-90.3426	-2.48912
	-90.3429	1.52266	-90.342	-2.48913
	-90.343	1.52265	-90.3424	-2.48912
	-90.3427	1.52264	-90.3422	-2.48911
	-90.343	1.52263	-90.3425	-2.48911
	-90.3421	1.52263	-90.3418	-2.4891
	-90.3428	1.52262	-90.3423	-2.48909
	-90.3424	1.52261	-90.3424	-2.48908
	-90.3426	1.52261	-90.3428	-2.48908
	-90.3419	1.52261	-90.343	-2.48908
	-90.3421	1.52262	-90.3425	-2.48908
	-90.3423	1.52261	-90.3437	-2.48907
	-90.3426	1.5226	-90.3431	-2.48906
	-90.3427	1.52259	-90.3435	-2.48905
	-90.3434	1.52257	-90.3423	-2.48904
	-90.3425	1.52255	-90.3431	-2.48903
	-90.342	1.52255	-90.3424	-2.48902
	-90.3432	1.52255	-90.343	-2.48902
	-90.3425	1.52256	-90.3428	-2.489
	-90.342	1.52256	-90.3425	-2.48899
	-90.3426	1.52256	-90.3424	-2.48899
	-90.3435	1.52256	-90.3422	-2.48898
	-90.3426	1.52257	-90.3431	-2.48896
	-90.3423	1.52258	-90.3431	-2.48895
	-90.3421	1.52259	-90.3423	-2.48893
	-90.3428	1.52258	-90.3426	-2.48891
	-90.3433	1.52259	-90.3429	-2.48889
	-90.3427	1.52262	-90.3424	-2.48887
	-90.3429	1.52264	-90.3429	-2.48885
	-90.3424	1.52267	-90.3427	-2.48886
	-90.3433	1.52269	-90.3423	-2.48886
	-90.3428	1.52269	-90.3426	-2.48888
	-90.343	1.52269	-90.3429	-2.4889
	-90.3429	1.52267	-90.3434	-2.4889
	-90.3431	1.52267	-90.3425	-2.48889
	-90.3423	1.52268	-90.3428	-2.48888
	-90.3428	1.52269	-90.3424	-2.48887
	-90.3424	1.52271	-90.3419	-2.48884
	-90.3428	1.52273	-90.3424	-2.48884
	-90.3425	1.52276	-90.3422	-2.48886
	-90.3428	1.52278	-90.3428	-2.48889
	-90.3431	1.52279	-90.343	-2.48888
	-90.3425	1.52278	-90.3433	-2.48889
	-90.3431	1.52278	-90.3432	-2.48891
	-90.3424	1.52278	-90.3426	-2.48892
	-90.3432	1.5228	-90.3423	-2.48894
	-90.3427	1.52281	-90.3426	-2.48894
	-90.3425	1.5228	-90.3429	-2.48895
	-90.3428	1.52279	-90.3427	-2.48896
	-90.3422	1.52282	-90.342	-2.48896
	-90.3431	1.52284	-90.3424	-2.48897
	-90.3423	1.52285	-90.3422	-2.48896
	-90.3422	1.52286	-90.3422	-2.48895
	-90.342	1.52285	-90.3425	-2.48896
	-90.3421	1.52284	-90.3424	-2.48899
	-90.342	1.52284	-90.3427	-2.48899
	-90.3432	1.52283	-90.3431	-2.48897
	-90.3434	1.52282	-90.3425	-2.48897
	-90.3433	1.52282	-90.3424	-2.48897
	-90.3429	1.52286	-90.3425	-2.48898
	-90.3428	1.52289	-90.343	-2.48898
	-90.3428	1.5229	-90.3425	-2.489
	-90.3424	1.5229	-90.3427	-2.489
	-90.3422	1.5229	-90.3418	-2.48902
	-90.342	1.52289	-90.3428	-2.48901
	-90.3422	1.52291	-90.3428	-2.489
	-90.3428	1.52291	-90.3423	-2.48898
	-90.3432	1.52292	-90.3429	-2.48897
	-90.343	1.52293	-90.343	-2.48897
	-90.3426	1.52294	-90.3424	-2.48897
	-90.3427	1.52296	-90.3434	-2.48896
	-90.3426	1.52298	-90.3424	-2.48894
	-90.3431	1.52297	-90.3432	-2.48893
	-90.3433	1.52299	-90.3433	-2.48891
	-90.3424	1.52298	-90.3435	-2.48891
	-90.3433	1.52298	-90.3434	-2.4889
	-90.3432	1.52298	-90.3436	-2.48886
	-90.3431	1.52298	-90.343	-2.48882
	-90.343	1.52298	-90.3434	-2.4888
	-90.3428	1.52296	-90.3433	-2.48877
	-90.3427	1.52295	-90.3422	-2.48876
	-90.3425	1.52296	-90.3431	-2.48875
	-90.3426	1.52294	-90.3428	-2.48872
	-90.3422	1.52292	-90.343	-2.4887
	-90.3432	1.5229	-90.3427	-2.48867
	-90.3424	1.52289	-90.3432	-2.48864
	-90.3428	1.52288	-90.3426	-2.48862
	-90.3426	1.52288	-90.3431	-2.48859
	-90.3426	1.52288	-90.3431	-2.48858
	-90.3428	1.52289	-90.3437	-2.48857
	-90.3426	1.52287	-90.3432	-2.48855
	-90.3431	1.52285	-90.343	-2.48854
	-90.3429	1.52284	-90.3426	-2.48855
	-90.3431	1.52283	-90.3425	-2.48855
	-90.343	1.52283	-90.3429	-2.48856
	-90.3438	1.52283	-90.3429	-2.48859
	-90.3431	1.52282	-90.3432	-2.48859
	-90.343	1.52281	-90.3438	-2.48861
	-90.3424	1.52282	-90.3431	-2.48861
	-90.343	1.52281	-90.3431	-2.48859
	-90.3431	1.52281	-90.3433	-2.48857
	-90.3439	1.52281	-90.3424	-2.48857
	-90.3429	1.52282	-90.3431	-2.48856
	-90.3424	1.52283	-90.3438	-2.48854
	-90.3428	1.52284	-90.3438	-2.48853
	-90.3435	1.52286	-90.3436	-2.48851
	-90.3434	1.52285	-90.3436	-2.48852
	-90.3431	1.52283	-90.3439	-2.48852
	-90.3427	1.52281	-90.344	-2.4885
	-90.3436	1.52279	-90.3431	-2.48848
	-90.3435	1.52278	-90.3436	-2.48847
	-90.3436	1.52277	-90.3428	-2.48846
	-90.3435	1.52277	-90.3435	-2.48843
	-90.3436	1.52277	-90.3437	-2.48843
	-90.3438	1.52277	-90.3431	-2.48841
	-90.3438	1.52278	-90.3432	-2.4884
	-90.3439	1.52278	-90.3439	-2.48841
	-90.3441	1.52279	-90.3434	-2.48839
	-90.3434	1.52279	-90.343	-2.48835
	-90.3434	1.5228	-90.3431	-2.48834
	-90.3435	1.52279	-90.3436	-2.48835
	-90.3432	1.5228	-90.343	-2.48834
	-90.3432	1.52281	-90.3431	-2.48831
	-90.3431	1.52283	-90.343	-2.4883
	-90.3422	1.52285	-90.343	-2.4883
	-90.3429	1.52287	-90.3435	-2.4883
	-90.3439	1.52289	-90.3436	-2.48831
	-90.3436	1.52287	-90.343	-2.4883
	-90.3427	1.52287	-90.3431	-2.4883
	-90.3439	1.52286	-90.3439	-2.4883
	-90.3435	1.52287	-90.3431	-2.4883
	-90.3435	1.52287	-90.3427	-2.4883
	-90.3444	1.52285	-90.3431	-2.48829
	-90.3439	1.52284	-90.3427	-2.48829
	-90.3441	1.52282	-90.3426	-2.48829
	-90.3433	1.52282	-90.3428	-2.48829
	-90.3432	1.52282	-90.3435	-2.4883
	-90.343	1.52282	-90.3438	-2.48831
	-90.343	1.52282	-90.3433	-2.48832
	-90.3432	1.52281	-90.3436	-2.48834
	-90.3431	1.52282	-90.3432	-2.48835
	-90.343	1.52283	-90.3426	-2.48834
	-90.3429	1.52283	-90.3436	-2.48835
	-90.3434	1.52282	-90.3431	-2.48836
	-90.3427	1.52281	-90.3434	-2.48837
	-90.3432	1.52282	-90.3436	-2.48837
	-90.3428	1.52281	-90.3436	-2.48833
	-90.3427	1.5228	-90.3433	-2.48829
	-90.3431	1.52279	-90.344	-2.48827
	-90.3434	1.52278	-90.344	-2.48826
	-90.3429	1.52277	-90.3439	-2.48826
	-90.3432	1.52276	-90.3438	-2.48826
	-90.3428	1.52276	-90.343	-2.48825
	-90.343	1.52276	-90.3434	-2.48825
	-90.343	1.52277	-90.3434	-2.48824
	-90.3428	1.52278	-90.3439	-2.48824
	-90.3428	1.5228	-90.3435	-2.48824
	-90.3428	1.52282	-90.3438	-2.48822
	-90.3436	1.52284	-90.3441	-2.4882
	-90.3432	1.52287	-90.3438	-2.48818
	-90.3438	1.52288	-90.3435	-2.48816
	-90.3437	1.52288	-90.3435	-2.48815
	-90.3447	1.52289	-90.3432	-2.48815
	-90.344	1.5229	-90.3439	-2.48814
	-90.3443	1.52291	-90.3441	-2.48815
	-90.3439	1.52293	-90.3438	-2.48816
	-90.3438	1.52296	-90.3436	-2.48814
	-90.3438	1.52298	-90.3438	-2.48814
	-90.3442	1.52299	-90.3443	-2.48816
	-90.3439	1.52299	-90.3436	-2.48816
	-90.3445	1.523	-90.3438	-2.48817
	-90.343	1.52301	-90.3437	-2.48817
	-90.3433	1.52301	-90.3443	-2.48818
	-90.3441	1.52304	-90.344	-2.48819
	-90.3427	1.52305	-90.3437	-2.48818
	-90.3435	1.52308	-90.3448	-2.48817
	-90.3436	1.5231	-90.3436	-2.48817
	-90.3429	1.52313	-90.3438	-2.48817
	-90.3434	1.52315	-90.3438	-2.48819
	-90.3428	1.52315	-90.3444	-2.48819
	-90.3433	1.52317	-90.3438	-2.48819
	-90.3434	1.52317	-90.3443	-2.4882
	-90.3432	1.52317	-90.3439	-2.48818
	-90.3439	1.52317	-90.3434	-2.48818
	-90.3425	1.52316	-90.3438	-2.48818
	-90.3429	1.52317	-90.3441	-2.48819
	-90.3435	1.52317	-90.3446	-2.48818
	-90.3434	1.52318	-90.3438	-2.48816
	-90.3437	1.52319	-90.3441	-2.48816
	-90.3439	1.52317	-90.3431	-2.48816
	-90.3438	1.52315	-90.3433	-2.48816
	-90.343	1.52314	-90.3436	-2.48818
	-90.3431	1.52314	-90.3426	-2.48817
	-90.3434	1.52315	-90.3437	-2.48817
	-90.3441	1.52318	-90.3432	-2.48815
	-90.3435	1.5232	-90.3437	-2.48814
	-90.3437	1.52319	-90.3431	-2.48814
	-90.3435	1.5232	-90.3438	-2.48814
	-90.3434	1.5232	-90.3433	-2.48814
	-90.3436	1.52319	-90.3436	-2.48813
	-90.3441	1.5232	-90.3434	-2.48813
	-90.3438	1.52321	-90.3438	-2.48814
	-90.3434	1.52321	-90.344	-2.48815
	-90.3439	1.52323	-90.3438	-2.48816
	-90.3444	1.52324	-90.344	-2.48818
	-90.3434	1.52325	-90.3442	-2.48817
	-90.3438	1.52325	-90.3433	-2.48817
	-90.3437	1.52327	-90.3434	-2.48816
	-90.3436	1.52329	-90.3436	-2.48814
	-90.3439	1.52329	-90.343	-2.48813
	-90.3435	1.5233	-90.3436	-2.48812
	-90.3434	1.52331	-90.3436	-2.48812
	-90.3441	1.52333	-90.3432	-2.48814
	-90.3437	1.52334	-90.3434	-2.48812
	-90.3441	1.52335	-90.3429	-2.48809
	-90.3443	1.52336	-90.3431	-2.48809
	-90.3443	1.52337	-90.3441	-2.48808
	-90.3432	1.52339	-90.3448	-2.48808
	-90.3434	1.52342	-90.3435	-2.48807
	-90.3433	1.52344	-90.3431	-2.48805
	-90.3435	1.52345	-90.3442	-2.48804
	-90.344	1.52346	-90.3434	-2.48804
	-90.3438	1.52348	-90.344	-2.48804
	-90.3436	1.5235	-90.3437	-2.48802
	-90.3437	1.52351	-90.343	-2.488
	-90.3439	1.52354	-90.3438	-2.48802
	-90.3432	1.52356	-90.3433	-2.488
	-90.3438	1.52356	-90.3443	-2.48797
	-90.3441	1.52358	-90.3443	-2.48794
	-90.3433	1.52359	-90.3436	-2.48791
	-90.344	1.5236	-90.3432	-2.48788
	-90.3445	1.52362	-90.3437	-2.48785
	-90.3438	1.52364	-90.344	-2.48785
	-90.3441	1.52366	-90.3443	-2.48787
	-90.3443	1.52368	-90.344	-2.48788
	-90.3432	1.52368	-90.3438	-2.48789
	-90.3438	1.52368	-90.3445	-2.48788
	-90.3435	1.52368	-90.3445	-2.48786
	-90.3436	1.52369	-90.3439	-2.48784
	-90.3441	1.52368	-90.3437	-2.48784
	-90.3437	1.52369	-90.3443	-2.48784
	-90.344	1.52373	-90.3438	-2.48784
	-90.3441	1.52374	-90.3432	-2.48782
	-90.3444	1.52375	-90.3442	-2.48781
	-90.3444	1.52377	-90.3432	-2.4878
	-90.3438	1.52376	-90.3443	-2.48779
	-90.3437	1.52376	-90.3441	-2.48781
	-90.3438	1.52377	-90.3442	-2.48783
	-90.344	1.52377	-90.3432	-2.48785
	-90.344	1.52376	-90.3431	-2.48786
	-90.3438	1.52377	-90.3435	-2.48786
	-90.3432	1.52377	-90.3441	-2.48787
	-90.3435	1.52378	-90.3443	-2.48785
	-90.3429	1.52378	-90.3438	-2.48785
	-90.3439	1.52378	-90.3438	-2.48786
	-90.343	1.52377	-90.3443	-2.48786
	-90.3428	1.52377	-90.3446	-2.48785
	-90.3428	1.52376	-90.3443	-2.48784
	-90.3438	1.52377	-90.345	-2.48783
	-90.3438	1.52376	-90.3441	-2.48784
	-90.3433	1.52374	-90.3451	-2.48784
	-90.3433	1.52373	-90.3444	-2.48785
	-90.3438	1.52371	-90.3446	-2.48785
	-90.3442	1.52368	-90.344	-2.48783
	-90.3439	1.52367	-90.344	-2.48782
	-90.3441	1.52366	-90.3448	-2.48782
	-90.3443	1.52365	-90.3443	-2.48781
	-90.3437	1.52363	-90.3447	-2.48781
	-90.3436	1.52364	-90.3445	-2.48778
	-90.3434	1.52364	-90.3443	-2.48776
	-90.3438	1.52364	-90.344	-2.48774
	-90.344	1.52364	-90.3436	-2.48769
	-90.3443	1.52367	-90.3442	-2.48767
	-90.3441	1.52368	-90.3446	-2.48765
	-90.3443	1.5237	-90.3445	-2.48763
	-90.3442	1.52372	-90.3444	-2.48761
	-90.3445	1.52372	-90.3444	-2.48759
	-90.344	1.52372	-90.344	-2.48757
	-90.344	1.52373	-90.3444	-2.48755
	-90.3438	1.52373	-90.3444	-2.48754
	-90.3439	1.52374	-90.344	-2.48754
	-90.3443	1.52373	-90.3445	-2.48755
	-90.344	1.52373	-90.3441	-2.48754
	-90.3442	1.52373	-90.3443	-2.48755
	-90.344	1.52373	-90.3442	-2.48754
	-90.3439	1.52374	-90.3446	-2.48752
	-90.344	1.52377	-90.3448	-2.48752
	-90.3441	1.5238	-90.3437	-2.48751
	-90.3438	1.52381	-90.3442	-2.4875
	-90.3444	1.52381	-90.3445	-2.48752
	-90.344	1.52381	-90.3437	-2.48754
	-90.3439	1.52381	-90.3436	-2.48756
	-90.3443	1.52381	-90.3444	-2.48756
	-90.3441	1.52383	-90.3442	-2.48755
	-90.3441	1.52384	-90.3451	-2.48753
	-90.3441	1.52383	-90.3456	-2.48752
	-90.3445	1.52385	-90.3448	-2.48753
	-90.3444	1.52386	-90.3443	-2.48751
	-90.3441	1.52388	-90.3443	-2.48749
	-90.345	1.52389	-90.3442	-2.48748
	-90.3446	1.52391	-90.3448	-2.48748
	-90.3433	1.52392	-90.3444	-2.48748
	-90.3431	1.52394	-90.3443	-2.48747
	-90.3433	1.52395	-90.3452	-2.48747
	-90.3437	1.52396	-90.3448	-2.48746
	-90.3434	1.52396	-90.3435	-2.48744
	-90.3421	1.52398	-90.3427	-2.4874
	-90.3391	1.52401	-90.3402	-2.48736
	-90.3358	1.52406	-90.3368	-2.48728
	-90.3307	1.52414	-90.3312	-2.48716
	-90.3244	1.5243	-90.3252	-2.48688
	-90.3168	1.52456	-90.3158	-2.48591
	-90.3044	1.52536	-90.3035	-2.48209
	-90.2887	1.52704	-90.2875	-2.47287
	-90.2728	1.52955	-90.2714	-2.45722
	-90.2554	1.53389	-90.2521	-2.43695
	-90.2344	1.53973	-90.2312	-2.41416
	-90.2128	1.54548	-90.2078	-2.39392
	-90.1824	1.55226	-90.1774	-2.37216
	-90.1505	1.55696	-90.144	-2.35522
	-90.1214	1.55896	-90.1135	-2.34032
	-90.0905	1.55979	-90.0811	-2.33085
	-90.058	1.56	-90.0475	-2.32261
	-90.0189	1.55933	-90.0074	-2.31773
	-89.9783	1.55327	-89.9652	-2.31649
	-89.9423	1.53495	-89.9281	-2.31843
	-89.9054	1.50144	-89.8904	-2.32467
	-89.8685	1.46348	-89.853	-2.33296
	-89.824	1.42572	-89.808	-2.33823
	-89.7795	1.38669	-89.7625	-2.35126
	-89.7411	1.34987	-89.7232	-2.38318
	-89.7017	1.31149	-89.6839	-2.42734
	-89.6637	1.27127	-89.644	-2.4663
	-89.6239	1.22983	-89.6041	-2.49856
	-89.5773	1.18006	-89.5564	-2.53882
	-89.5321	1.12964	-89.5096	-2.57887
	-89.4909	1.0861	-89.4687	-2.61409
	-89.4496	1.04113	-89.427	-2.65093
	-89.4081	0.99751	-89.3852	-2.68787
	-89.3597	0.94625	-89.3364	-2.73036
	-89.3104	0.89549	-89.2866	-2.77198
	-89.2682	0.85312	-89.243	-2.80785
	-89.2257	0.81146	-89.1999	-2.844
	-89.1816	0.76991	-89.1569	-2.87924
	-89.1311	0.72262	-89.1049	-2.91866
	-89.0793	0.67681	-89.0534	-2.95968
	-89.035	0.63745	-89.009	-2.99232
	-88.9909	0.60039	-88.9637	-3.02435
	-88.9461	0.56323	-88.9192	-3.05673
	-88.9022	0.52588	-88.8741	-3.08814
	-88.8493	0.48383	-88.8211	-3.1238
	-88.7962	0.44347	-88.7672	-3.15961
	-88.7506	0.40956	-88.722	-3.1901
	-88.7058	0.37619	-88.6754	-3.21817
	-88.6595	0.34273	-88.6302	-3.24818
	-88.6055	0.30621	-88.5762	-3.28108
	-88.5518	0.27026	-88.5218	-3.3123
	-88.506	0.24014	-88.4757	-3.33875
	-88.4603	0.21192	-88.4289	-3.36411
	-88.4137	0.18427	-88.3829	-3.38942
	-88.3591	0.153	-88.3286	-3.41788
	-88.3046	0.12295	-88.2738	-3.44458
	-88.2577	0.09729	-88.2264	-3.46685
	-88.2108	0.07324	-88.1804	-3.48888
	-88.1638	0.05066	-88.1335	-3.51035
	-88.1164	0.02744	-88.0848	-3.53023
	-88.0623	0.00239	-88.0296	-3.55376
	-88.0063	-0.02269	-87.9754	-3.57424
	-87.9595	-0.04209	-87.9275	-3.59299
	-87.9118	-0.06238	-87.8799	-3.61021
	-87.8642	-0.07954	-87.8318	-3.6273
	-87.8088	-0.10051	-87.7757	-3.64605
	-87.7528	-0.12006	-87.7204	-3.66303
	-87.7052	-0.13763	-87.6724	-3.67965
	-87.657	-0.15387	-87.6246	-3.69294
	-87.6087	-0.16802	-87.5764	-3.70621
	-87.5526	-0.18648	-87.5203	-3.72227
	-87.4966	-0.20266	-87.4642	-3.73722
	-87.4475	-0.2148	-87.4166	-3.74956
	-87.3998	-0.22944	-87.3672	-3.76251
	-87.3516	-0.24131	-87.3193	-3.77247
	-87.3037	-0.25273	-87.2712	-3.78427
	-87.2467	-0.2664	-87.2148	-3.79647
	-87.1907	-0.28003	-87.158	-3.80716
	-87.1421	-0.28966	-87.1105	-3.81592
	-87.0944	-0.30005	-87.0612	-3.82485
	-87.0456	-0.31016	-87.0122	-3.83355
	-86.9888	-0.31998	-86.9558	-3.84316
	-86.9328	-0.32999	-86.9	-3.85218
	-86.8839	-0.33812	-86.8511	-3.85979
	-86.8361	-0.34674	-86.8028	-3.86692
	-86.7875	-0.35347	-86.7538	-3.87299
	-86.7301	-0.36265	-86.6963	-3.87991
	-86.6733	-0.37078	-86.6396	-3.88702
	-86.6254	-0.37662	-86.591	-3.89278
	-86.5757	-0.38171	-86.542	-3.89876
	-86.5272	-0.38745	-86.4929	-3.90468
	-86.4786	-0.3931	-86.4445	-3.90972
	-86.4219	-0.39909	-86.3878	-3.91588
	-86.3644	-0.40479	-86.3302	-3.92131
	-86.3158	-0.4098	-86.2819	-3.92453
	-86.2664	-0.4147	-86.2328	-3.92861
	-86.2171	-0.41901	-86.1836	-3.93241
	-86.1598	-0.4235	-86.1272	-3.93633
	-86.1024	-0.42843	-86.069	-3.94011
	-86.0536	-0.43296	-86.0198	-3.94348
	-86.0046	-0.43741	-85.9717	-3.9465
	-85.9549	-0.44126	-85.9218	-3.9499
	-85.8989	-0.44558	-85.865	-3.95392
	-85.8413	-0.44933	-85.8077	-3.95723
	-85.7933	-0.45205	-85.7591	-3.95971
	-85.7431	-0.45462	-85.7087	-3.96199
	-85.6937	-0.45694	-85.6592	-3.96433
	-85.6449	-0.45914	-85.611	-3.96633
	-85.5874	-0.46157	-85.5532	-3.96892
	-85.5294	-0.4638	-85.4967	-3.97124
	-85.4806	-0.46582	-85.447	-3.97304
	-85.4321	-0.46791	-85.3974	-3.9748
	-85.3825	-0.46982	-85.3494	-3.97631
	-85.325	-0.47178	-85.2914	-3.97812
	-85.2681	-0.47366	-85.2341	-3.97975
	-85.2191	-0.47532	-85.1841	-3.98091
	-85.1701	-0.47703	-85.1355	-3.98201
	-85.1208	-0.47848	-85.0864	-3.98304
	-85.0634	-0.48004	-85.0288	-3.98429
	-85.0058	-0.48156	-84.9719	-3.98554
	-84.9571	-0.48254	-84.9227	-3.98644
	-84.9075	-0.48342	-84.8726	-3.98724
	-84.8582	-0.48417	-84.8233	-3.98786
	-84.8088	-0.48489	-84.7746	-3.98865
	-84.7516	-0.4858	-84.7164	-3.98954
	-84.694	-0.48665	-84.6602	-3.99037
	-84.6444	-0.48741	-84.6101	-3.99094
	-84.5943	-0.48811	-84.5606	-3.99146
	-84.5458	-0.48892	-84.5122	-3.9919
	-84.4882	-0.48976	-84.4542	-3.99233
	-84.4309	-0.49046	-84.3963	-3.99278
	-84.3806	-0.49098	-84.3473	-3.99317
	-84.332	-0.4914	-84.2986	-3.99358
	-84.2827	-0.49189	-84.2492	-3.99399
	-84.2254	-0.49241	-84.1906	-3.99448
	-84.1677	-0.49292	-84.1332	-3.99494
	-84.1177	-0.49337	-84.0834	-3.99535
	-84.069	-0.49384	-84.0343	-3.99578
	-84.0198	-0.49432	-83.9854	-3.9962
	-83.9702	-0.49479	-83.936	-3.99664
	-83.9131	-0.49536	-83.8784	-3.99713
	-83.8553	-0.49593	-83.8202	-3.99765
	-83.8061	-0.49642	-83.7714	-3.9981
	-83.7563	-0.49689	-83.7219	-3.99854
	-83.7069	-0.49737	-83.6724	-3.99899
	-83.6493	-0.49796	-83.615	-3.99949
	-83.5919	-0.49853	-83.557	-3.99999
	-83.5425	-0.49902	-83.5077	-4.00042
	-83.4928	-0.4995	-83.4579	-4.00084
	-83.443	-0.5	-83.4081	-4.00126
	-83.3858	-0.50056	-83.351	-4.00172
	-83.3282	-0.5011	-83.2935	-4.00219
	-83.2784	-0.50158	-83.2437	-4.00259
	-83.2285	-0.50207	-83.1937	-4.003
	-83.1791	-0.50257	-83.1445	-4.00338
	-83.1296	-0.50306	-83.0953	-4.00375
	-83.0721	-0.50361	-83.0374	-4.00417
	-83.0147	-0.50415	-82.9797	-4.00458
	-82.965	-0.50462	-82.9305	-4.00494
	-82.9155	-0.50511	-82.8807	-4.00529
	-82.8666	-0.5056	-82.831	-4.00564
	-82.808	-0.50615	-82.7735	-4.00606
	-82.751	-0.50667	-82.7158	-4.00648
	-82.701	-0.50713	-82.667	-4.00683
	-82.6512	-0.50759	-82.617	-4.00715
	-82.6028	-0.50803	-82.5678	-4.00748
	-82.545	-0.50856	-82.5102	-4.00786
	-82.4871	-0.50909	-82.4523	-4.00824
	-82.4373	-0.50954	-82.4026	-4.00856
	-82.3881	-0.50997	-82.3529	-4.00887
	-82.338	-0.5104	-82.3034	-4.00918
	-82.2886	-0.51083	-82.2538	-4.00948
	-82.2311	-0.5113	-82.1955	-4.0098
	-82.173	-0.51176	-82.1387	-4.01011
	-82.1234	-0.51216	-82.0889	-4.0104
	-82.0744	-0.51256	-82.0385	-4.01067
	-82.0249	-0.51295	-81.9897	-4.01092
	-81.9675	-0.5134	-81.9318	-4.01122
	-81.9086	-0.51385	-81.8746	-4.01151
	-81.8592	-0.51423	-81.8252	-4.01176
	-81.8102	-0.51459	-81.7745	-4.01199
	-81.7601	-0.51494	-81.7253	-4.01223
	-81.7029	-0.51535	-81.6677	-4.01252
	-81.6444	-0.51576	-81.6097	-4.01279
	-81.595	-0.51612	-81.5606	-4.01301
	-81.5459	-0.51646	-81.5117	-4.01321
	-81.4964	-0.51681	-81.462	-4.01343
	-81.447	-0.51715	-81.4121	-4.01365
	-81.389	-0.51754	-81.3546	-4.0139
	-81.3316	-0.51791	-81.2969	-4.01413
	-81.2813	-0.51822	-81.2472	-4.01435
	-81.232	-0.51853	-81.197	-4.01456
	-81.1818	-0.51882	-81.1476	-4.01474
	-81.1242	-0.51914	-81.0897	-4.01496
	-81.0666	-0.51947	-81.0326	-4.01516
	-81.017	-0.51977	-80.9822	-4.01532
	-80.9671	-0.52006	-80.933	-4.01547
	-80.9178	-0.52037	-80.883	-4.01565
	-80.8594	-0.52071	-80.8247	-4.01584
	-80.8018	-0.52102	-80.7663	-4.01601
	-80.7528	-0.52128	-80.7174	-4.01616
	-80.7018	-0.52154	-80.6678	-4.01631
	-80.6521	-0.52181	-80.6182	-4.01646
	-80.6035	-0.52206	-80.5691	-4.01657
	-80.5458	-0.52237	-80.511	-4.01671
	-80.4874	-0.52264	-80.453	-4.01684
	-80.4375	-0.52287	-80.4027	-4.01696
	-80.388	-0.52312	-80.3537	-4.0171
	-80.3393	-0.52335	-80.3036	-4.01723
	-80.2807	-0.52362	-80.2459	-4.01739
	-80.2231	-0.52389	-80.1876	-4.01754
	-80.1733	-0.52413	-80.1376	-4.01765
	-80.1246	-0.52437	-80.0877	-4.01777
	-80.0741	-0.52461	-80.0393	-4.01789
	-80.0168	-0.52489	-79.9811	-4.01802
	-79.9587	-0.52515	-79.9222	-4.01816
	-79.9087	-0.52536	-79.8726	-4.01825
	-79.8595	-0.52557	-79.8238	-4.01836
	-79.809	-0.5258	-79.773	-4.01846
	-79.7595	-0.52604	-79.7238	-4.01857
	-79.7025	-0.52632	-79.6661	-4.01869
	-79.6435	-0.52656	-79.6088	-4.01882
	-79.5943	-0.52677	-79.5588	-4.01893
	-79.5447	-0.52697	-79.5099	-4.01904
	-79.4951	-0.52718	-79.4599	-4.01913
	-79.4364	-0.52744	-79.4015	-4.01924
	-79.3787	-0.52769	-79.3429	-4.01935
	-79.3292	-0.52791	-79.2942	-4.01945
	-79.2803	-0.52812	-79.2445	-4.01956
	-79.2302	-0.52834	-79.1949	-4.01965
	-79.1728	-0.5286	-79.137	-4.01974
	-79.1144	-0.52885	-79.0795	-4.01984
	-79.0651	-0.52907	-79.0295	-4.01991
	-79.0149	-0.52929	-78.9803	-4.02
	-78.9651	-0.5295	-78.9305	-4.02007
	-78.9157	-0.52969	-78.8804	-4.02015
	-78.8583	-0.52992	-78.8223	-4.02024
	-78.7993	-0.53016	-78.7645	-4.02032
	-78.7502	-0.53035	-78.7143	-4.02038
	-78.7001	-0.53054	-78.6652	-4.02042
	-78.65	-0.53072	-78.6156	-4.02047
	-78.5924	-0.53092	-78.5577	-4.0205
	-78.5342	-0.53114	-78.4985	-4.02054
	-78.4845	-0.53133	-78.4499	-4.02059
	-78.4345	-0.53151	-78.3995	-4.02065
	-78.3851	-0.53168	-78.3502	-4.02071
	-78.3273	-0.53188	-78.2924	-4.02077
	-78.2695	-0.53211	-78.2338	-4.02082
	-78.2198	-0.5323	-78.1844	-4.02088
	-78.1698	-0.53247	-78.1347	-4.02092
	-78.1201	-0.53266	-78.0856	-4.02097
	-78.0707	-0.53284	-78.035	-4.02103
	-78.0127	-0.53307	-77.9777	-4.02111
	-77.9548	-0.5333	-77.9198	-4.02119
	-77.9052	-0.5335	-77.8692	-4.02126
	-77.8546	-0.53371	-77.8201	-4.02132
	-77.8052	-0.5339	-77.7702	-4.02139
	-77.7472	-0.53414	-77.7126	-4.02146
	-77.6894	-0.53435	-77.6542	-4.02155
	-77.6399	-0.53453	-77.6047	-4.02162
	-77.5901	-0.53471	-77.555	-4.02168
	-77.5398	-0.5349	-77.5052	-4.02176
	-77.4822	-0.53512	-77.4473	-4.02186
	-77.4246	-0.53534	-77.3888	-4.02197
	-77.3742	-0.53551	-77.3396	-4.02205
	-77.3249	-0.5357	-77.2893	-4.02213
	-77.2755	-0.53588	-77.2391	-4.02221
	-77.2261	-0.53607	-77.1899	-4.02227
	-77.1673	-0.53627	-77.1317	-4.02234
	-77.1087	-0.53648	-77.0738	-4.0224
	-77.0591	-0.53668	-77.024	-4.02249
	-77.0092	-0.53687	-76.974	-4.02257
	-76.9602	-0.53706	-76.9246	-4.02264
	-76.9027	-0.53728	-76.8668	-4.02272
	-76.8441	-0.5375	-76.8079	-4.02283
	-76.7944	-0.53768	-76.7578	-4.02292
	-76.7443	-0.53787	-76.7077	-4.023
	-76.6941	-0.53805	-76.659	-4.02308
	-76.6367	-0.53827	-76.6005	-4.02318
	-76.578	-0.53849	-76.5432	-4.02327
	-76.528	-0.53867	-76.4928	-4.02334
	-76.4785	-0.53885	-76.4429	-4.02341
	-76.4287	-0.53904	-76.3931	-4.0235
	-76.379	-0.53922	-76.3439	-4.02358
	-76.3212	-0.53944	-76.2856	-4.02366
	-76.2626	-0.53966	-76.2275	-4.02372
	-76.2133	-0.53986	-76.178	-4.02378
	-76.163	-0.54006	-76.1284	-4.02384
	-76.1141	-0.54027	-76.0789	-4.02391
	-76.0548	-0.54049	-76.0203	-4.02401
	-75.9978	-0.54073	-75.9623	-4.0241
	-75.9476	-0.54093	-75.9126	-4.02417
	-75.898	-0.54112	-75.8624	-4.02425
	-75.8481	-0.54133	-75.8122	-4.02434
	-75.7905	-0.54158	-75.7544	-4.02444
	-75.7319	-0.5418	-75.6967	-4.02454
	-75.6821	-0.54201	-75.6465	-4.02465
	-75.6325	-0.54222	-75.5968	-4.02473
	-75.5823	-0.54242	-75.5474	-4.02483
	-75.5331	-0.54262	-75.4975	-4.02493
	-75.4752	-0.54287	-75.4388	-4.02504
	-75.4176	-0.54311	-75.3808	-4.02514
	-75.3669	-0.54331	-75.3313	-4.02524
	-75.3173	-0.54351	-75.282	-4.02533
	-75.2677	-0.54371	-75.2321	-4.02543
	-75.2096	-0.54393	-75.1738	-4.02554
	-75.1511	-0.54412	-75.1157	-4.02566
	-75.1015	-0.54431	-75.0655	-4.02577
	-75.0515	-0.5445	-75.0158	-4.02587
	-75.0017	-0.54468	-74.9664	-4.02599
	-74.9438	-0.54489	-74.9079	-4.02611
	-74.886	-0.5451	-74.8497	-4.02623
	-74.8358	-0.5453	-74.8	-4.02633
	-74.7865	-0.54551	-74.7505	-4.02644
	-74.7359	-0.54572	-74.7004	-4.02652
	-74.6864	-0.54594	-74.6512	-4.02661
	-74.6295	-0.54618	-74.5928	-4.0267
	-74.5707	-0.5464	-74.535	-4.02682
	-74.5208	-0.5466	-74.4849	-4.02693
	-74.4715	-0.54678	-74.435	-4.02703
	-74.4217	-0.54698	-74.3855	-4.02715
	-74.3639	-0.54721	-74.3268	-4.02728
	-74.3051	-0.54745	-74.2689	-4.02741
	-74.2559	-0.54766	-74.2188	-4.02753
	-74.2054	-0.54787	-74.1693	-4.02763
	-74.1558	-0.54806	-74.1199	-4.02774
	-74.0971	-0.54828	-74.0615	-4.02786
	-74.0389	-0.54851	-74.0037	-4.02797
	-73.9891	-0.54871	-73.954	-4.02808
	-73.9394	-0.54892	-73.9037	-4.02818
	-73.8893	-0.54913	-73.8544	-4.02829
	-73.84	-0.54934	-73.8043	-4.0284
	-73.7818	-0.54958	-73.7458	-4.02853
	-73.7237	-0.54984	-73.6871	-4.02868
	-73.6739	-0.55006	-73.6373	-4.02879
	-73.6237	-0.55028	-73.5875	-4.02891
	-73.5745	-0.5505	-73.5371	-4.02903
	-73.5169	-0.55078	-73.48	-4.02916
	-73.4579	-0.55105	-73.4213	-4.02929
	-73.4086	-0.55129	-73.3714	-4.0294
	-73.3591	-0.55154	-73.3226	-4.02952
	-73.3088	-0.55179	-73.2725	-4.02963
	-73.2513	-0.55209	-73.2146	-4.02977
	-73.193	-0.55237	-73.156	-4.02992
	-73.143	-0.55261	-73.1064	-4.03006
	-73.0925	-0.55286	-73.057	-4.03019
	-73.0431	-0.55311	-73.0069	-4.03032
	-72.9938	-0.55335	-72.9572	-4.03046
	-72.9353	-0.55362	-72.8988	-4.03064
	-72.8769	-0.5539	-72.8404	-4.0308
	-72.8278	-0.55414	-72.7902	-4.03095
	-72.7771	-0.55439	-72.7409	-4.03108
	-72.7273	-0.55467	-72.691	-4.03121
	-72.6694	-0.55498	-72.6325	-4.03136
	-72.6116	-0.55529	-72.5749	-4.03153
	-72.5609	-0.55556	-72.5257	-4.0317
	-72.5107	-0.55582	-72.4757	-4.03187
	-72.4614	-0.55608	-72.4254	-4.03204
	-72.4034	-0.55639	-72.3668	-4.03222
	-72.3452	-0.5567	-72.3092	-4.0324
	-72.296	-0.55696	-72.2592	-4.03254
	-72.2462	-0.5572	-72.2088	-4.0327
	-72.1964	-0.55747	-72.1593	-4.03285
	-72.1462	-0.55774	-72.1094	-4.03301
	-72.0877	-0.55803	-72.0514	-4.0332
	-72.0292	-0.5583	-71.9931	-4.03338
	-71.9792	-0.55856	-71.9432	-4.03353
	-71.9289	-0.55881	-71.8931	-4.03367
	-71.8802	-0.55907	-71.8431	-4.03382
	-71.8221	-0.55937	-71.7856	-4.034
	-71.7636	-0.55969	-71.7279	-4.0342
	-71.7134	-0.55997	-71.6772	-4.03437
	-71.6637	-0.56023	-71.6276	-4.03454
	-71.6146	-0.5605	-71.578	-4.03472
	-71.5563	-0.56082	-71.5202	-4.03493
	-71.4978	-0.56114	-71.4619	-4.03514
	-71.4481	-0.56144	-71.4116	-4.03532
	-71.3984	-0.56172	-71.3625	-4.0355
	-71.3481	-0.56199	-71.3123	-4.03568
	-71.2986	-0.56228	-71.2628	-4.03586
	-71.2408	-0.5626	-71.2044	-4.03608
	-71.1823	-0.56294	-71.1462	-4.0363
	-71.1328	-0.56324	-71.0966	-4.03648
	-71.0829	-0.56353	-71.0461	-4.03666
	-71.0338	-0.56381	-70.9969	-4.03685
	-70.9753	-0.56413	-70.939	-4.03705
	-70.9169	-0.56446	-70.8801	-4.03727
	-70.867	-0.56474	-70.831	-4.03747
	-70.8175	-0.56504	-70.7815	-4.03765
	-70.7667	-0.56532	-70.731	-4.03782
	-70.7096	-0.56565	-70.6729	-4.03805
	-70.6507	-0.56598	-70.6145	-4.03829
	-70.6008	-0.56626	-70.5653	-4.03847
	-70.5513	-0.56653	-70.5152	-4.03867
	-70.5014	-0.5668	-70.4657	-4.03889
	-70.4515	-0.56708	-70.4142	-4.03909
	-70.3928	-0.56741	-70.3573	-4.03933
	-70.3349	-0.56773	-70.2982	-4.03956
	-70.2852	-0.56802	-70.2483	-4.03977
	-70.2356	-0.56833	-70.1988	-4.03998
	-70.1846	-0.56862	-70.1495	-4.04017
	-70.1275	-0.56897	-70.0911	-4.0404
	-70.0697	-0.56932	-70.0319	-4.04063
	-70.0192	-0.56963	-69.9829	-4.04085
	-69.9696	-0.56995	-69.9332	-4.04107
	-69.9195	-0.57025	-69.8829	-4.04127
	-69.8614	-0.5706	-69.8245	-4.04151
	-69.8028	-0.57095	-69.767	-4.04175
	-69.7532	-0.57126	-69.7175	-4.04197
	-69.7039	-0.57156	-69.6673	-4.04219
	-69.6542	-0.57186	-69.6173	-4.0424
	-69.6033	-0.57214	-69.5683	-4.04261
	-69.5447	-0.57248	-69.5087	-4.04287
	-69.4867	-0.57282	-69.4506	-4.04313
	-69.4366	-0.57311	-69.4006	-4.04336
	-69.3864	-0.57342	-69.3511	-4.04359
	-69.3376	-0.57374	-69.3007	-4.04381
	-69.2794	-0.5741	-69.2424	-4.04407
	-69.221	-0.57446	-69.184	-4.04436
	-69.1707	-0.57477	-69.1341	-4.04458
	-69.1207	-0.57509	-69.084	-4.04481
	-69.0708	-0.5754	-69.0345	-4.04506
	-69.0127	-0.5758	-68.9769	-4.04534
	-68.9548	-0.57619	-68.9183	-4.04563
	-68.9047	-0.57651	-68.8687	-4.04588
	-68.8545	-0.57684	-68.8188	-4.04612
	-68.8046	-0.57717	-68.7686	-4.04637
	-68.7549	-0.5775	-68.719	-4.04662
	-68.6967	-0.57788	-68.6609	-4.04693
	-68.6385	-0.57826	-68.6026	-4.04723
	-68.5896	-0.57859	-68.5528	-4.04747
	-68.5393	-0.57892	-68.5028	-4.04771
	-68.4893	-0.57923	-68.4527	-4.04796
	-68.4314	-0.5796	-68.3946	-4.04826
	-68.3733	-0.57996	-68.3371	-4.04857
	-68.3228	-0.58031	-68.2862	-4.04884
	-68.2732	-0.58064	-68.2369	-4.0491
	-68.2235	-0.58096	-68.187	-4.04935
	-68.165	-0.58132	-68.1281	-4.04965
	-68.107	-0.58168	-68.0699	-4.04995
	-68.057	-0.582	-68.02	-4.05019
	-68.0068	-0.58233	-67.97	-4.05044
	-67.9574	-0.58266	-67.9206	-4.0507
	-67.9077	-0.583	-67.8705	-4.05096
	-67.8491	-0.58338	-67.8128	-4.05128
	-67.7904	-0.58376	-67.7544	-4.05162
	-67.74	-0.58408	-67.7041	-4.0519
	-67.6911	-0.58442	-67.6548	-4.05217
	-67.6415	-0.58473	-67.605	-4.05247
	-67.5836	-0.5851	-67.5467	-4.05279
	-67.5249	-0.58548	-67.4886	-4.05311
	-67.4753	-0.5858	-67.4387	-4.05339
	-67.4255	-0.58612	-67.3884	-4.05366
	-67.3751	-0.58645	-67.3384	-4.05394
	-67.3172	-0.58684	-67.2806	-4.05429
	-67.259	-0.58723	-67.2222	-4.05462
	-67.2097	-0.58757	-67.1726	-4.05489
	-67.1599	-0.58792	-67.1228	-4.05517
	-67.1094	-0.58826	-67.0729	-4.05545
	-67.0592	-0.58861	-67.0226	-4.05574
	-67.0023	-0.58899	-66.9642	-4.05608
	-66.9433	-0.58937	-66.9069	-4.05642
	-66.8933	-0.58972	-66.8568	-4.05669
	-66.8436	-0.59006	-66.8067	-4.05699
	-66.7935	-0.59042	-66.7573	-4.05728
	-66.7358	-0.59084	-66.6988	-4.05762
	-66.678	-0.59124	-66.6417	-4.05797
	-66.6274	-0.5916	-66.5902	-4.05826
	-66.5767	-0.59195	-66.5404	-4.05855
	-66.5278	-0.59231	-66.4903	-4.05884
	-66.4696	-0.59272	-66.4322	-4.05918
	-66.4113	-0.59313	-66.374	-4.05954
	-66.3611	-0.59349	-66.3242	-4.05983
	-66.3112	-0.59383	-66.2742	-4.06011
	-66.2619	-0.5942	-66.2245	-4.06039
	-66.2117	-0.59455	-66.1742	-4.06066
	-66.1536	-0.59497	-66.1162	-4.06097
	-66.0953	-0.5954	-66.058	-4.0613
	-66.0452	-0.59577	-66.0084	-4.06158
	-65.9953	-0.59614	-65.9586	-4.06187
	-65.9454	-0.59653	-65.9087	-4.06218
	-65.8873	-0.59697	-65.8509	-4.06254
	-65.8293	-0.59739	-65.7918	-4.06287
	-65.7793	-0.59777	-65.7418	-4.06316
	-65.7292	-0.59816	-65.6928	-4.06345
	-65.6798	-0.59855	-65.6427	-4.06374
	-65.6213	-0.59899	-65.5845	-4.06411
	-65.5631	-0.59943	-65.5262	-4.06447
	-65.5126	-0.59979	-65.4762	-4.06478
	-65.4633	-0.60017	-65.426	-4.0651
	-65.4137	-0.60054	-65.3765	-4.06541
	-65.3638	-0.6009	-65.3268	-4.06573
	-65.3051	-0.60134	-65.2683	-4.06611
	-65.2469	-0.60176	-65.2103	-4.06647
	-65.1981	-0.60212	-65.1602	-4.06679
	-65.1476	-0.60249	-65.1107	-4.0671
	-65.0975	-0.60287	-65.0612	-4.06741
	-65.0391	-0.60328	-65.0023	-4.06779
	-64.9812	-0.60371	-64.9446	-4.06818
	-64.9313	-0.60409	-64.8946	-4.06851
	-64.8813	-0.60445	-64.8444	-4.06883
	-64.8314	-0.60482	-64.795	-4.06914
	-64.773	-0.60526	-64.7367	-4.06951
	-64.7155	-0.60568	-64.6781	-4.06988
	-64.6653	-0.60605	-64.628	-4.07021
	-64.6158	-0.60643	-64.5781	-4.07054
	-64.5656	-0.60679	-64.5289	-4.07087
	-64.5159	-0.60715	-64.4793	-4.07119
	-64.4578	-0.60756	-64.4211	-4.07157
	-64.4001	-0.60797	-64.3628	-4.07195
	-64.3499	-0.60834	-64.3119	-4.07228
	-64.3008	-0.60872	-64.2629	-4.07262
	-64.2501	-0.60907	-64.2124	-4.07295
	-64.1921	-0.6095	-64.1539	-4.07336
	-64.1335	-0.60992	-64.0965	-4.07376
	-64.0841	-0.6103	-64.0463	-4.07411
	-64.0343	-0.61067	-63.9963	-4.07447
	-63.9846	-0.61104	-63.947	-4.07483
	-63.9258	-0.61147	-63.889	-4.07525
	-63.8677	-0.61191	-63.8304	-4.07567
	-63.8172	-0.61229	-63.7805	-4.07603
	-63.7686	-0.61267	-63.7306	-4.07639
	-63.7178	-0.61306	-63.6808	-4.07675
	-63.6683	-0.61344	-63.631	-4.07712
	-63.61	-0.61387	-63.5721	-4.07754
	-63.5519	-0.61431	-63.5144	-4.07795
	-63.5024	-0.61472	-63.465	-4.07829
	-63.4525	-0.61513	-63.4149	-4.07864
	-63.4021	-0.61551	-63.3645	-4.07899
	-63.3446	-0.61597	-63.3062	-4.0794
	-63.2857	-0.61645	-63.2487	-4.07982
	-63.2363	-0.61685	-63.1986	-4.08016
	-63.1865	-0.61724	-63.1484	-4.08052
	-63.136	-0.61765	-63.0984	-4.08087
	-63.0778	-0.61813	-63.0399	-4.08127
	-63.0195	-0.6186	-62.9826	-4.08168
	-62.9692	-0.619	-62.9323	-4.08203
	-62.9201	-0.61941	-62.8828	-4.08238
	-62.8703	-0.61982	-62.8329	-4.08275
	-62.8204	-0.62023	-62.7826	-4.08311
	-62.7625	-0.62072	-62.7246	-4.08354
	-62.7034	-0.62122	-62.6659	-4.08397
	-62.6537	-0.62165	-62.6159	-4.08435
	-62.6032	-0.62205	-62.5662	-4.08475
	-62.5537	-0.62246	-62.517	-4.08515
	-62.4959	-0.62294	-62.4582	-4.08561
	-62.4372	-0.62341	-62.401	-4.08606
	-62.3878	-0.62382	-62.3506	-4.08645
	-62.3373	-0.62423	-62.3012	-4.08683
	-62.2878	-0.62465	-62.2503	-4.0872
	-62.2292	-0.62513	-62.193	-4.08766
	-62.1712	-0.62561	-62.1342	-4.08811
	-62.1213	-0.62603	-62.0841	-4.08848
	-62.0712	-0.62645	-62.0352	-4.08888
	-62.0209	-0.62687	-61.9847	-4.08927
	-61.9718	-0.6273	-61.9354	-4.08966
	-61.9136	-0.62777	-61.8771	-4.09011
	-61.8554	-0.62823	-61.8183	-4.09055
	-61.8058	-0.62863	-61.7685	-4.09093
	-61.7559	-0.62905	-61.719	-4.09132
	-61.7062	-0.62948	-61.669	-4.09174
	-61.6477	-0.62997	-61.6108	-4.09219
	-61.59	-0.63046	-61.5527	-4.09263
	-61.54	-0.63088	-61.5023	-4.09301
	-61.4895	-0.6313	-61.4528	-4.09338
	-61.4403	-0.63172	-61.4029	-4.09377
	-61.3824	-0.63222	-61.3452	-4.09423
	-61.3236	-0.63273	-61.2872	-4.0947
	-61.2736	-0.63316	-61.2377	-4.09509
	-61.224	-0.63358	-61.1862	-4.09549
	-61.1745	-0.63397	-61.137	-4.09589
	-61.1241	-0.63438	-61.0866	-4.0963
	-61.0657	-0.63486	-61.0283	-4.09676
	-61.0076	-0.63533	-60.9708	-4.09724
	-60.9583	-0.63575	-60.9214	-4.09767
	-60.908	-0.63619	-60.8709	-4.09809
	-60.8585	-0.63661	-60.8213	-4.09851
	-60.7999	-0.6371	-60.7636	-4.09901
	-60.7418	-0.63758	-60.7056	-4.09952
	-60.6916	-0.63799	-60.6548	-4.09998
	-60.6421	-0.6384	-60.6052	-4.10042
	-60.5921	-0.63883	-60.555	-4.10087
	-60.5344	-0.63932	-60.4973	-4.10138
	-60.4754	-0.63983	-60.4388	-4.10189
	-60.4252	-0.64025	-60.3885	-4.10231
	-60.3763	-0.64069	-60.3389	-4.10273
	-60.3261	-0.64111	-60.289	-4.10316
	-60.2767	-0.64153	-60.2394	-4.10357
	-60.218	-0.64205	-60.1813	-4.10406
	-60.1591	-0.64257	-60.1231	-4.10456
	-60.1102	-0.64301	-60.0735	-4.10498
	-60.0601	-0.64344	-60.0242	-4.1054
	-60.0106	-0.64385	-59.9745	-4.10584
	-59.9529	-0.64437	-59.9156	-4.10636
	-59.8945	-0.64486	-59.8572	-4.10687
	-59.845	-0.64527	-59.8071	-4.10731
	-59.7943	-0.64571	-59.7575	-4.10776
	-59.7449	-0.64616	-59.7078	-4.10821
	-59.6861	-0.64669	-59.6494	-4.10872
	-59.6283	-0.6472	-59.5908	-4.10924
	-59.5788	-0.64763	-59.5411	-4.1097
	-59.5288	-0.64806	-59.491	-4.11014
	-59.479	-0.64849	-59.4416	-4.11057
	-59.4288	-0.64893	-59.392	-4.11102
	-59.3712	-0.64943	-59.3337	-4.11154
	-59.3122	-0.64993	-59.2753	-4.11208
	-59.2625	-0.65037	-59.2254	-4.11253
	-59.2126	-0.65082	-59.1754	-4.11299
	-59.1628	-0.65126	-59.1259	-4.11346
	-59.1043	-0.65175	-59.0673	-4.11401
	-59.0464	-0.65224	-59.0089	-4.11457
	-58.996	-0.65266	-58.9594	-4.11503
	-58.9462	-0.65308	-58.9097	-4.1155
	-58.8962	-0.65351	-58.8602	-4.11598
	-58.8389	-0.654	-58.8017	-4.11655
	-58.7801	-0.65449	-58.7437	-4.11714
	-58.7302	-0.65491	-58.6937	-4.11761
	-58.6806	-0.65535	-58.6439	-4.1181
	-58.6307	-0.6558	-58.5944	-4.11859
	-58.581	-0.65624	-58.5449	-4.11907
	-58.523	-0.65675	-58.4868	-4.11963
	-58.465	-0.65725	-58.4278	-4.12019
	-58.4148	-0.65769	-58.3783	-4.12069
	-58.3651	-0.65814	-58.328	-4.12118
	-58.3161	-0.65859	-58.2795	-4.12167
	-58.2574	-0.65912	-58.2202	-4.12223
	-58.1996	-0.65963	-58.162	-4.12279
	-58.1491	-0.66006	-58.1118	-4.12327
	-58.0988	-0.6605	-58.0619	-4.12373
	-58.0494	-0.66094	-58.0123	-4.12421
	-57.9914	-0.66144	-57.9539	-4.12477
	-57.9324	-0.66195	-57.8959	-4.12532
	-57.8827	-0.66239	-57.8456	-4.1258
	-57.8323	-0.66283	-57.796	-4.1263
	-57.7829	-0.66328	-57.7462	-4.12679
	-57.7332	-0.6637	-57.6963	-4.12729
	-57.6744	-0.66421	-57.6384	-4.12785
	-57.6164	-0.66471	-57.5803	-4.12843
	-57.5666	-0.66514	-57.5303	-4.12894
	-57.5169	-0.66557	-57.4803	-4.12944
	-57.4665	-0.66599	-57.4307	-4.12995
	-57.4081	-0.6665	-57.3726	-4.13055
	-57.3507	-0.66701	-57.3143	-4.13115
	-57.3008	-0.66744	-57.2638	-4.13166
	-57.2507	-0.66787	-57.2148	-4.13218
	-57.2009	-0.66831	-57.1653	-4.13269
	-57.1429	-0.66882	-57.1067	-4.13328
	-57.0844	-0.66932	-57.0489	-4.13387
	-57.0348	-0.66977	-56.9993	-4.13437
	-56.9852	-0.67021	-56.9488	-4.13488
	-56.9347	-0.67066	-56.8994	-4.13538
	-56.8849	-0.67111	-56.8487	-4.1359
	-56.8267	-0.67165	-56.7911	-4.13649
	-56.7684	-0.67218	-56.7323	-4.13706
	-56.7182	-0.67264	-56.6827	-4.13756
	-56.6683	-0.67308	-56.6329	-4.13804
	-56.6186	-0.67354	-56.5833	-4.13855
	-56.5603	-0.67406	-56.525	-4.13916
	-56.5019	-0.67458	-56.4658	-4.13977
	-56.4532	-0.67504	-56.4165	-4.14029
	-56.4029	-0.67549	-56.3676	-4.14082
	-56.3529	-0.67592	-56.3172	-4.14136
	-56.2946	-0.67644	-56.2594	-4.14198
	-56.2363	-0.67697	-56.2004	-4.14261
	-56.1868	-0.67742	-56.1509	-4.14316
	-56.1369	-0.67787	-56.1007	-4.14371
	-56.0866	-0.67832	-56.0511	-4.14426
	-56.0366	-0.67879	-56.0013	-4.14481
	-55.9784	-0.67933	-55.9434	-4.14546
	-55.9203	-0.67987	-55.8847	-4.14611
	-55.8702	-0.68033	-55.835	-4.14665
	-55.8203	-0.6808	-55.7845	-4.1472
	-55.7707	-0.68126	-55.7349	-4.14776
	-55.7127	-0.68179	-55.6768	-4.14842
	-55.6543	-0.68232	-55.6194	-4.14908
	-55.6043	-0.68277	-55.5689	-4.14963
	-55.5546	-0.68322	-55.5193	-4.15019
	-55.5054	-0.68367	-55.4685	-4.15076
	-55.4457	-0.68419	-55.4113	-4.15143
	-55.3874	-0.68471	-55.3529	-4.1521
	-55.3379	-0.68515	-55.3023	-4.15269
	-55.2882	-0.6856	-55.2538	-4.15328
	-55.2383	-0.68606	-55.2038	-4.15389
	-55.1885	-0.6865	-55.1535	-4.15449
	-55.1305	-0.68702	-55.0946	-4.1552
	-55.0723	-0.68754	-55.0371	-4.15591
	-55.0222	-0.68799	-54.9865	-4.15651
	-54.9725	-0.68845	-54.9369	-4.15712
	-54.9225	-0.68892	-54.8868	-4.15774
	-54.8644	-0.68944	-54.8294	-4.15844
	-54.806	-0.68997	-54.7712	-4.15916
	-54.7557	-0.69043	-54.7212	-4.15975
	-54.7063	-0.69089	-54.6713	-4.16036
	-54.6565	-0.69136	-54.6212	-4.16096
	-54.5982	-0.6919	-54.5629	-4.16168
	-54.5397	-0.69244	-54.5044	-4.16241
	-54.4899	-0.6929	-54.4547	-4.16303
	-54.4404	-0.69337	-54.4045	-4.16366
	-54.3904	-0.69384	-54.3546	-4.1643
	-54.3406	-0.69431	-54.305	-4.16494
	-54.2822	-0.69485	-54.2469	-4.16568
	-54.2238	-0.69538	-54.1885	-4.16643
	-54.1743	-0.69586	-54.1389	-4.16708
	-54.1241	-0.69634	-54.0891	-4.16771
	-54.0743	-0.69681	-54.0391	-4.16836
	-54.0157	-0.69737	-53.9808	-4.16913
	-53.9578	-0.69791	-53.9229	-4.16992
	-53.9075	-0.69837	-53.8728	-4.1706
	-53.8577	-0.69884	-53.8229	-4.17129
	-53.8075	-0.69931	-53.773	-4.17197
	-53.7498	-0.69988	-53.7152	-4.17278
	-53.6919	-0.70044	-53.6569	-4.17361
	-53.641	-0.70091	-53.6068	-4.17432
	-53.5915	-0.70141	-53.5571	-4.17502
	-53.5424	-0.70191	-53.507	-4.17572
	-53.4917	-0.70239	-53.458	-4.17643
	-53.4339	-0.70296	-53.3991	-4.17725
	-53.3751	-0.70352	-53.3399	-4.17807
	-53.3251	-0.70401	-53.2903	-4.17879
	-53.2756	-0.7045	-53.2407	-4.17951
	-53.2254	-0.70498	-53.1907	-4.18025
	-53.1673	-0.70555	-53.1325	-4.18111
	-53.1092	-0.7061	-53.0747	-4.18197
	-53.0597	-0.70657	-53.0242	-4.18271
	-53.009	-0.70706	-52.9744	-4.18345
	-52.9596	-0.70757	-52.9247	-4.18419
	-52.9015	-0.70817	-52.8663	-4.18505
	-52.8433	-0.70877	-52.8087	-4.18591
	-52.7931	-0.70927	-52.7586	-4.18667
	-52.7433	-0.70975	-52.7087	-4.18743
	-52.6931	-0.71023	-52.6583	-4.18819
	-52.6437	-0.71072	-52.6089	-4.18899
	-52.5857	-0.71129	-52.5507	-4.18991
	-52.5265	-0.71184	-52.4924	-4.1908
	-52.4771	-0.71235	-52.4428	-4.19159
	-52.4266	-0.71286	-52.3924	-4.19238
	-52.3763	-0.71336	-52.342	-4.19317
	-52.3184	-0.71394	-52.284	-4.19412
	-52.2602	-0.71452	-52.2261	-4.19513
	-52.2094	-0.71503	-52.1766	-4.19595
	-52.16	-0.71554	-52.1271	-4.19677
	-52.1099	-0.71606	-52.0765	-4.1976
	-52.0518	-0.71667	-52.0178	-4.19861
	-51.9935	-0.71728	-51.9596	-4.19964
	-51.9441	-0.71779	-51.91	-4.20048
	-51.8943	-0.7183	-51.86	-4.20132
	-51.8445	-0.7188	-51.8101	-4.20219
	-51.7941	-0.71934	-51.7594	-4.20307
	-51.7356	-0.71998	-51.7018	-4.20417
	-51.6774	-0.72059	-51.6436	-4.20526
	-51.6274	-0.7211	-51.5941	-4.20629
	-51.5773	-0.72161	-51.5441	-4.2072
	-51.5282	-0.72215	-51.4937	-4.20826
	-51.4695	-0.72278	-51.4358	-4.20944
	-51.411	-0.72341	-51.3773	-4.21063
	-51.3612	-0.72393	-51.3276	-4.21163
	-51.3112	-0.72446	-51.2773	-4.21265
	-51.2613	-0.72501	-51.2275	-4.21357
	-51.2037	-0.72562	-51.1695	-4.2148
	-51.1445	-0.72625	-51.1113	-4.21597
	-51.0944	-0.72678	-51.0617	-4.21694
	-51.0446	-0.72729	-51.0112	-4.21801
	-50.9951	-0.72783	-50.961	-4.21936
	-50.9448	-0.72836	-50.9115	-4.22058
	-50.8861	-0.72899	-50.8537	-4.22206
	-50.8276	-0.7296	-50.7952	-4.22343
	-50.7772	-0.73012	-50.7452	-4.22457
	-50.7284	-0.73064	-50.6949	-4.22551
	-50.6779	-0.73119	-50.6455	-4.22649
	-50.6192	-0.73181	-50.5875	-4.22774
	-50.5608	-0.73241	-50.5301	-4.22906
	-50.511	-0.73293	-50.4796	-4.23018
	-50.4616	-0.73345	-50.4294	-4.23141
	-50.4116	-0.73399	-50.3795	-4.23291
	-50.3535	-0.73463	-50.3216	-4.23436
	-50.2952	-0.73528	-50.2632	-4.23595
	-50.245	-0.73582	-50.2127	-4.23737
	-50.1954	-0.73636	-50.1624	-4.23872
	-50.1447	-0.7369	-50.1135	-4.24007
	-50.095	-0.73744	-50.0634	-4.24141
	-50.0375	-0.73807	-50.0049	-4.24289
	-49.9775	-0.73869	-49.9468	-4.24495
	-49.9285	-0.73922	-49.8966	-4.24641
	-49.8784	-0.73975	-49.8475	-4.24776
	-49.828	-0.74028	-49.7969	-4.24914
	-49.7693	-0.7409	-49.7386	-4.25057
	-49.711	-0.74152	-49.6803	-4.2523
	-49.6613	-0.74204	-49.6301	-4.25385
	-49.6118	-0.74256	-49.5803	-4.25543
	-49.5617	-0.7431	-49.5302	-4.25695
	-49.5032	-0.74374	-49.4716	-4.25872
	-49.4448	-0.74437	-49.4136	-4.26036
	-49.3955	-0.74492	-49.3644	-4.26252
	-49.3447	-0.74547	-49.3136	-4.26486
	-49.2946	-0.74599	-49.2642	-4.26688
	-49.2452	-0.74651	-49.2139	-4.269
	-49.1869	-0.74712	-49.1561	-4.27143
	-49.1286	-0.74776	-49.0979	-4.2735
	-49.0787	-0.74831	-49.0475	-4.27566
	-49.0281	-0.74883	-48.9984	-4.27768
	-48.9781	-0.74938	-48.9477	-4.27989
	-48.9203	-0.75001	-48.8902	-4.28196
	-48.8619	-0.75065	-48.8316	-4.2845
	-48.8115	-0.7512	-48.782	-4.2866
	-48.7615	-0.75174	-48.7316	-4.28887
	-48.7118	-0.75227	-48.6819	-4.29072
	-48.653	-0.7529	-48.6233	-4.29305
	-48.5946	-0.75353	-48.5657	-4.29553
	-48.545	-0.75407	-48.5156	-4.29757
	-48.4947	-0.75461	-48.4662	-4.29957
	-48.4448	-0.75514	-48.4156	-4.30158
	-48.3943	-0.75566	-48.3661	-4.30387
	-48.3359	-0.75627	-48.308	-4.30683
	-48.2775	-0.7569	-48.2494	-4.30967
	-48.228	-0.75742	-48.1997	-4.31217
	-48.1774	-0.75794	-48.1494	-4.31481
	-48.128	-0.75846	-48.0996	-4.31716
	-48.069	-0.75908	-48.0404	-4.31988
	-48.0105	-0.75971	-47.9828	-4.32271
	-47.9603	-0.76025	-47.9334	-4.32528
	-47.9107	-0.7608	-47.8838	-4.3276
	-47.8612	-0.76134	-47.8335	-4.33009
	-47.8026	-0.76198	-47.7745	-4.3333
	-47.7439	-0.76259	-47.7163	-4.3367
	-47.6942	-0.76313	-47.6662	-4.33978
	-47.6437	-0.76364	-47.617	-4.34268
	-47.5943	-0.76416	-47.5674	-4.34546
	-47.5441	-0.76469	-47.5166	-4.34818
	-47.4856	-0.7653	-47.459	-4.35139
	-47.4278	-0.76594	-47.4003	-4.35475
	-47.3768	-0.76647	-47.3508	-4.35747
	-47.327	-0.76703	-47.3006	-4.36025
	-47.277	-0.76756	-47.2508	-4.36317
	-47.2188	-0.7682	-47.1928	-4.36651
	-47.1599	-0.76884	-47.1346	-4.36976
	-47.1105	-0.76939	-47.0844	-4.37256
	-47.0601	-0.76994	-47.0343	-4.37523
	-47.0104	-0.77048	-46.985	-4.37788
	-46.9517	-0.77111	-46.9264	-4.38152
	-46.8932	-0.77175	-46.8683	-4.38474
	-46.8427	-0.7723	-46.8177	-4.38743
	-46.7933	-0.77286	-46.7686	-4.3903
	-46.7429	-0.77342	-46.7188	-4.39308
	-46.6938	-0.77398	-46.6685	-4.39618
	-46.6351	-0.77465	-46.6106	-4.39954
	-46.5765	-0.77529	-46.5532	-4.40285
	-46.5269	-0.77584	-46.5026	-4.40599
	-46.4767	-0.77641	-46.4528	-4.40896
	-46.4267	-0.77695	-46.4026	-4.41204
	-46.3684	-0.7776	-46.3451	-4.41525
	-46.3102	-0.77824	-46.287	-4.41914
	-46.2602	-0.77878	-46.237	-4.4223
	-46.2098	-0.77931	-46.1878	-4.42543
	-46.1596	-0.77984	-46.1376	-4.4286
	-46.1011	-0.78048	-46.0792	-4.43193
	-46.0425	-0.78112	-46.0204	-4.4352
	-45.9931	-0.78168	-45.971	-4.43793
	-45.9425	-0.78223	-45.9212	-4.44126
	-45.8927	-0.78276	-45.8712	-4.4448
	-45.8426	-0.78331	-45.8214	-4.44802
	-45.7834	-0.78396	-45.7624	-4.45165
	-45.7256	-0.78462	-45.7048	-4.45543
	-45.6753	-0.78517	-45.6553	-4.45865
	-45.6257	-0.78573	-45.6049	-4.46161
	-45.5751	-0.78628	-45.5547	-4.46458
	-45.5166	-0.78692	-45.4961	-4.46866
	-45.4586	-0.78758	-45.4387	-4.47255
	-45.4085	-0.78815	-45.3881	-4.47607
	-45.3585	-0.78869	-45.3388	-4.4795
	-45.3085	-0.78924	-45.2896	-4.48288
	-45.2496	-0.78989	-45.2304	-4.48699
	-45.1918	-0.79055	-45.1726	-4.49118
	-45.1417	-0.7911	-45.1219	-4.49499
	-45.0909	-0.79166	-45.0722	-4.49875
	-45.042	-0.79222	-45.0224	-4.50219
	-44.9914	-0.79278	-44.9722	-4.50584
	-44.9329	-0.79344	-44.9147	-4.5092
	-44.8745	-0.7941	-44.8569	-4.51282
	-44.8245	-0.79466	-44.8069	-4.51597
	-44.7743	-0.79522	-44.7565	-4.5197
	-44.7242	-0.79578	-44.7073	-4.5234
	-44.6659	-0.79645	-44.6486	-4.52756
	-44.6082	-0.79711	-44.5913	-4.53221
	-44.5577	-0.79767	-44.5417	-4.53627
	-44.5075	-0.79825	-44.4916	-4.54013
	-44.4584	-0.79881	-44.4416	-4.54363
	-44.3998	-0.79947	-44.3835	-4.54801
	-44.3412	-0.80011	-44.3248	-4.5526
	-44.2908	-0.80067	-44.2751	-4.55628
	-44.241	-0.80122	-44.2248	-4.55975
	-44.1911	-0.80177	-44.1754	-4.56347
	-44.1409	-0.80232	-44.1255	-4.56722
	-44.082	-0.80298	-44.067	-4.57155
	-44.024	-0.80361	-44.009	-4.57591
	-43.9734	-0.80415	-43.959	-4.57983
	-43.9238	-0.80467	-43.9096	-4.58362
	-43.8737	-0.80519	-43.8599	-4.58696
	-43.8157	-0.80583	-43.8011	-4.59119
	-43.7581	-0.80646	-43.7435	-4.59521
	-43.7076	-0.807	-43.6939	-4.59865
	-43.6573	-0.80753	-43.6437	-4.60235
	-43.6067	-0.80807	-43.594	-4.60589
	-43.549	-0.80867	-43.5354	-4.61036
	-43.4903	-0.8093	-43.4782	-4.61512
	-43.4402	-0.80983	-43.4281	-4.61906
	-43.3902	-0.81036	-43.3778	-4.62314
	-43.3403	-0.81091	-43.3282	-4.62687
	-43.2898	-0.81145	-43.2779	-4.6305
	-43.2318	-0.8121	-43.22	-4.63481
	-43.1738	-0.81273	-43.1621	-4.63899
	-43.1235	-0.81328	-43.1119	-4.64262
	-43.0729	-0.81381	-43.0618	-4.64651
	-43.0239	-0.81435	-43.0122	-4.6503
	-42.965	-0.81499	-42.9542	-4.65457
	-42.9056	-0.81561	-42.8967	-4.6589
	-42.8558	-0.81616	-42.8469	-4.66255
	-42.8059	-0.81672	-42.7971	-4.66627
	-42.7565	-0.81728	-42.7472	-4.66976
	-42.6979	-0.81792	-42.6882	-4.67422
	-42.6395	-0.81856	-42.6304	-4.67855
	-42.589	-0.81911	-42.5802	-4.68194
	-42.5392	-0.81966	-42.5317	-4.68567
	-42.4891	-0.82022	-42.4813	-4.6895
	-42.4395	-0.82076	-42.431	-4.69284
	-42.3807	-0.8214	-42.3736	-4.69679
	-42.3232	-0.82202	-42.3156	-4.70129
	-42.2726	-0.82256	-42.2656	-4.70515
	-42.2231	-0.82309	-42.215	-4.70874
	-42.1728	-0.82361	-42.1656	-4.71232
	-42.1143	-0.82422	-42.1072	-4.7169
	-42.0559	-0.82483	-42.0495	-4.72104
	-42.0057	-0.82537	-41.999	-4.72435
	-41.9558	-0.82589	-41.9496	-4.72769
	-41.9064	-0.82643	-41.8989	-4.73082
	-41.8477	-0.82706	-41.8407	-4.73468
	-41.7893	-0.82769	-41.7837	-4.73856
	-41.7391	-0.82822	-41.734	-4.74222
	-41.6889	-0.82875	-41.6839	-4.74569
	-41.6391	-0.82928	-41.6335	-4.74875
	-41.5885	-0.8298	-41.5842	-4.7519
	-41.5306	-0.83041	-41.526	-4.7562
	-41.4718	-0.83101	-41.468	-4.76058
	-41.4214	-0.83153	-41.418	-4.76407
	-41.3716	-0.83206	-41.3681	-4.76752
	-41.3221	-0.8326	-41.3181	-4.77101
	-41.2634	-0.83321	-41.2604	-4.77486
	-41.2051	-0.83383	-41.2017	-4.77856
	-41.1552	-0.83435	-41.1512	-4.78191
	-41.1042	-0.83487	-41.1018	-4.78515
	-41.055	-0.8354	-41.0516	-4.78843
	-40.9961	-0.83601	-40.9942	-4.79214
	-40.9379	-0.83662	-40.9352	-4.79561
	-40.8881	-0.83714	-40.8854	-4.79832
	-40.8385	-0.83765	-40.8359	-4.80117
	-40.7882	-0.83816	-40.7857	-4.80427
	-40.7381	-0.83867	-40.7368	-4.80767
	-40.6799	-0.83926	-40.6781	-4.81119
	-40.6214	-0.83986	-40.6198	-4.81476
	-40.5711	-0.84038	-40.5698	-4.818
	-40.5203	-0.8409	-40.5207	-4.821
	-40.4713	-0.84141	-40.4702	-4.82392
	-40.4129	-0.84202	-40.4125	-4.8273
	-40.355	-0.84263	-40.3529	-4.83076
	-40.304	-0.84316	-40.304	-4.83378
	-40.2538	-0.8437	-40.2539	-4.83658
	-40.2038	-0.84425	-40.2046	-4.83941
	-40.1458	-0.84489	-40.1463	-4.84254
	-40.088	-0.84551	-40.0882	-4.84567
	-40.0376	-0.84604	-40.0383	-4.84817
	-39.9875	-0.84656	-39.9885	-4.85077
	-39.9377	-0.84708	-39.9383	-4.85328
	-39.887	-0.84762	-39.889	-4.85601
	-39.8294	-0.84824	-39.8312	-4.85907
	-39.7714	-0.84888	-39.7725	-4.86217
	-39.7219	-0.84943	-39.7225	-4.86492
	-39.67	-0.84998	-39.673	-4.86716
	-39.6207	-0.85053	-39.6226	-4.86935
	-39.562	-0.85116	-39.5643	-4.87176
	-39.5036	-0.85179	-39.5061	-4.87438
	-39.454	-0.85231	-39.4557	-4.87682
	-39.4032	-0.85284	-39.4062	-4.87905
	-39.354	-0.85338	-39.3561	-4.88131
	-39.2951	-0.85401	-39.2975	-4.88376
	-39.2367	-0.85462	-39.2398	-4.88622
	-39.1867	-0.85516	-39.1897	-4.88836
	-39.1368	-0.8557	-39.1399	-4.89034
	-39.0867	-0.85624	-39.0899	-4.89231
	-39.0369	-0.85677	-39.0402	-4.89439
	-38.9781	-0.85739	-38.9817	-4.89692
	-38.9195	-0.858	-38.9236	-4.89935
	-38.8699	-0.85854	-38.8737	-4.90141
	-38.8197	-0.85908	-38.8237	-4.90363
	-38.7696	-0.85962	-38.7739	-4.90555
	-38.711	-0.86025	-38.7158	-4.90771
	-38.6525	-0.86087	-38.657	-4.91012
	-38.603	-0.86139	-38.6073	-4.91202
	-38.5532	-0.86189	-38.5574	-4.91406
	-38.5034	-0.86241	-38.5072	-4.91595
	-38.4449	-0.86301	-38.4493	-4.91815
	-38.3854	-0.86362	-38.391	-4.92035
	-38.3367	-0.86412	-38.3416	-4.92199
	-38.2866	-0.86461	-38.291	-4.92342
	-38.2361	-0.86511	-38.241	-4.92511
	-38.1857	-0.86561	-38.1905	-4.92677
	-38.1281	-0.86619	-38.1332	-4.9289
	-38.0691	-0.86679	-38.0737	-4.93066
	-38.0199	-0.8673	-38.0246	-4.93228
	-37.9698	-0.86782	-37.9744	-4.93373
	-37.9195	-0.86831	-37.9244	-4.93526
	-37.8607	-0.86889	-37.8665	-4.93681
	-37.8023	-0.86947	-37.8079	-4.93849
	-37.7522	-0.86995	-37.758	-4.94008
	-37.7022	-0.87044	-37.7084	-4.94147
	-37.6525	-0.87094	-37.6586	-4.943
	-37.5942	-0.87151	-37.6005	-4.94464
	-37.5364	-0.87208	-37.5418	-4.94614
	-37.4859	-0.87256	-37.4924	-4.9473
	-37.4363	-0.87305	-37.4425	-4.94838
	-37.3864	-0.87355	-37.3922	-4.94952
	-37.3357	-0.87407	-37.342	-4.95091
	-37.2773	-0.87468	-37.2834	-4.95258
	-37.2191	-0.87527	-37.2254	-4.95414
	-37.1689	-0.87577	-37.1762	-4.95549
	-37.1195	-0.87628	-37.1256	-4.9567
	-37.0689	-0.87679	-37.0759	-4.95779
	-37.0108	-0.8774	-37.0174	-4.95898
	-36.9526	-0.87801	-36.9591	-4.96013
	-36.9029	-0.87851	-36.9091	-4.96119
	-36.8532	-0.87903	-36.8595	-4.96237
	-36.8023	-0.87952	-36.8093	-4.96342
	-36.7439	-0.88011	-36.7508	-4.96448
	-36.6849	-0.88071	-36.6921	-4.96546
	-36.6352	-0.88123	-36.6431	-4.96645
	-36.5851	-0.88174	-36.5923	-4.96744
	-36.535	-0.88225	-36.5427	-4.96845
	-36.485	-0.88275	-36.4927	-4.96922
	-36.4272	-0.88335	-36.4343	-4.97026
	-36.3684	-0.88396	-36.3757	-4.97152
	-36.3191	-0.88449	-36.3256	-4.9726
	-36.2688	-0.88501	-36.276	-4.97341
	-36.2182	-0.88553	-36.2252	-4.9741
	-36.1605	-0.88614	-36.1675	-4.97499
	-36.102	-0.88676	-36.1084	-4.97581
	-36.0517	-0.88728	-36.0587	-4.97652
	-36.0017	-0.88781	-36.0089	-4.97728
	-35.9522	-0.88833	-35.9592	-4.97805
	-35.8937	-0.88893	-35.9003	-4.97891
	-35.835	-0.88956	-35.8419	-4.97984
	-35.7852	-0.8901	-35.7923	-4.98073
	-35.735	-0.89065	-35.742	-4.98159
	-35.6851	-0.89119	-35.6924	-4.98236
	-35.6349	-0.89173	-35.6412	-4.98313
[truncated: 4,265 more rows]

## Sheet: Figure S11
Figure S11
	Wavenumber cm-1	Absorbance (a. u.)	Wavenumber cm-1	Absorbance (a. u.)	Wavenumber cm-1	Absorbance (a. u.)
	1648.36	-0.15727	1648.36	0.49762	1648.36	4.38207e-12
	1648.84	-0.11873	1648.84	0.50736	1648.84	6.23087e-12
	1649.32	-0.05463	1649.32	0.51754	1649.32	8.84129e-12
	1649.8	0.00954	1649.8	0.52819	1649.8	1.25193e-11
	1650.29	0.05575	1650.29	0.53937	1650.29	1.76905e-11
	1650.77	0.07426	1650.77	0.55111	1650.77	2.49459e-11
	1651.25	0.06559	1651.25	0.56346	1651.25	3.51039e-11
	1651.73	0.04666	1651.73	0.57648	1651.73	4.92955e-11
	1652.21	0.0594	1652.21	0.59023	1652.21	6.90808e-11
	1652.7	0.16221	1652.7	0.60478	1652.7	9.6606e-11
	1653.18	0.36025	1653.18	0.62018	1653.18	1.34818e-10
	1653.66	0.55119	1653.66	0.63654	1653.66	1.87754e-10
	1654.14	0.65027	1654.14	0.65392	1654.14	2.60932e-10
	1654.62	0.67865	1654.62	0.67242	1654.62	3.61879e-10
	1655.11	0.69231	1655.11	0.69214	1655.11	5.00837e-10
	1655.59	0.72783	1655.59	0.7132	1655.59	6.91713e-10
	1656.07	0.79792	1656.07	0.73571	1656.07	9.53352e-10
	1656.55	0.89861	1656.55	0.7598	1656.55	1.31123e-09
	1657.04	1.01644	1657.04	0.78561	1657.04	1.79969e-09
	1657.52	1.13485	1657.52	0.81329	1657.52	2.465e-09
	1658	1.2406	1658	0.84301	1658	3.36925e-09
	1658.48	1.32878	1658.48	0.87493	1658.48	4.59564e-09
	1658.96	1.40452	1658.96	0.90926	1658.96	6.25541e-09
	1659.45	1.48072	1659.45	0.94618	1659.45	8.49695e-09
	1659.93	1.57223	1659.93	0.98593	1659.93	1.15177e-08
	1660.41	1.68912	1660.41	1.02872	1660.41	1.558e-08
	1660.89	1.83193	1660.89	1.07481	1660.89	2.10314e-08
	1661.37	1.9907	1661.37	1.12446	1661.37	2.83311e-08
	1661.86	2.14951	1661.86	1.17796	1661.86	3.80852e-08
	1662.34	2.29618	1662.34	1.23559	1662.34	5.10912e-08
	1662.82	2.43175	1662.82	1.29768	1662.82	6.83964e-08
	1663.3	2.56929	1663.3	1.36456	1663.3	9.13729e-08
	1663.79	2.72094	1663.78	1.43658	1663.78	1.21814e-07
	1664.27	2.88719	1664.27	1.51411	1664.27	1.62061e-07
	1664.75	3.05792	1664.75	1.59754	1664.75	2.15156e-07
	1665.23	3.21975	1665.23	1.68729	1665.23	2.85054e-07
	1665.71	3.36295	1665.71	1.78377	1665.71	3.76874e-07
	1666.19	3.48552	1666.2	1.88743	1666.2	4.97237e-07
	1666.68	3.5956	1666.68	1.99874	1666.68	6.54679e-07
	1667.16	3.71151	1667.16	2.11817	1667.16	8.60181e-07
	1667.64	3.85863	1667.64	2.24622	1667.64	1.12784e-06
	1668.12	4.06021	1668.12	2.38341	1668.12	1.47572e-06
	1668.61	4.32237	1668.61	2.53027	1668.61	1.92689e-06
	1669.09	4.62148	1669.09	2.68733	1669.09	2.51078e-06
	1669.57	4.9109	1669.57	2.85515	1669.57	3.26479e-06
	1670.05	5.15336	1670.05	3.0343	1670.05	4.23643e-06
	1670.53	5.34941	1670.53	3.22535	1670.53	5.48582e-06
	1671.02	5.5294	1671.02	3.42889	1671.02	7.08892e-06
	1671.5	5.72341	1671.5	3.64549	1671.5	9.14148e-06
	1671.98	5.94334	1671.98	3.87575	1671.98	1.17639e-05
	1672.46	6.18454	1672.46	4.12025	1672.46	1.51071e-05
	1672.94	6.43538	1672.94	4.37958	1672.94	1.93601e-05
	1673.43	6.68747	1673.43	4.65432	1673.43	2.47589e-05
	1673.91	6.9436	1673.91	4.94503	1673.91	3.15976e-05
	1674.39	7.22079	1674.39	5.25227	1674.39	4.02414e-05
	1674.87	7.54205	1674.87	5.57658	1674.87	5.11433e-05
	1675.36	7.91537	1675.36	5.91847	1675.36	6.48637e-05
	1675.84	8.31958	1675.84	6.27844	1675.84	8.20942e-05
	1676.32	8.71666	1676.32	6.65694	1676.32	0.000103686
	1676.8	9.07789	1676.8	7.05441	1676.8	0.000130685
	1677.28	9.3968	1677.28	7.47123	1677.28	0.000164371
	1677.77	9.6874	1677.77	7.90776	1677.77	0.000206312
	1678.25	9.97723	1678.25	8.36429	1678.25	0.000258417
	1678.73	10.299	1678.73	8.84108	1678.73	0.000323009
	1679.21	10.6794	1679.21	9.33831	1679.21	0.000402908
	1679.69	11.1248	1679.69	9.85612	1679.69	0.000501526
	1680.18	11.6137	1680.18	10.3946	1680.18	0.000622986
	1680.66	12.1028	1680.66	10.9537	1680.66	0.000772254
	1681.14	12.5481	1681.14	11.5333	1681.14	0.000955298
	1681.62	12.9279	1681.62	12.1334	1681.62	0.00118
	1682.11	13.26	1682.11	12.7537	1682.11	0.00145
	1682.59	13.6169	1682.59	13.3938	1682.59	0.00179
	1683.07	14.1339	1683.07	14.0533	1683.07	0.00219
	1683.55	14.9624	1683.55	14.7318	1683.55	0.00268
	1684.03	16.1005	1684.03	15.4286	1684.03	0.00328
	1684.52	17.2775	1684.52	16.143	1684.52	0.00399
	1685	18.2053	1685	16.8743	1685	0.00486
	1685.48	18.843	1685.48	17.6216	1685.48	0.0059
	1685.96	19.3103	1685.96	18.3838	1685.96	0.00715
	1686.44	19.7336	1686.44	19.1599	1686.44	0.00864
	1686.93	20.1962	1686.93	19.9486	1686.93	0.01043
	1687.41	20.7411	1687.41	20.7487	1687.41	0.01256
	1687.89	21.3809	1687.89	21.5588	1687.89	0.01509
	1688.37	22.1044	1688.37	22.3773	1688.37	0.01809
	1688.86	22.8842	1688.85	23.2027	1688.85	0.02165
	1689.34	23.6882	1689.34	24.0332	1689.34	0.02585
	1689.82	24.4916	1689.82	24.867	1689.82	0.0308
	1690.3	25.283	1690.3	25.7023	1690.3	0.03663
	1690.78	26.0601	1690.78	26.5372	1690.78	0.04346
	1691.27	26.8209	1691.27	27.3695	1691.27	0.05147
	1691.75	27.5598	1691.75	28.197	1691.75	0.06082
	1692.23	28.2687	1692.23	29.0177	1692.23	0.07173
	1692.71	28.9435	1692.71	29.8292	1692.71	0.08441
	1693.19	29.592	1693.19	30.6292	1693.19	0.09913
	1693.68	30.2429	1693.68	31.4154	1693.68	0.11617
	1694.16	30.9526	1694.16	32.1852	1694.16	0.13586
	1694.64	31.803	1694.64	32.9362	1694.64	0.15856
	1695.12	32.8707	1695.12	33.6659	1695.12	0.18467
	1695.6	34.1549	1695.6	34.3719	1695.6	0.21463
	1696.09	35.5177	1696.09	35.0515	1696.09	0.24893
	1696.57	36.7429	1696.57	35.7024	1696.57	0.28812
	1697.05	37.6892	1697.05	36.322	1697.05	0.33278
	1697.53	38.3595	1697.53	36.9079	1697.53	0.38356
	1698.02	38.849	1698.02	37.4577	1698.02	0.44118
	1698.5	39.2741	1698.5	37.9692	1698.5	0.5064
	1698.98	39.7336	1698.98	38.4401	1698.98	0.58005
	1699.46	40.278	1699.46	38.8685	1699.46	0.66304
	1699.94	40.8751	1699.94	39.2522	1699.94	0.75632
	1700.43	41.4193	1700.43	39.5896	1700.43	0.86094
	1700.91	41.823	1700.91	39.8792	1700.91	0.97799
	1701.39	42.0876	1701.39	40.1194	1701.39	1.10865
	1701.87	42.2701	1701.87	40.3091	1701.87	1.25415
	1702.35	42.4239	1702.35	40.4474	1702.35	1.4158
	1702.84	42.5754	1702.84	40.5336	1702.84	1.59498
	1703.32	42.7253	1703.32	40.5673	1703.32	1.79309
	1703.8	42.8549	1703.8	40.5483	1703.8	2.01163
	1704.28	42.9352	1704.28	40.4767	1704.28	2.25212
	1704.77	42.9415	1704.76	40.3528	1704.76	2.51611
	1705.25	42.8749	1705.25	40.1773	1705.25	2.80522
	1705.73	42.7736	1705.73	39.951	1705.73	3.12105
	1706.21	42.6935	1706.21	39.6751	1706.21	3.46523
	1706.69	42.672	1706.69	39.3508	1706.69	3.83938
	1707.17	42.7114	1707.18	38.9798	1707.18	4.24508
	1707.66	42.7898	1707.66	38.5637	1707.66	4.68391
	1708.14	42.8803	1708.14	38.1044	1708.14	5.15738
	1708.62	42.9647	1708.62	37.604	1708.62	5.6669
	1709.1	43.0386	1709.1	37.0647	1709.1	6.21384
	1709.59	43.1107	1709.59	36.4885	1709.59	6.79941
	1710.07	43.1966	1710.07	35.8781	1710.07	7.42471
	1710.55	43.31	1710.55	35.2357	1710.55	8.09068
	1711.03	43.4552	1711.03	34.5638	1711.03	8.79808
	1711.51	43.626	1711.51	33.8649	1711.51	9.54746
	1712	43.809	1712	33.1415	1712	10.3392
	1712.48	43.9905	1712.48	32.3962	1712.48	11.1732
	1712.96	44.1619	1712.96	31.6314	1712.96	12.0495
	1713.44	44.3248	1713.44	30.8495	1713.44	12.9676
	1713.92	44.4903	1713.92	30.0531	1713.92	13.9266
	1714.41	44.674	1714.41	29.2446	1714.41	14.9254
	1714.89	44.8865	1714.89	28.4262	1714.89	15.9627
	1715.37	45.1241	1715.37	27.6003	1715.37	17.0367
	1715.85	45.3683	1715.85	26.7691	1715.85	18.1451
	1716.34	45.5985	1716.34	25.9348	1716.34	19.2855
	1716.82	45.8147	1716.82	25.0994	1716.82	20.455
	1717.3	46.0492	1717.3	24.265	1717.3	21.6503
	1717.78	46.3449	1717.78	23.4334	1717.78	22.868
	1718.26	46.7138	1718.26	22.6064	1718.26	24.1039
	1718.75	47.1298	1718.75	21.7858	1718.75	25.3539
	1719.23	47.5566	1719.23	20.9733	1719.23	26.6133
	1719.71	47.9719	1719.71	20.1702	1719.71	27.8773
	1720.19	48.3723	1720.19	19.3782	1720.19	29.1407
	1720.67	48.7675	1720.67	18.5984	1720.67	30.398
	1721.16	49.174	1721.16	17.8323	1721.16	31.6438
	1721.64	49.6084	1721.64	17.0807	1721.64	32.8721
	1722.12	50.0801	1722.12	16.3449	1722.12	34.0773
	1722.6	50.585	1722.6	15.6257	1722.6	35.2533
	1723.09	51.1026	1723.09	14.9239	1723.09	36.3941
	1723.57	51.6019	1723.57	14.2402	1723.57	37.4939
	1724.05	52.054	1724.05	13.5754	1724.05	38.5466
	1724.53	52.4438	1724.53	12.9298	1724.53	39.5466
	1725.01	52.7737	1725.01	12.304	1725.01	40.4883
	1725.5	53.0564	1725.5	11.6983	1725.5	41.3663
	1725.98	53.3044	1725.98	11.1129	1725.98	42.1756
	1726.46	53.5207	1726.46	10.5481	1726.46	42.9115
	1726.94	53.6963	1726.94	10.0039	1726.94	43.5694
	1727.42	53.8113	1727.42	9.48035	1727.42	44.1457
	1727.91	53.8413	1727.91	8.9774	1727.91	44.6366
	1728.39	53.7664	1728.39	8.49494	1728.39	45.0393
	1728.87	53.5824	1728.87	8.03279	1728.87	45.3512
	1729.35	53.3077	1729.35	7.59073	1729.35	45.5705
	1729.84	52.9811	1729.83	7.16845	1729.83	45.6957
	1730.32	52.6469	1730.32	6.76564	1730.32	45.7261
	1730.8	52.3341	1730.8	6.3819	1730.8	45.6615
	1731.28	52.0365	1731.28	6.01682	1731.28	45.5023
	1731.76	51.7022	1731.76	5.66995	1731.76	45.2495
	1732.24	51.2251	1732.25	5.34079	1732.25	44.9047
	1732.73	50.4458	1732.73	5.02886	1732.73	44.4699
	1733.21	49.2002	1733.21	4.7336	1733.21	43.9479
	1733.69	47.4719	1733.69	4.45447	1733.69	43.3418
	1734.17	45.5469	1734.17	4.19091	1734.17	42.6553
	1734.66	43.8605	1734.66	3.94234	1734.66	41.8925
	1735.14	42.6328	1735.14	3.70817	1735.14	41.0579
	1735.62	41.7939	1735.62	3.48783	1735.62	40.1564
	1736.1	41.1659	1736.1	3.28072	1736.1	39.1931
	1736.58	40.5927	1736.58	3.08625	1736.58	38.1735
	1737.07	39.962	1737.07	2.90385	1737.07	37.1031
	1737.55	39.1884	1737.55	2.73293	1737.55	35.9879
	1738.03	38.2028	1738.03	2.57293	1738.03	34.8338
	1738.51	36.9612	1738.51	2.42329	1738.51	33.6466
	1738.99	35.4734	1738.99	2.28346	1738.99	32.4324
	1739.48	33.825	1739.48	2.15292	1739.48	31.1971
	1739.96	32.1534	1739.96	2.03114	1739.96	29.9465
	1740.44	30.5777	1740.44	1.91762	1740.44	28.6863
	1740.92	29.1449	1740.92	1.81188	1740.92	27.4221
	1741.4	27.8317	1741.41	1.71344	1741.41	26.1592
	1741.89	26.5791	1741.89	1.62187	1741.89	24.9026
	1742.37	25.3271	1742.37	1.53672	1742.37	23.6572
	1742.85	24.0373	1742.85	1.45759	1742.85	22.4274
	1743.33	22.7044	1743.33	1.38407	1743.33	21.2173
	1743.82	21.3557	1743.82	1.3158	1743.82	20.0309
	1744.3	20.0368	1744.3	1.25241	1744.3	18.8715
	1744.78	18.7893	1744.78	1.19357	1744.78	17.7423
	1745.26	17.636	1745.26	1.13895	1745.26	16.646
	1745.74	16.5757	1745.74	1.08826	1745.74	15.5851
	1746.23	15.5881	1746.23	1.04121	1746.23	14.5614
	1746.71	14.6406	1746.71	0.99752	1746.71	13.5767
	1747.19	13.6972	1747.19	0.95695	1747.19	12.6324
	1747.67	12.73	1747.67	0.91927	1747.67	11.7293
	1748.15	11.7305	1748.16	0.88424	1748.16	10.8681
	1748.64	10.7166	1748.64	0.85166	1748.64	10.0493
	1749.12	9.72584	1749.12	0.82135	1749.12	9.27287
	1749.6	8.79917	1749.6	0.79312	1749.6	8.53865
	1750.08	7.9651	1750.08	0.7668	1750.08	7.84624
	1750.57	7.23228	1750.57	0.74225	1750.57	7.195
	1751.05	6.59284	1751.05	0.71932	1751.05	6.58412
	1751.53	6.03203	1751.53	0.69787	1751.53	6.01259
	1752.01	5.53818	1752.01	0.67778	1752.01	5.47926
	1752.49	5.10619	1752.49	0.65895	1752.49	4.98288
	1752.98	4.73531	1752.98	0.64127	1752.98	4.52205
	1753.46	4.42419	1753.46	0.62464	1753.46	4.09532
	1753.94	4.16707	1753.94	0.60897	1753.94	3.70116
	1754.42	3.95128	1754.42	0.5942	1754.42	3.33798
	1754.9	3.75622	1754.9	0.58023	1754.9	3.00419
	1755.39	3.55608	1755.39	0.56701	1755.39	2.69817
	1755.87	3.32766	1755.87	0.55448	1755.87	2.41828
	1756.35	3.06308	1756.35	0.54257	1756.35	2.16293
	1756.83	2.77909	1756.83	0.53125	1756.83	1.93052
	1757.32	2.51056	1757.32	0.52045	1757.32	1.71951
	1757.8	2.28995	1757.8	0.51014	1757.8	1.52838
	1758.28	2.12977	1758.28	0.50029	1758.28	1.35567
	1758.76	2.0199	1758.76	0.49085	1758.76	1.19999
	1759.24	1.93635	1759.24	0.48179	1759.24	1.05997
	1759.73	1.85191	1759.73	0.47309	1759.73	0.93435
	1760.21	1.74549	1760.21	0.46471	1760.21	0.82191
	1760.69	1.6096	1760.69	0.45665	1760.69	0.72149
	1761.17	1.45428	1761.17	0.44886	1761.17	0.63203
	1761.65	1.30291	1761.65	0.44134	1761.65	0.55251
	1762.14	1.1779	1762.14	0.43407	1762.14	0.482
	1762.62	1.08607	1762.62	0.42702	1762.62	0.41961
	1763.1	1.01687	1763.1	0.4202	1763.1	0.36453
	1763.58	0.95393	1763.58	0.41357	1763.58	0.31603
	1764.07	0.88657	1764.07	0.40714	1764.07	0.27341
	1764.55	0.81393	1764.55	0.40088	1764.55	0.23605
	1765.03	0.74246	1765.03	0.3948	1765.03	0.20337
	1765.51	0.68107	1765.51	0.38888	1765.51	0.17485
	1765.99	0.63561	1765.99	0.3831	1765.99	0.15002
	1766.47	0.60513	1766.48	0.37748	1766.48	0.12845
	1766.96	0.5806	1766.96	0.37199	1766.96	0.10975
	1767.44	0.54883	1767.44	0.36663	1767.44	0.09358
	1767.92	0.50083	1767.92	0.3614	1767.92	0.07962
	1768.4	0.43864	1768.4	0.35629	1768.4	0.06761
	1768.89	0.37498	1768.89	0.35129	1768.89	0.05729
	1769.37	0.32628	1769.37	0.34641	1769.37	0.04844
	1769.85	0.3035	1769.85	0.34163	1769.85	0.04088
	1770.33	0.30598	1770.33	0.33696	1770.33	0.03442
	1770.82	0.31898	1770.81	0.33238	1770.81	0.02893
	1771.3	0.31697	1771.3	0.3279	1771.3	0.02426
	1771.78	0.27766	1771.78	0.32351	1771.78	0.0203
	1772.26	0.2016	1772.26	0.31921	1772.26	0.01695
	1772.74	0.11626	1772.74	0.315	1772.74	0.01413
	1773.22	0.05324	1773.23	0.31087	1773.23	0.01175
	1773.71	0.02463	1773.71	0.30683	1773.71	0.00975
	1774.19	0.02102	1774.19	0.30286	1774.19	0.00808
	1774.67	0.02373	1774.67	0.29897	1774.67	0.00667
	1775.15	0.01656	1775.15	0.29515	1775.15	0.0055
	1775.64	-0.00745	1775.64	0.29141	1775.64	0.00453
	1776.12	-0.04448	1776.12	0.28773	1776.12	0.00372
	1776.6	-0.08322	1776.6	0.28413	1776.6	0.00305
	1777.08	-0.11119	1777.08	0.28059	1777.08	0.00249
	1777.56	-0.12136	1777.56	0.27712	1777.56	0.00204
	1778.05	-0.11538	1778.05	0.27371	1778.05	0.00166
	1778.53	-0.10311	1778.53	0.27036	1778.53	0.00135
	1779.01	-0.09668	1779.01	0.26708	1779.01	0.00109
	1779.49	-0.10759	1779.49	0.26385	1779.49	0.0008851
	1779.97	-0.13672	1779.97	0.26068	1779.97	0.000714971
	1780.46	-0.17377	1780.46	0.25757	1780.46	0.000576344
	1780.94	-0.20347	1780.94	0.25451	1780.94	0.00046363
	1781.42	-0.21549	1781.42	0.2515	1781.42	0.000372185
	1781.9	-0.21027	1781.9	0.24855	1781.9	0.000298156
	1782.38	-0.19722	1782.39	0.24565	1782.39	0.000238356
	1782.87	-0.18816	1782.87	0.24279	1782.87	0.000190153
	1783.35	-0.19095	1783.35	0.23999	1783.35	0.000151384
	1783.83	-0.20597	1783.83	0.23723	1783.83	0.000120269
	1784.31	-0.22603	1784.31	0.23453	1784.31	9.53507e-05
	1784.8	-0.24083	1784.8	0.23186	1784.8	7.54382e-05
	1785.28	-0.24367	1785.28	0.22924	1785.28	5.95602e-05
	1785.76	-0.23581	1785.76	0.22667	1785.76	4.69264e-05
	1786.24	-0.22566	1786.24	0.22413	1786.24	3.68958e-05
	1786.72	-0.22266	1786.72	0.22164	1786.72	2.89489e-05
	1787.21	-0.23177	1787.21	0.21919	1787.21	2.26666e-05
	1787.69	-0.25087	1787.69	0.21678	1787.69	1.77107e-05
	1788.17	-0.27194	1788.17	0.21441	1788.17	1.38097e-05
	1788.65	-0.28506	1788.65	0.21208	1788.65	1.07455e-05
	1789.13	-0.28291	1789.14	0.20978	1789.14	8.34393e-06
	1789.62	-0.26445	1789.62	0.20752	1789.62	6.46561e-06
	1790.1	-0.23681	1790.1	0.2053	1790.1	4.99972e-06
	1790.58	-0.21346	1790.58	0.20311	1790.58	3.85815e-06
	1791.06	-0.2082	1791.06	0.20096	1791.06	2.97105e-06
	1791.55	-0.22603	1791.55	0.19884	1791.55	2.28316e-06
	1792.03	-0.25691	1792.03	0.19675	1792.03	1.7509e-06
	1792.51	-0.28185	1792.51	0.1947	1792.51	1.33994e-06
	1792.99	-0.28796	1792.99	0.19268	1792.99	1.0233e-06
	1793.47	-0.27745	1793.47	0.19068	1793.47	7.79865e-07
	1793.96	-0.2632	1793.96	0.18872	1793.96	5.93107e-07
	1794.44	-0.25821	1794.44	0.18679	1794.44	4.50136e-07
	1794.92	-0.26881	1794.92	0.18489	1794.92	3.40919e-07
	1795.4	-0.29232	1795.4	0.18301	1795.4	2.57665e-07
	1795.88	-0.31931	1795.88	0.18117	1795.88	1.94338e-07
	1796.37	-0.33872	1796.37	0.17935	1796.37	1.46271e-07
	1796.85	-0.34306	1796.85	0.17756	1796.85	1.09864e-07
	1797.33	-0.33242	1797.33	0.17579	1797.33	8.23469e-08
	1797.81	-0.31404	1797.81	0.17405	1797.81	6.15939e-08
	1798.3	-0.29835	1798.3	0.17234	1798.3	4.59754e-08
	1798.78	-0.29347	1798.78	0.17065	1798.78	3.42461e-08
	1799.26	-0.30078	1799.26	0.16899	1799.26	2.54561e-08
	1799.74	-0.31415	1799.74	0.16735	1799.74	1.8883e-08
	1800.22	-0.32359	1800.22	0.16573	1800.22	1.39781e-08
	1800.71	-0.32198	1800.71	0.16414	1800.71	1.03258e-08
	1801.19	-0.31056	1801.19	0.16257	1801.19	7.61189e-09
	1801.67	-0.29823	1801.67	0.16102	1801.67	5.59965e-09
	1802.15	-0.29507	1802.15	0.15949	1802.15	4.11079e-09
	1802.63	-0.30565	1802.63	0.15799	1802.63	3.01154e-09
	1803.12	-0.3266	1803.12	0.1565	1803.12	2.20165e-09
	1803.6	-0.3491	1803.6	0.15504	1803.6	1.60622e-09
	1804.08	-0.36398	1804.08	0.1536	1804.08	1.16939e-09
	1804.56	-0.3662	1804.56	0.15217	1804.56	8.49588e-10
	1805.05	-0.35736	1805.05	0.15077	1805.05	6.15966e-10
	1805.53	-0.34446	1805.53	0.14938	1805.53	4.45658e-10
	1806.01	-0.33606	1806.01	0.14802	1806.01	3.21769e-10
	1806.49	-0.33758	1806.49	0.14667	1806.49	2.31837e-10
	1806.97	-0.34848	1806.97	0.14534	1806.97	1.66694e-10
	1807.45	-0.3622	1807.46	0.14403	1807.46	1.19606e-10
	1807.94	-0.36974	1807.94	0.14273	1807.94	8.56416e-11
	1808.42	-0.36492	1808.42	0.14146	1808.42	6.11945e-11
	1808.9	-0.34798	1808.9	0.1402	1808.9	4.36353e-11
	1809.38	-0.3262	1809.38	0.13895	1809.38	3.10499e-11
	1809.87	-0.31018	1809.87	0.13773	1809.87	2.20485e-11
	1810.35	-0.30764	1810.35	0.13652	1810.35	1.56242e-11
	1810.83	-0.31869	1810.83	0.13532	1810.83	1.10487e-11
	1811.31	-0.33541	1811.31	0.13414	1811.31	7.79689e-12
	1811.79	-0.34696	1811.79	0.13298	1811.79	5.49072e-12
	1812.28	-0.34644	1812.28	0.13183	1812.28	3.85865e-12
	1812.76	-0.33475	1812.76	0.13069	1812.76	2.70606e-12
	1813.24	-0.3189	1813.24	0.12957	1813.24	1.89381e-12
	1813.72	-0.30715	1813.72	0.12847	1813.72	1.32262e-12
	1814.2	-0.3044	1814.21	0.12738	1814.21	9.21781e-13
	1814.69	-0.30994	1814.69	0.1263	1814.69	6.4109e-13
	1815.17	-0.31814	1815.17	0.12523	1815.17	4.44946e-13
	1815.65	-0.32157	1815.65	0.12418	1815.65	3.08172e-13
	1816.13	-0.315	1816.13	0.12314	1816.13	2.12998e-13
	1816.62	-0.29972	1816.62	0.12212	1816.62	1.46911e-13
	1817.1	-0.2815	1817.1	0.12111	1817.1	1.01119e-13
	1817.58	-0.26883	1817.58	0.12011	1817.58	6.94554e-14
	1818.06	-0.26685	1818.06	0.11912	1818.06	4.76077e-14
	1818.54	-0.274	1818.54	0.11814	1818.54	3.25646e-14
	1819.03	-0.285	1819.03	0.11718	1819.03	2.22285e-14
	1819.51	-0.28976	1819.51	0.11623	1819.51	1.51417e-14
	1819.99	-0.28388	1819.99	0.11529	1819.99	1.02928e-14
	1820.47	-0.26797	1820.47	0.11436	1820.47	6.98217e-15
	1820.95	-0.24832	1820.95	0.11344	1820.95	4.72655e-15
	1821.44	-0.2328	1821.44	0.11253	1821.44	3.19298e-15
	1821.92	-0.22651	1821.92	0.11163	1821.92	2.1525e-15
	1822.4	-0.22872	1822.4	0.11075	1822.4	1.44807e-15
	1822.88	-0.23303	1822.88	0.10987	1822.88	9.72148e-16
	1823.37	-0.23029	1823.37	0.10901	1823.37	6.51287e-16
	1823.85	-0.21378	1823.85	0.10815	1823.85	4.35421e-16
	1824.33	-0.18422	1824.33	0.10731	1824.33	2.90498e-16
	1824.81	-0.15101	1824.81	0.10647	1824.81	1.93408e-16
	1825.29	-0.12701	1825.29	0.10564	1825.29	1.285e-16
	1825.78	-0.11992	1825.78	0.10483	1825.78	8.51979e-17
	1826.26	-0.12798	1826.26	0.10402	1826.26	5.63705e-17
	1826.74	-0.14192	1826.74	0.10322	1826.74	3.72196e-17
	1827.22	-0.15051	1827.22	0.10244	1827.22	2.45239e-17
	1827.7	-0.14577	1827.7	0.10166	1827.7	1.61251e-17
	1828.19	-0.12637	1828.19	0.10088	1828.19	1.05807e-17
	1828.67	-0.09903	1828.67	0.10012	1828.67	6.92825e-18
	1829.15	-0.07608	1829.15	0.09937	1829.15	4.52719e-18
	1829.63	-0.06844	1829.63	0.09862	1829.63	2.95211e-18
	1830.12	-0.07722	1830.12	0.09789	1830.12	1.92102e-18
	1830.6	-0.09247	1830.6	0.09716	1830.6	1.24747e-18
	1831.08	-0.1015	1831.08	0.09644	1831.08	8.08395e-19
	1831.56	-0.09775	1831.56	0.09573	1831.56	5.22776e-19
	1832.04	-0.08332	1832.04	0.09502	1832.04	3.37368e-19
	1832.53	-0.06559	1832.53	0.09432	1832.53	2.17265e-19
	1833.01	-0.0525	1833.01	0.09363	1833.01	1.39628e-19
	1833.49	-0.04871	1833.49	0.09295	1833.49	8.95474e-20
	1833.97	-0.05356	1833.97	0.09228	1833.97	5.731e-20
	1834.45	-0.06154	1834.45	0.09161	1834.45	3.6602e-20
	1834.94	-0.06509	1834.94	0.09095	1834.94	2.33279e-20
	1835.42	-0.0589	1835.42	0.0903	1835.42	1.4837e-20
	1835.9	-0.04316	1835.9	0.08965	1835.9	9.41697e-21
	1836.38	-0.02368	1836.38	0.08901	1836.38	5.9645e-21
	1836.87	-0.00842	1836.86	0.08838	1836.86	3.76994e-21
	1837.35	-0.0026	1837.35	0.08775	1837.35	2.37789e-21
	1837.83	-0.00528	1837.83	0.08713	1837.83	1.49674e-21
	1838.31	-0.00969	1838.31	0.08652	1838.31	9.40152e-22
	1838.79	-0.00748	1838.79	0.08591	1838.79	5.89314e-22
	1839.28	0.00626	1839.28	0.08531	1839.28	3.68632e-22
	1839.76	0.03053	1839.76	0.08472	1839.76	2.3011e-22
	1840.24	0.05903	1840.24	0.08413	1840.24	1.43343e-22
	1840.72	0.08375	1840.72	0.08355	1840.72	8.91074e-23
	1841.2	0.09858	1841.2	0.08298	1841.2	5.52775e-23
	1841.69	0.10226	1841.69	0.08241	1841.69	3.422e-23

## Sheet: Figure S13a
Figure S12a
	25C_C-IP-SS		25C_E-IP-SS		25C_Es-MD
	[rad/s]	[Pa·s]	[rad/s]	[Pa·s]	[rad/s]	[Pa·s]
	0.05	13707000	0.05	1386500	0.05	5907700
	0.0646	12195000	0.0646	1251300	0.0646	4788200
	0.0834	10457000	0.0834	1099000	0.0834	3816000
	0.108	8961800	0.108	955620	0.108	3062100
	0.139	7834300	0.139	822850	0.139	2468500
	0.18	6566100	0.18	705000	0.18	1999000
	0.232	5535700	0.232	601960	0.232	1623000
	0.3	4588900	0.3	512130	0.3	1321600
	0.387	3800000	0.387	433930	0.387	1076500
	0.5	3131900	0.5	366400	0.5	878470
	0.646	2575800	0.646	308410	0.646	720630
	0.834	2123200	0.834	258780	0.834	592320
	1.08	1755900	1.08	216500	1.08	488460
	1.39	1456000	1.39	180620	1.39	404130
	1.8	1208300	1.8	150280	1.8	336720
	2.32	1004400	2.32	124710	2.32	280550
	3	835980	3	103240	3	232620
	3.87	697080	3.87	85269	3.87	190720
	5	582710	5	70264	5	156240
	6.46	488140	6.46	57778	6.46	126830
	8.34	410010	8.34	47417	8.34	103980
	10.8	345250	10.8	38844	10.8	86279
	13.9	291350	13.9	31766	13.9	70464
	18	246370	18	25938	18	56826
	23.2	208740	23.2	21148	23.2	45376
	30	177130	30	17222	30	36089
	38.7	150520	38.7	14008	38.7	28634
	50	128080	50	11385	50	22581
	64.6	109110	64.6	9246.1	64.6	17693
	83.4	93075	83.4	7505.2	83.4	13606
	108	79493	108	6089.9	108	10104
	139	67975	139	4941.5	139	7114.1
	180	58156	180	4011.9	180	5455.6
	232	49806	232	3258.9	232	4207.9
	300	42695	300	2648.1	300	2848.8
	387	36630	387	2154.4	387	2336.1
	500	31309	500	1755.4	500	1860

## Sheet: Figure S13b
Figure S12b
	25C_C-IP-SS		25C_E-IP-SS		25C_Es-MD
	w1/2	loss1/2	w1/2	loss1/2	w1/2	loss1/2
	0.22361	518.797	0.22361	213.31	0.22361	478.153
	0.25417	550.899	0.25417	226.802	0.25417	493.062
	0.28879	578.533	0.28879	238.711	0.28879	500.33
	0.32863	609.828	0.32863	249.654	0.32863	508.173
	0.37283	635.736	0.37283	259.804	0.37283	516.74
	0.42426	665.132	0.42426	269.615	0.42426	526.384
	0.48166	690.261	0.48166	279.195	0.48166	536.647
	0.54772	722.025	0.54772	288.545	0.54772	547.421
	0.62209	747.837	0.62209	297.395	0.62209	558.041
	0.70711	776.698	0.70711	305.917	0.70711	568.727
	0.80374	808.591	0.80374	314.096	0.80374	580.379
	0.91324	843.042	0.91324	321.916	0.91324	592.166
	1.03923	880.551	1.03923	329.393	1.03923	604.599
	1.17898	921.754	1.17898	336.571	1.17898	618.11
	1.34164	965.676	1.34164	343.409	1.34164	632.74
	1.52315	1013.31	1.52315	349.943	1.52315	644.764
	1.73205	1064.1	1.73205	356.244	1.73205	652.288
	1.96723	1118.66	1.96723	362.312	1.96723	656.239
	2.23607	1177.79	2.23607	368.171	2.23607	657.64
	2.54165	1241.17	2.54165	373.952	2.54165	658.081
	2.88791	1309.73	2.88791	379.671	2.88791	657.739
	3.28634	1383.26	3.28634	385.422	3.28634	653.537
	3.72827	1461.98	3.72827	391.28	3.72827	649.8
	4.24264	1545.96	4.24264	397.354	4.24264	647.024
	4.81664	1635.24	4.81664	403.72	4.81664	647.233
	5.47723	1729.62	5.47723	410.512	5.47723	649.723
	6.22093	1829.1	6.22093	417.828	6.22093	653.697
	7.07107	1933.8	7.07107	425.852	7.07107	658.301
	8.03741	2043.92	8.03741	434.73	8.03741	665.319
	9.13236	2159.84	9.13236	444.612	9.13236	678.911
	10.3923	2282.17	10.3923	455.653	10.3923	697.911
	11.7898	2411.51	11.7898	468.017	11.7898	729.246
	13.4164	2547.61	13.4164	481.882	13.4164	738.058
	15.2316	2693.29	15.2316	497.283	15.2316	754.453
	17.3205	2849.96	17.3205	513.946	17.3205	734.03
	19.6723	3020.48	19.6723	531.394	19.6723	718.818
	22.3607	3192.96	22.3607	548.48	22.3607	711.358

[truncated: 10 more sheets: Figure S13c, Figure S14, Figure S16a, Figure S16b, Figure S16c, Figure S18, Figure S21, Figure S23, Figure S24, Figure S25]
